# Supplementary material for: Does Mutational Robustness Inhibit Extinction by Lethal Mutagenesis in Viral Populations?
Source: PLoS Comput Biol. 2010 Jun 10;6(6):e1000811. doi: 10.1371/journal.pcbi.1000811 (PMC2883602; doi:10.1371/journal.pcbi.1000811)
Supplement: Dataset S1 — Raw data and computer code necessary to reproduce all results reported in this paper. (0.46 MB ZIP) [file pcbi.1000811.s003.zip]

Archive with 119 entries (114 files):
- Dataset_S1/
- Dataset_S1/alpha-beta-solver2.sage
- Dataset_S1/ExtinCalc/
- Dataset_S1/ExtinCalc/file_parser.c
- Dataset_S1/ExtinCalc/sim.h
- Dataset_S1/ExtinCalc/mtype_branching_sims.c
- Dataset_S1/ExtinCalc/ExtinCalc.c
- Dataset_S1/ExtinCalc/compile.sh
- Dataset_S1/make-data-for-increasing-net-size-plot.sh
- Dataset_S1/make-data-for-u-vs-r-stoch-plot.sh
- Dataset_S1/make-data-for-increasing-pop-size-plot.sh
- Dataset_S1/alpha-beta-long-solver.sage
- Dataset_S1/alpha-beta-solver.spyx
- Dataset_S1/alpha-beta-solver.sage
- Dataset_S1/Dataset_S1.sfv
- Dataset_S1/make-data-for-alpha-vs-beta-plot.sh
- Dataset_S1/RNA_simulator/
- Dataset_S1/RNA_simulator/pymut_robext_final.py
- Dataset_S1/RNA_simulator/globs_rob_final.py
- Dataset_S1/RNA_simulator/pyrna_rob_final.pyx
- Dataset_S1/RNA_simulator/pymutfun_rob_final.py
- Dataset_S1/RNA_simulator/setup_final.py
- Dataset_S1/make-data-for-second-rna-and-analytic.sh
- Dataset_S1/staircase-v2.sage
- Dataset_S1/LICENSE
- Dataset_S1/R-code/
- Dataset_S1/R-code/eps.resize.R
- Dataset_S1/R-code/u.vs.rmax.ggplot.R
- Dataset_S1/R-code/increasing.net.size.ggplot.R
- Dataset_S1/R-code/alpha.beta.ggplot.R
- Dataset_S1/R-code/make.u.vs.r.stoch.ggplot.R
- Dataset_S1/R-code/make.multi.k.contime.ggplot.R
- Dataset_S1/R-code/make.stair.crits.ggplot.R
- Dataset_S1/R-code/make.increasing.net.size.ggplot.R
- Dataset_S1/R-code/make.lambda.vs.u.ggplot.R
- Dataset_S1/R-code/increasing.pop.size.ggplot.R
- Dataset_S1/R-code/make.u.vs.rmax.ggplot.R
- Dataset_S1/R-code/rna.and.analytic.ggplot.R
- Dataset_S1/R-code/make.increasing.pop.size.ggplot.R
- Dataset_S1/R-code/LICENSE
- Dataset_S1/R-code/unstack.R
- Dataset_S1/R-code/stair.crits.ggplot.R
- Dataset_S1/R-code/u.vs.r.stoch.ggplot.R
- Dataset_S1/R-code/lambda.vs.u.ggplot.R
- Dataset_S1/R-code/multi.k.contime.ggplot.R
- Dataset_S1/R-code/smoothing-functions.R
- Dataset_S1/R-code/rna.and.analytic2.ggplot.R
- Dataset_S1/R-code/make.rna.and.analytic.ggplot.R
- Dataset_S1/R-code/make.rna.and.analytic2.ggplot.R
- Dataset_S1/R-code/make.alpha.beta.ggplot.R
- Dataset_S1/data/
- Dataset_S1/data/time_U_k5.dat
- Dataset_S1/data/ab_scatter2
- Dataset_S1/data/time_U_k15_Ne5.dat
- Dataset_S1/data/time_U_k10_Ne12.dat
- Dataset_S1/data/time_U_k15_Ne6.dat
- Dataset_S1/data/time_U_k10.dat
- Dataset_S1/data/time_U_k20_Ne11.dat
- Dataset_S1/data/extn_surface-long
- Dataset_S1/data/time_U_k20.dat
- Dataset_S1/data/ucrit_v_b10.dat
- Dataset_S1/data/extn_surface-long-nograd
- Dataset_S1/data/time_U_k4_Ne12.dat
- Dataset_S1/data/time_U_k20_Ne6.dat
- Dataset_S1/data/alpha-beta-l40-l4cn34-prec256.dat
- Dataset_S1/data/ucrit_v_b50.dat
- Dataset_S1/data/time_U_k5_Ne5.dat
- Dataset_S1/data/time_U_k6_Ne8.dat
- Dataset_S1/data/alpha-beta-l400-l4cn100-prec1024.dat
- Dataset_S1/data/alpha-beta-l40-l4cn29-prec256.dat
- Dataset_S1/data/time_U_k20_Ne8.dat
- Dataset_S1/data/time_U_k2_Ne12.dat
- Dataset_S1/data/time_U_k5_Ne6.dat
- Dataset_S1/data/time_U_k15.dat
- Dataset_S1/data/time_U_k5_Ne11.dat
- Dataset_S1/data/alpha-beta-l40-l4cn33-prec256.dat
- Dataset_S1/data/time_U_k2_Ne4.dat
- Dataset_S1/data/time_U_k15_Ne4.dat
- Dataset_S1/data/extn_surf_rna-and-analytic2csv
- Dataset_S1/data/time_U_k20_Ne4.dat
- Dataset_S1/data/time_U_k6_Ne12.dat
- Dataset_S1/data/ucrit_v_b20.dat
- Dataset_S1/data/time_U_k5_Ne4.dat
- Dataset_S1/data/time_U_k15_Ne12.dat
- Dataset_S1/data/time_U_k10_Ne6.dat
- Dataset_S1/data/time_U_k15_Ne11.dat
- Dataset_S1/data/time_U_k10_Ne8.dat
- Dataset_S1/data/extn_surf_rna-and-analytic2.csv
- Dataset_S1/data/ucrit_v_b1.dat
- Dataset_S1/data/time_U_k8_Ne12.dat
- Dataset_S1/data/time_U_k5_Ne12.dat
- Dataset_S1/data/alpha-beta-l400-l4cn300-prec1024.dat
- Dataset_S1/data/time_U_k8_Ne8.dat
- Dataset_S1/data/time_U_k2_Ne8.dat
- Dataset_S1/data/time_U_k6_Ne4.dat
- Dataset_S1/data/time_U_k8_Ne4.dat
- Dataset_S1/data/alpha-beta-l400-l4cn200-prec1024.dat
- Dataset_S1/data/ucrit_v_b40.dat
- Dataset_S1/data/time_U_k20_Ne12.dat
- Dataset_S1/data/alpha-beta-panels-prec256.dat
- Dataset_S1/data/time_U_k4_Ne8.dat
- Dataset_S1/data/time_U_k20_Ne5.dat
- Dataset_S1/data/time_U_k5_Ne8.dat
- Dataset_S1/data/extn_surf_rna-and-analytic.csv
- Dataset_S1/data/alpha-beta.dat
- Dataset_S1/data/time_U_k10_Ne11.dat
- Dataset_S1/data/ext-logCalN34.csv
- Dataset_S1/data/ab_scatter
- Dataset_S1/data/time_U_k4_Ne4.dat
- Dataset_S1/data/time_U_k15_Ne8.dat
- Dataset_S1/data/ucrit_v_b30.dat
- Dataset_S1/data/ext-logCalN29.csv
- Dataset_S1/data/time_U_k10_Ne4.dat
- Dataset_S1/data/extn_surface-long-somegrad
- Dataset_S1/data/time_U_k10_Ne5.dat
- Dataset_S1/README
- Dataset_S1/make-data-for-high-pop-plot.sh
- Dataset_S1/alpha-beta-long1-solver.sage
- Dataset_S1/alpha-beta-long2-solver.sage
