# Supplementary material for: Does Mutational Robustness Inhibit Extinction by Lethal Mutagenesis in Viral Populations?
Source: PLoS Comput Biol. 2010 Jun 10;6(6):e1000811. doi: 10.1371/journal.pcbi.1000811 (PMC2883602; doi:10.1371/journal.pcbi.1000811)
Supplement: Dataset S1 — Raw data and computer code necessary to reproduce all results reported in this paper. (0.46 MB ZIP) [file pcbi.1000811.s003.zip › Dataset_S1/make-data-for-increasing-pop-size-plot.sh]

#! /bin/bash

cd data
cp alpha-beta-l400-l4cn300-prec1024.dat alpha-beta.dat
cd ../ExtinCalc
sh compile.sh
./ExtinCalc -l 400 -numbins 100 -b 50 -sv 1 -pois 1 -makedot 0 -simulate 0 -mat 0
mv ab_scatter ../data/ab_scatter
mv extn_surface ../data/extn_surface-long
