# Supplementary material for: Does Mutational Robustness Inhibit Extinction by Lethal Mutagenesis in Viral Populations?
Source: PLoS Comput Biol. 2010 Jun 10;6(6):e1000811. doi: 10.1371/journal.pcbi.1000811 (PMC2883602; doi:10.1371/journal.pcbi.1000811)
Supplement: Dataset S1 — Raw data and computer code necessary to reproduce all results reported in this paper. (0.46 MB ZIP) [file pcbi.1000811.s003.zip › Dataset_S1/alpha-beta-solver.spyx]

import sage.all

num_letters=4

def conservation_formula_log(pascrow, int length, double alpha, double beta, int num_letters, prec=256):
    """ 
    calculates size of neutral network based on correlation between epistasis and neutrality as in Wilke and Adami 2001 
    """
    otherletters = num_letters - 1
    sum = sage.all.RealNumber(0, min_prec = prec)
    for j in range(length):
        index =j+1
        logterm = sage.all.RealNumber(-1*alpha*index**beta, min_prec=prec)
        logterm += sage.all.RealNumber(pascrow[index], min_prec=prec)
        logterm += sage.all.RealNumber(sage.all.n(sage.all.log(otherletters), prec=prec)*index, min_prec=prec)
        term = sage.all.RealNumber(sage.all.exp(logterm))
        sum += term

    return(sum)


def conservation_formula(pascrow, int length, double alpha, double beta, int num_letters, prec=256):
    """ calculates size of neutral network based on correlation between epistasis and neutrality as in Wilke and Adami 2001 """
    otherletters = num_letters - 1
    sum = sage.all.RealNumber(0, min_prec = prec)
    for j in range(length):
        index =j+1
        term = sage.all.RealNumber(sage.all.exp(-1*alpha*index**beta), min_prec=prec)
        term *= pascrow[index]
        term *= otherletters**index
        sum += term

    return(sum)


def make_pasc_row(l):
    """
    use recurrence relation {n \choose (k+1)} 
    = {n \choose k } \times \frac{n-k}{k+1}
    to get a row of Pascal's triangle
    """
    r = []
    r.append(1)
    for k in range(l):
        r.append(r[k] * (l - k)/(k+1))

    return(r)

def make_logpasc_row(l, prec=256):
    """
    use recurrence relation {n \choose (k+1)} 
    = {n \choose k } \times \frac{n-k}{k+1}
    to get a row of Pascal's triangle
    """
    r = []
    r.append(1)
    for k in range(l):
        r.append(r[k] * (l - k)/(k+1))

    logr = []
    logr.append(0)
    for k in range(l):
        logr.append(sage.all.n(sage.all.log(r[k]),prec=prec))
        

    return(logr)

def difference_calc(double beta, pascrow, length=40, double alpha=0.6, num_letters=num_letters, network_size=10000, prec=256):
    """ calculates the difference between the result of the conservation formula and a given neutral network size """
    cdef double logDiff

    lhs = conservation_formula(pascrow, length, alpha, beta, num_letters, prec=prec)
    difference = lhs - network_size
    logDiff = sage.all.log(abs(difference))

    if difference < 0:
       sign = -1
    else:
       sign = 1
    
#    print "lhs is", sage.all.n(lhs, digits=3)
#    print "network_size", sage.all.n(network_size, digits=3)
#    print "difference is ", sage.all.n(difference, digits=3)
#    print "LogDiff is", sage.all.n(logDiff, digits=3)
    return(logDiff, difference, sign)

def bisect(double alpha=0.4, f=difference_calc, double a=5, double b=0, e=1e3, iteration_limit=1e3, length=40, network_size=10000, prec=256):
    """ Determines zero between a and b using Bisection. """

    min_prec = 0.01
    n = 0
    pr = make_pasc_row(length)
    fa = f(beta=a, alpha=alpha, length=length, network_size=network_size, prec=prec, pascrow=pr)
    if fa[0] < e: 
        return (a, fa[0], n, a, b, fb[2])

    fb = f(beta=b, alpha=alpha, length=length, network_size=network_size, prec=prec, pascrow=pr)
    if fb[0] < e:
        return (b, fb[0], n, a, b, fb[2])

    while True:
        c = (a+b)/2
        fc = f(beta=c, alpha=alpha, length=length, network_size=network_size, prec=prec, pascrow=pr)
        if fc[0] < e: 
            return (c, fc[0], n, a, b, fc[2])
        n = n + 1
#     print a, b, n, sage.all.n(fc, digits=3)
#        print "e is ", e

#     if fa[0] == fb[0]:
#           print "Warning: solver got stuck", fc, fa
#           return (a, fa[0], n, a, b, 1)

        if n > iteration_limit:
            if abs(a - b) < min_prec: 
                e *= 1.1
                iteration_limit += iteration_limit
                print "Warning: iteration_limit exceeded, increasing tolerance"
            else:
                print "Error: iteration_limit exceeded, minimum precision still not attained"
                return (-1, -1)

        if fb[2]*fc[2] < 0.0:
            a = c
            fa = fc

        else:
            b = c
            fb = fc
        

def solve_and_print(double numbins=100, screen=0, error_fraction=1e-3, iteration_limit=10, length=[40, 100], prec=256, fracNeut=[0.85, 0.66], upperbound=20):
    cdef double s
    cdef double n


    fp =  open('alpha-beta.dat', 'w')
    fp.write('s length logCalN maxLogDiff alpha beta logDifference signOfSumLessNetsize iterations a b prec\n')
    for L,N in zip(length, fracNeut):
        logcaln = sage.all.floor(N*L)
        network_size= sage.all.RealNumber(4**(logcaln), min_prec=prec)
        maxLogDiff = sage.all.log(error_fraction) + sage.all.log(network_size)
        for n in range(numbins-1):
            s =  (n+1)/(numbins)
            alpha = -sage.all.log(1-s)
            answer = bisect(alpha=alpha, iteration_limit=iteration_limit, e=maxLogDiff, length=L, network_size=network_size, prec=prec, a=upperbound)
            if screen == 1:
                print n, s, logcaln, alpha, answer
            fp.write(str(s))
            fp.write(' ')
            fp.write(str(L))
            fp.write(' ')
            fp.write(str(logcaln))
            fp.write(' ')
            fp.write(str(maxLogDiff))
            fp.write(' ')
            fp.write(str(alpha))
            fp.write(' ')
            fp.write(str(answer[0]))
            fp.write(' ')
            fp.write(str(answer[1]))
            fp.write(' ')
            fp.write(str(answer[5]))
            fp.write(' ')
            fp.write(str(answer[2]))
            fp.write(' ')
            fp.write(str(answer[3]))
            fp.write(' ')
            fp.write(str(answer[4]))
            fp.write(' ')
            fp.write(str(prec))
            fp.write('\n')

    fp.close()
