# Supplementary material for: Does Mutational Robustness Inhibit Extinction by Lethal Mutagenesis in Viral Populations?
Source: PLoS Comput Biol. 2010 Jun 10;6(6):e1000811. doi: 10.1371/journal.pcbi.1000811 (PMC2883602; doi:10.1371/journal.pcbi.1000811)
Supplement: Dataset S1 — Raw data and computer code necessary to reproduce all results reported in this paper. (0.46 MB ZIP) [file pcbi.1000811.s003.zip › Dataset_S1/Dataset_S1.sfv]

; Generated by cfv v1.18.3 on 2010-04-29 at 18:09.54
;
ExtinCalc/ExtinCalc.c b6fa1837
ExtinCalc/compile.sh b0b521c6
ExtinCalc/file_parser.c f5114565
ExtinCalc/mtype_branching_sims.c 6a730382
ExtinCalc/sim.h 44a982f8
LICENSE 45adb3b6
R-code/LICENSE 45adb3b6
R-code/alpha.beta.ggplot.R 902c3ea8
R-code/eps.resize.R 2086a409
R-code/increasing.net.size.ggplot.R 00f4edcf
R-code/increasing.pop.size.ggplot.R a8f4c980
R-code/lambda.vs.u.ggplot.R 986c7e76
R-code/make.alpha.beta.ggplot.R 6b78f797
R-code/make.increasing.net.size.ggplot.R 3a21b4d8
R-code/make.increasing.pop.size.ggplot.R ba331498
R-code/make.lambda.vs.u.ggplot.R 52763c63
R-code/make.multi.k.contime.ggplot.R 8581d8b4
R-code/make.rna.and.analytic.ggplot.R 8cf99dfe
R-code/make.rna.and.analytic2.ggplot.R a7b2a63e
R-code/make.stair.crits.ggplot.R 5950368e
R-code/make.u.vs.r.stoch.ggplot.R ae473b2f
R-code/make.u.vs.rmax.ggplot.R 22dab349
R-code/multi.k.contime.ggplot.R db1aaadc
R-code/rna.and.analytic.ggplot.R 194dfa41
R-code/rna.and.analytic2.ggplot.R 279c333e
R-code/smoothing-functions.R de2a042f
R-code/stair.crits.ggplot.R ce2a8b57
R-code/u.vs.r.stoch.ggplot.R d61c59ed
R-code/u.vs.rmax.ggplot.R d78406a8
R-code/unstack.R 50ac4b15
README f9984fb5
RNA_simulator/globs_rob_final.py 679c564d
RNA_simulator/pymut_robext_final.py ce6ac6cc
RNA_simulator/pymutfun_rob_final.py 37b9340a
RNA_simulator/pyrna_rob_final.pyx 2eec3089
RNA_simulator/setup_final.py 6032f0c9
alpha-beta-long-solver.sage 28745de4
alpha-beta-long1-solver.sage eadf6de4
alpha-beta-long2-solver.sage ab467de4
alpha-beta-solver.sage 711c5310
alpha-beta-solver.spyx 0a7717b8
alpha-beta-solver2.sage 0ea03ac5
data/ab_scatter d54fb60c
data/ab_scatter2 77b40049
data/alpha-beta-l40-l4cn29-prec256.dat 06b91240
data/alpha-beta-l40-l4cn33-prec256.dat 54da6094
data/alpha-beta-l40-l4cn34-prec256.dat 84bad009
data/alpha-beta-l400-l4cn100-prec1024.dat 57c43ecd
data/alpha-beta-l400-l4cn200-prec1024.dat e0e76f05
data/alpha-beta-l400-l4cn300-prec1024.dat fa5f358b
data/alpha-beta-panels-prec256.dat 83106896
data/alpha-beta.dat 3ff85d6d
data/ext-logCalN29.csv d6024e69
data/ext-logCalN34.csv 1460921a
data/extn_surf_rna-and-analytic.csv 57a1367e
data/extn_surf_rna-and-analytic2.csv 20e0fb7e
data/extn_surf_rna-and-analytic2csv 38aab79b
data/extn_surface-long 3038d61c
data/extn_surface-long-nograd 5c8ad6b9
data/extn_surface-long-somegrad 45abc9df
data/time_U_k10.dat 55a0d14d
data/time_U_k10_Ne11.dat 82f5fb91
data/time_U_k10_Ne12.dat 532cab4d
data/time_U_k10_Ne4.dat 55a0d14d
data/time_U_k10_Ne5.dat 4c6b3b05
data/time_U_k10_Ne6.dat 03b2049d
data/time_U_k10_Ne8.dat f47e46a1
data/time_U_k15.dat 9de45c56
data/time_U_k15_Ne11.dat 1f90b45a
data/time_U_k15_Ne12.dat dbffdef2
data/time_U_k15_Ne4.dat 9de45c56
data/time_U_k15_Ne5.dat 56bee39e
data/time_U_k15_Ne6.dat a483744f
data/time_U_k15_Ne8.dat 9b858ec7
data/time_U_k20.dat eed01be0
data/time_U_k20_Ne11.dat 988b3dca
data/time_U_k20_Ne12.dat cd728fc4
data/time_U_k20_Ne4.dat eed01be0
data/time_U_k20_Ne5.dat 53800a0a
data/time_U_k20_Ne6.dat ace1a14f
data/time_U_k20_Ne8.dat 91f17b18
data/time_U_k2_Ne12.dat 80524d2d
data/time_U_k2_Ne4.dat a17f363c
data/time_U_k2_Ne8.dat 0c7fc1f7
data/time_U_k4_Ne12.dat de25c5f8
data/time_U_k4_Ne4.dat b90d9530
data/time_U_k4_Ne8.dat ba96e0ca
data/time_U_k5.dat 3f23f78b
data/time_U_k5_Ne11.dat ead05846
data/time_U_k5_Ne12.dat 10abf3c3
data/time_U_k5_Ne4.dat 3f23f78b
data/time_U_k5_Ne5.dat 46bf3a76
data/time_U_k5_Ne6.dat ff63885d
data/time_U_k5_Ne8.dat b94be0d3
data/time_U_k6_Ne12.dat d2cffef7
data/time_U_k6_Ne4.dat 215bc34a
data/time_U_k6_Ne8.dat 84031114
data/time_U_k8_Ne12.dat a280eb21
data/time_U_k8_Ne4.dat d8000897
data/time_U_k8_Ne8.dat 20ac7cb4
data/ucrit_v_b1.dat 44b683e1
data/ucrit_v_b10.dat 6676e823
data/ucrit_v_b20.dat f5cb917b
data/ucrit_v_b30.dat 86ad0835
data/ucrit_v_b40.dat c59b20d0
data/ucrit_v_b50.dat 159ada76
make-data-for-alpha-vs-beta-plot.sh 83afa530
make-data-for-high-pop-plot.sh 38827b1a
make-data-for-increasing-net-size-plot.sh 06478b1c
make-data-for-increasing-pop-size-plot.sh b7935a04
make-data-for-second-rna-and-analytic.sh b209e65d
make-data-for-u-vs-r-stoch-plot.sh 02905e24
staircase-v2.sage a813a685
