# Supplementary material for: Does Mutational Robustness Inhibit Extinction by Lethal Mutagenesis in Viral Populations?
Source: PLoS Comput Biol. 2010 Jun 10;6(6):e1000811. doi: 10.1371/journal.pcbi.1000811 (PMC2883602; doi:10.1371/journal.pcbi.1000811)
Supplement: Dataset S1 — Raw data and computer code necessary to reproduce all results reported in this paper. (0.46 MB ZIP) [file pcbi.1000811.s003.zip › Dataset_S1/RNA_simulator/globs_rob_final.py]

"""
Copyright (c) 2009, Thomas Keller <thomas.e.keller [at] gmail.com>

Permission to use, copy, modify, and/or distribute this software for any
purpose with or without fee is hereby granted, provided that the above
copyright notice and this permission notice appear in all copies.

THE SOFTWARE IS PROVIDED "AS IS" AND THE AUTHOR DISCLAIMS ALL WARRANTIES
WITH REGARD TO THIS SOFTWARE INCLUDING ALL IMPLIED WARRANTIES OF
MERCHANTABILITY AND FITNESS. IN NO EVENT SHALL THE AUTHOR BE LIABLE FOR
ANY SPECIAL, DIRECT, INDIRECT, OR CONSEQUENTIAL DAMAGES OR ANY DAMAGES
WHATSOEVER RESULTING FROM LOSS OF USE, DATA OR PROFITS, WHETHER IN AN
ACTION OF CONTRACT, NEGLIGENCE OR OTHER TORTIOUS ACTION, ARISING OUT OF
OR IN CONNECTION WITH THE USE OR PERFORMANCE OF THIS SOFTWARE.

"""
# -*- coding: utf-8 -*-

from pyrna_rob_final import *
import sys
runname=sys.argv[1]
f=open('rob_gtype')
init_pop=[[f.readlines()[int(sys.argv[2])-1].strip(),1]]
f.close()
popsize=10000
maxgens=5000
fidelity=.01
rep_val=50.
target='((((....))))............................'
fitfun='l'
fitpar=100.
chroms=1
rec=0
lin_scale=100.0
bases=('A','C','G','U')
alpha=.01
mon=''
if fitfun is 'h':
    beta=fitpar
else:
    lin_coeff=fitpar
glength=len(target)
