# Supplementary material for: Does Mutational Robustness Inhibit Extinction by Lethal Mutagenesis in Viral Populations?
Source: PLoS Comput Biol. 2010 Jun 10;6(6):e1000811. doi: 10.1371/journal.pcbi.1000811 (PMC2883602; doi:10.1371/journal.pcbi.1000811)
Supplement: Dataset S1 — Raw data and computer code necessary to reproduce all results reported in this paper. (0.46 MB ZIP) [file pcbi.1000811.s003.zip › Dataset_S1/RNA_simulator/pyrna_rob_final.pyx]

"""
Copyright (c) 2009, Thomas Keller <thomas.e.keller [at] gmail.com>

Permission to use, copy, modify, and/or distribute this software for any
purpose with or without fee is hereby granted, provided that the above
copyright notice and this permission notice appear in all copies.

THE SOFTWARE IS PROVIDED "AS IS" AND THE AUTHOR DISCLAIMS ALL WARRANTIES
WITH REGARD TO THIS SOFTWARE INCLUDING ALL IMPLIED WARRANTIES OF
MERCHANTABILITY AND FITNESS. IN NO EVENT SHALL THE AUTHOR BE LIABLE FOR
ANY SPECIAL, DIRECT, INDIRECT, OR CONSEQUENTIAL DAMAGES OR ANY DAMAGES
WHATSOEVER RESULTING FROM LOSS OF USE, DATA OR PROFITS, WHETHER IN AN
ACTION OF CONTRACT, NEGLIGENCE OR OTHER TORTIOUS ACTION, ARISING OUT OF
OR IN CONNECTION WITH THE USE OR PERFORMANCE OF THIS SOFTWARE.

"""
import numpy as np
cimport numpy as np
import sys
import globs_rob_final as globs
DTYPE = np.float64
DTYPE2 = np.int32
ctypedef np.float64_t DTYPE_t
ctypedef np.int32_t DTYPE2_t

cdef extern from "fold.h":
    float fold(char *seq,char *structure)
    void free_arrays()

cdef extern from "inverse.h":
    float inverse_fold(char *start, char *target)

cdef extern from "fold_vars.h":
    int dangles

cdef extern from "stdlib.h":
    ctypedef unsigned int size_t
    size_t strlen(char *s)

def hamming(char *gtype, char *targ):
    cdef int d,slen,i
    d=0
    slen=strlen(targ)
    for i from 0<=i<slen:
        if gtype[i] != targ[i]:
            d+=1
    return d
    
def fold_params():
    dangles=2

def pyfold(char *s):  
    cdef char structure[130]
    fold(s,structure)
    return structure
    
cdef char * bases='ACGU'

def mutc(char *seq):
    cdef int i,mutated
    cdef char mutseq[130]
    cdef char mcod
    cdef DTYPE_t fidel = globs.fidelity
    mutated=0
    mutseq[globs.glength]=0
    cdef np.ndarray[DTYPE_t,ndim=1] rnums = np.random.random(globs.glength)
    for i from 0<=i<globs.glength:
        if rnums[i]>fidel:
            if mutated ==0:
                mutated=1
            mcod=bases[np.random.randint(0,4)]
            while mcod == seq[i] :
                mcod=bases[np.random.randint(0,4)]
            mutseq[i]=mcod
        else:
            mutseq[i]=seq[i]
    return mutseq if mutated else None
    
def choose_finite(np.ndarray[DTYPE2_t,ndim=1] offspringvec,int tot, int veclen):
    cdef int i
    cdef DTYPE2_t rv=np.random.randint(0,tot)
    for i from 0<=i<veclen:
        rv-=offspringvec[i]
        if rv<0:
            return int(i)

def inverse(char *start, char * target):
    inverse_fold(start,target)
    return start
    
def pyfreemem():
    free_arrays()
    
