# Supplementary material for: Does Mutational Robustness Inhibit Extinction by Lethal Mutagenesis in Viral Populations?
Source: PLoS Comput Biol. 2010 Jun 10;6(6):e1000811. doi: 10.1371/journal.pcbi.1000811 (PMC2883602; doi:10.1371/journal.pcbi.1000811)
Supplement: Dataset S1 — Raw data and computer code necessary to reproduce all results reported in this paper. (0.46 MB ZIP) [file pcbi.1000811.s003.zip › Dataset_S1/R-code/eps.resize.R]

eps.resize <- function(infile, temp=c("foo", "bar"), outfile, new.bbw.cm=8.3, new.bbh.cm=8.3){

ps.points.per.cm <- 28.3464567
new.bbw <- new.bbw.cm * ps.points.per.cm
new.bbh <- new.bbh.cm * ps.points.per.cm

com0 <- paste("pstoedit -f gs:epswrite -dt", infile, temp[1])
system(com0)
com1 <- paste("gs -dBATCH -dNOPAUSE -q -sDEVICE=bbox", temp[1], "2>&1") 
hrbbs <- system(com1, intern=TRUE)[2]
hrbb <- as.numeric(unlist(strsplit(hrbbs, split=' '))[-1])
llx <- hrbb[1]
lly <- hrbb[2]
urx <- hrbb[3]
ury <- hrbb[4]
bbw <- urx - llx
bbh <- ury - lly
com2 <- paste("grep scale", temp[1])
scales <- system(com2, intern=TRUE)
scale <- as.numeric(unlist(strsplit(scales, split=' '))[-3])
cf <- c(new.bbw/bbw, new.bbh/bbh)
new.scale <- scale * cf
com3 <- paste("sed 's/^.*scale$/", paste(new.scale, collapse=' '), " scale/' <", temp[1], " >", temp[2], sep="")
system(com3)
com4 <- paste("epstool --bbox --copy", temp[2], outfile)
system(com4)
unlink(temp)
}
