# Supplementary material for: Does Mutational Robustness Inhibit Extinction by Lethal Mutagenesis in Viral Populations?
Source: PLoS Comput Biol. 2010 Jun 10;6(6):e1000811. doi: 10.1371/journal.pcbi.1000811 (PMC2883602; doi:10.1371/journal.pcbi.1000811)
Supplement: Dataset S1 — Raw data and computer code necessary to reproduce all results reported in this paper. (0.46 MB ZIP) [file pcbi.1000811.s003.zip › Dataset_S1/R-code/make.u.vs.rmax.ggplot.R]

source("u.vs.rmax.ggplot.R")
postscript(file="u-vs-rmax-ggplot.eps", width=3.33, height=3.33, horizontal=FALSE, onefile=FALSE, paper="special")
u.vs.rmax.ggplot()
dev.off()
source("eps.resize.R")
eps.resize(infile="u-vs-rmax-ggplot-of.eps", outfile="fig1-u-vs-rmax-rs.eps")
