# Supplementary material for: Does Mutational Robustness Inhibit Extinction by Lethal Mutagenesis in Viral Populations?
Source: PLoS Comput Biol. 2010 Jun 10;6(6):e1000811. doi: 10.1371/journal.pcbi.1000811 (PMC2883602; doi:10.1371/journal.pcbi.1000811)
Supplement: Dataset S1 — Raw data and computer code necessary to reproduce all results reported in this paper. (0.46 MB ZIP) [file pcbi.1000811.s003.zip › Dataset_S1/R-code/unstack.R]

a<-read.csv("simulation_results.csv",header=TRUE)
b<-data.frame(p=a$p_extn, u=a$mu, t=a$bin)
c<-unstack(b,p~t)
c <- as.matrix(c)
write.csv(c, "sim_sur.csv", row.names=FALSE)
image(c)
