# Supplementary material for: Does Mutational Robustness Inhibit Extinction by Lethal Mutagenesis in Viral Populations?
Source: PLoS Comput Biol. 2010 Jun 10;6(6):e1000811. doi: 10.1371/journal.pcbi.1000811 (PMC2883602; doi:10.1371/journal.pcbi.1000811)
Supplement: Dataset S1 — Raw data and computer code necessary to reproduce all results reported in this paper. (0.46 MB ZIP) [file pcbi.1000811.s003.zip › Dataset_S1/R-code/make.rna.and.analytic.ggplot.R]

source("rna.and.analytic.ggplot.R")
rna.and.analytic.ggplot()
source("eps.resize.R")
eps.resize(infile="rna-and-analytic-ggplot.eps", outfile="fig5-rna-and-analytic-ggplot-rs.eps", new.bbw.cm=17.35, new.bbh.cm=8.3)
