# Supplementary material for: Does Mutational Robustness Inhibit Extinction by Lethal Mutagenesis in Viral Populations?
Source: PLoS Comput Biol. 2010 Jun 10;6(6):e1000811. doi: 10.1371/journal.pcbi.1000811 (PMC2883602; doi:10.1371/journal.pcbi.1000811)
Supplement: Dataset S1 — Raw data and computer code necessary to reproduce all results reported in this paper. (0.46 MB ZIP) [file pcbi.1000811.s003.zip › Dataset_S1/data/time_U_k5.dat]

U contime b k N
1.090 5005428581026.231 20.000 5.000 10000
1.180 3640030568169.039 20.000 5.000 10000
1.270 2741728071255.349 20.000 5.000 10000
1.360 2128705780846.667 20.000 5.000 10000
1.450 1697055929436.637 20.000 5.000 10000
1.540 1384801575033.222 20.000 5.000 10000
1.630 1153576777041.936 20.000 5.000 10000
1.720 978845569753.840 20.000 5.000 10000
1.810 844458924133.555 20.000 5.000 10000
1.900 739512957848.487 20.000 5.000 10000
1.990 656475543598.975 20.000 5.000 10000
2.080 590036279030.677 20.000 5.000 10000
2.170 536381795612.243 20.000 5.000 10000
2.260 492728162155.067 20.000 5.000 10000
2.350 457012623125.326 20.000 5.000 10000
2.440 427686359996.733 20.000 5.000 10000
2.530 403572653038.998 20.000 5.000 10000
2.620 383768200528.149 20.000 5.000 10000
2.710 367573424752.029 20.000 5.000 10000
2.800 354442568181.980 20.000 5.000 10000
2.890 343947508219.412 20.000 5.000 10000
2.980 335751218010.602 20.000 5.000 10000
3.070 329588101236.606 20.000 5.000 10000
3.160 325249288024.459 20.000 5.000 10000
3.250 322571555216.181 20.000 5.000 10000
3.340 321428925813.324 20.000 5.000 10000
3.430 321726272043.146 20.000 5.000 10000
3.520 323394434435.838 20.000 5.000 10000
3.610 326386501846.238 20.000 5.000 10000
3.700 330674991884.869 20.000 5.000 10000
3.790 336249739386.366 20.000 5.000 10000
3.880 343116350230.130 20.000 5.000 10000
3.970 351295114447.442 20.000 5.000 10000
4.060 360820299848.656 20.000 5.000 10000
4.150 371739768007.589 20.000 5.000 10000
4.240 384114870203.706 20.000 5.000 10000
4.330 398020593172.587 20.000 5.000 10000
4.420 413545934209.410 20.000 5.000 10000
4.510 430794493008.081 20.000 5.000 10000
4.600 449885274117.226 20.000 5.000 10000
4.690 470953699440.596 20.000 5.000 10000
4.780 494152835098.570 20.000 5.000 10000
4.870 519654841428.018 20.000 5.000 10000
4.960 547652659111.768 20.000 5.000 10000
5.050 578361948544.932 20.000 5.000 10000
5.140 612023303688.992 20.000 5.000 10000
5.230 648904765946.078 20.000 5.000 10000
5.320 689304668105.966 20.000 5.000 10000
5.410 733554843272.706 20.000 5.000 10000
5.500 782024238960.874 20.000 5.000 10000
5.590 835122982359.661 20.000 5.000 10000
5.680 893306949197.303 20.000 5.000 10000
5.770 957082895806.914 20.000 5.000 10000
5.860 1027014222015.545 20.000 5.000 10000
5.950 1103727441480.957 20.000 5.000 10000
6.040 1187919446229.956 20.000 5.000 10000
6.130 1280365663569.848 20.000 5.000 10000
6.220 1381929216432.814 20.000 5.000 10000
6.310 1493571212777.480 20.000 5.000 10000
6.400 1616362306145.179 20.000 5.000 10000
6.490 1751495688114.487 20.000 5.000 10000
6.580 1900301694515.995 20.000 5.000 10000
6.670 2064264231200.638 20.000 5.000 10000
6.760 2245039252286.608 20.000 5.000 10000
6.850 2444475554582.983 20.000 5.000 10000
6.940 2664638186804.891 20.000 5.000 10000
7.030 2907834811827.713 20.000 5.000 10000
7.120 3176645405228.803 20.000 5.000 10000
7.210 3473955724478.266 20.000 5.000 10000
7.300 3802995041214.208 20.000 5.000 10000
7.390 4167378695040.361 20.000 5.000 10000
7.480 4571156102320.328 20.000 5.000 10000
7.570 5018864938774.061 20.000 5.000 10000
7.660 5515592311749.161 20.000 5.000 10000
7.750 6067043848487.334 20.000 5.000 10000
7.840 6679621752414.586 20.000 5.000 10000
7.930 7360513022600.575 20.000 5.000 10000
8.020 8117789194513.206 20.000 5.000 10000
8.110 8960519145846.283 20.000 5.000 10000
8.200 9898896722731.084 20.000 5.000 10000
8.290 10944385182729.053 20.000 5.000 10000
8.380 12109880725843.623 20.000 5.000 10000
8.470 13409897698192.137 20.000 5.000 10000
8.560 14860778410446.871 20.000 5.000 10000
8.650 16480930920987.488 20.000 5.000 10000
8.740 18291098599120.453 20.000 5.000 10000
8.830 20314665814977.348 20.000 5.000 10000
8.920 22578004709270.613 20.000 5.000 10000
9.010 25110868688809.645 20.000 5.000 10000
9.100 27946839084995.578 20.000 5.000 10000
9.190 31123832316672.109 20.000 5.000 10000
9.280 34684675932054.848 20.000 5.000 10000
9.370 38677763085735.148 20.000 5.000 10000
9.460 43157796357455.508 20.000 5.000 10000
9.550 48186633364148.625 20.000 5.000 10000
9.640 53834248383928.281 20.000 5.000 10000
9.730 60179826232806.609 20.000 5.000 10000
9.820 67313006949189.539 20.000 5.000 10000
9.910 75335302490499.906 20.000 5.000 10000
10.000 84361709679785.266 20.000 5.000 10000
