# Supplementary material for: Does Mutational Robustness Inhibit Extinction by Lethal Mutagenesis in Viral Populations?
Source: PLoS Comput Biol. 2010 Jun 10;6(6):e1000811. doi: 10.1371/journal.pcbi.1000811 (PMC2883602; doi:10.1371/journal.pcbi.1000811)
Supplement: Dataset S1 — Raw data and computer code necessary to reproduce all results reported in this paper. (0.46 MB ZIP) [file pcbi.1000811.s003.zip › Dataset_S1/data/time_U_k15_Ne5.dat]

U contime b k N
1.090 93100785457005771278394321964062140836855414784.000 20.000 15.000 100000
1.180 30713643603372812823632305792233885113794953216.000 20.000 15.000 100000
1.270 11124671180935056399695351479938505724349382656.000 20.000 15.000 100000
1.360 4367818041361689928047242746255552770119565312.000 20.000 15.000 100000
1.450 1839824744070247417916930702912419616079740928.000 20.000 15.000 100000
1.540 824417903335997061192884653723703415261888512.000 20.000 15.000 100000
1.630 390237265400957339792112704838798934066331648.000 20.000 15.000 100000
1.720 193983009606172026712033897790230871461068800.000 20.000 15.000 100000
1.810 100759734216914605151986560643529465372082176.000 20.000 15.000 100000
1.900 54456391258605930536927837316193376668745728.000 20.000 15.000 100000
1.990 30510994572964195845174671008708461917634560.000 20.000 15.000 100000
2.080 17665590086600724279519010453999176720056320.000 20.000 15.000 100000
2.170 10540432877642804579586844031054959760900096.000 20.000 15.000 100000
2.260 6465298063887186771222158156449927982481408.000 20.000 15.000 100000
2.350 4068027004026089998165175469703083593826304.000 20.000 15.000 100000
2.440 2620686360893230775176828187055212183158784.000 20.000 15.000 100000
2.530 1725611873257374052188228075967987973095424.000 20.000 15.000 100000
2.620 1159595362105040587077227316143548748791808.000 20.000 15.000 100000
2.710 794164679709721854209918937202207701860352.000 20.000 15.000 100000
2.800 553629426745983458067653409519477886812160.000 20.000 15.000 100000
2.890 392416188256753208120969330897379387244544.000 20.000 15.000 100000
2.980 282522552735415952377275944029094812844032.000 20.000 15.000 100000
3.070 206412707606118752029787916300335137685504.000 20.000 15.000 100000
3.160 152908024204996079991209872945940623523840.000 20.000 15.000 100000
3.250 114762228917431424733069731723102558093312.000 20.000 15.000 100000
3.340 87203586104733900044613627813174947348480.000 20.000 15.000 100000
3.430 67042899303605328314306719115413299396608.000 20.000 15.000 100000
3.520 52118598986395174824284347040340396474368.000 20.000 15.000 100000
3.610 40946088310446541252582431332121062670336.000 20.000 15.000 100000
3.700 32492859828940160506178092898691252748288.000 20.000 15.000 100000
3.790 26032238665536285053911400509041820041216.000 20.000 15.000 100000
3.880 21046990798789754051326059825470317264896.000 20.000 15.000 100000
3.970 17164989865891341231381301105300038746112.000 20.000 15.000 100000
4.060 14115763052085624052645648641652982546432.000 20.000 15.000 100000
4.150 11700803524618357269540459497580383961088.000 20.000 15.000 100000
4.240 9773066771597020466602371445662851006464.000 20.000 15.000 100000
4.330 8222662491477585648593280156077270237184.000 20.000 15.000 100000
4.420 6966770830634461154624198742632619311104.000 20.000 15.000 100000
4.510 5942468389942086219150267579251896090624.000 20.000 15.000 100000
4.600 5101578096179617816398818323008942243840.000 20.000 15.000 100000
4.690 4406939916249398583363550292077881327616.000 20.000 15.000 100000
4.780 3829687994782325788799535869852655812608.000 20.000 15.000 100000
4.870 3347246784456841081728634472280214208512.000 20.000 15.000 100000
4.960 2941845052317631896919777386592867450880.000 20.000 15.000 100000
5.050 2599405846253332674580836243760666902528.000 20.000 15.000 100000
5.140 2308711464794650453770125760642016083968.000 20.000 15.000 100000
5.230 2060771049081877632649271490332346810368.000 20.000 15.000 100000
5.320 1848338512806612602142664309533652811776.000 20.000 15.000 100000
5.410 1665542769476121080552760965756012724224.000 20.000 15.000 100000
5.500 1507602386679248180280353295868962537472.000 20.000 15.000 100000
5.590 1370604111168715950551282094654172954624.000 20.000 15.000 100000
5.680 1251330005084962027363179342203960950784.000 20.000 15.000 100000
5.770 1147121794729270717078356827865136234496.000 20.000 15.000 100000
5.860 1055773866119621658431553887388051701760.000 20.000 15.000 100000
5.950 975448432909795425900210219983912828928.000 20.000 15.000 100000
6.040 904607955485367765979201030911443337216.000 20.000 15.000 100000
6.130 841961050334747495267799499232784678912.000 20.000 15.000 100000
6.220 786419000412952623370876853501720264704.000 20.000 15.000 100000
6.310 737060635548042282310678017875132809216.000 20.000 15.000 100000
6.400 693103851794755029144141956595438321664.000 20.000 15.000 100000
6.490 653882420101620050509490659298333687808.000 20.000 15.000 100000
6.580 618827027206546643523576132565410512896.000 20.000 15.000 100000
6.670 587449717110238010320602487624682176512.000 20.000 15.000 100000
6.760 559331076000222878841209537997999964160.000 20.000 15.000 100000
6.850 534109639216988835320310555086854029312.000 20.000 15.000 100000
6.940 511473104857247192783015051614341824512.000 20.000 15.000 100000
7.030 491151021755374907080037253898890641408.000 20.000 15.000 100000
7.120 472908685070405046520866270205781737472.000 20.000 15.000 100000
7.210 456542024490249568029130205577550495744.000 20.000 15.000 100000
7.300 441873311173829930305240737220155932672.000 20.000 15.000 100000
7.390 428747542310118006089587260966999949312.000 20.000 15.000 100000
7.480 417029388373620490508656872748203638784.000 20.000 15.000 100000
7.570 406600609186963433688452161276913647616.000 20.000 15.000 100000
7.660 397357861842318897427769898839872372736.000 20.000 15.000 100000
7.750 389210837226857519302781566117342085120.000 20.000 15.000 100000
7.840 382080673003096663846606740426009346048.000 20.000 15.000 100000
7.930 375898599931769249799964830124581322752.000 20.000 15.000 100000
8.020 370604785802036374991443062744886018048.000 20.000 15.000 100000
8.110 366147347275640929040317109317452955648.000 20.000 15.000 100000
8.200 362481504915465422142547819855261728768.000 20.000 15.000 100000
8.290 359568860760201599088766368741637226496.000 20.000 15.000 100000
8.380 357376781189620652817810367099348975616.000 20.000 15.000 100000
8.470 355877870630986665541862896379365425152.000 20.000 15.000 100000
8.560 355049523992481054769013091266306506752.000 20.000 15.000 100000
8.650 354873547659717732920435355477210038272.000 20.000 15.000 100000
8.740 355335840525847738094123449408695566336.000 20.000 15.000 100000
8.830 356426127900706571715020946059615535104.000 20.000 15.000 100000
8.920 358137742305870020305660844623834120192.000 20.000 15.000 100000
9.010 360467446147879069716401564136190771200.000 20.000 15.000 100000
9.100 363415292102086706664818654741308375040.000 20.000 15.000 100000
9.190 366984517759914225273729514016056803328.000 20.000 15.000 100000
9.280 371181471713743831368717687401058664448.000 20.000 15.000 100000
9.370 376015568793597079950208970542907654144.000 20.000 15.000 100000
9.460 381499272642643891882351121961291087872.000 20.000 15.000 100000
9.550 387648104236588109545452214474552377344.000 20.000 15.000 100000
9.640 394480675325304009111790015172566843392.000 20.000 15.000 100000
9.730 402018746112407304685154076135358726144.000 20.000 15.000 100000
9.820 410287306797144369835306214743313743872.000 20.000 15.000 100000
9.910 419314682889437014974684378913648410624.000 20.000 15.000 100000
10.000 429132664478684777674625431072755679232.000 20.000 15.000 100000
