# Supplementary material for: Does Mutational Robustness Inhibit Extinction by Lethal Mutagenesis in Viral Populations?
Source: PLoS Comput Biol. 2010 Jun 10;6(6):e1000811. doi: 10.1371/journal.pcbi.1000811 (PMC2883602; doi:10.1371/journal.pcbi.1000811)
Supplement: Dataset S1 — Raw data and computer code necessary to reproduce all results reported in this paper. (0.46 MB ZIP) [file pcbi.1000811.s003.zip › Dataset_S1/data/time_U_k10_Ne12.dat]

U contime b k N
1.090 14062093690457909362688.000 20.000 10.000 1000000000000
1.180 6888544371344285892608.000 20.000 10.000 1000000000000
1.270 3598492196317469605888.000 20.000 10.000 1000000000000
1.360 1987052319325962633216.000 20.000 10.000 1000000000000
1.450 1151619134562579775488.000 20.000 10.000 1000000000000
1.540 696453828850159452160.000 20.000 10.000 1000000000000
1.630 437384800240954900480.000 20.000 10.000 1000000000000
1.720 284096024226301476864.000 20.000 10.000 1000000000000
1.810 190198939779137667072.000 20.000 10.000 1000000000000
1.900 130864152021340422144.000 20.000 10.000 1000000000000
1.990 92301304793320570880.000 20.000 10.000 1000000000000
2.080 66591652043783225344.000 20.000 10.000 1000000000000
2.170 49048704626088583168.000 20.000 10.000 1000000000000
2.260 36821645989502603264.000 20.000 10.000 1000000000000
2.350 28132229682900082688.000 20.000 10.000 1000000000000
2.440 21845413786911981568.000 20.000 10.000 1000000000000
2.530 17221199107541553152.000 20.000 10.000 1000000000000
2.620 13767611875532181504.000 20.000 10.000 1000000000000
2.710 11151599591149154304.000 20.000 10.000 1000000000000
2.800 9143875946230752256.000 20.000 10.000 1000000000000
2.890 7584105396352525312.000 20.000 10.000 1000000000000
2.980 6358522903254631424.000 20.000 10.000 1000000000000
3.070 5385300958042328064.000 20.000 10.000 1000000000000
3.160 4604828986167102464.000 20.000 10.000 1000000000000
3.250 3973159314059548672.000 20.000 10.000 1000000000000
3.340 3457526091184686592.000 20.000 10.000 1000000000000
3.430 3033241076812152320.000 20.000 10.000 1000000000000
3.520 2681516513369095680.000 20.000 10.000 1000000000000
3.610 2387920319617484800.000 20.000 10.000 1000000000000
3.700 2141267828252590592.000 20.000 10.000 1000000000000
3.790 1932818388692771072.000 20.000 10.000 1000000000000
3.880 1755687203425331712.000 20.000 10.000 1000000000000
3.970 1604410693202774784.000 20.000 10.000 1000000000000
4.060 1474622453605939712.000 20.000 10.000 1000000000000
4.150 1362809618542026496.000 20.000 10.000 1000000000000
4.240 1266128204686456064.000 20.000 10.000 1000000000000
4.330 1182262086857148416.000 20.000 10.000 1000000000000
4.420 1109314510061206272.000 20.000 10.000 1000000000000
4.510 1045724052206568448.000 20.000 10.000 1000000000000
4.600 990199096587984000.000 20.000 10.000 1000000000000
4.690 941666415732653440.000 20.000 10.000 1000000000000
4.780 899230586237162496.000 20.000 10.000 1000000000000
4.870 862141770862566272.000 20.000 10.000 1000000000000
4.960 829770005031738880.000 20.000 10.000 1000000000000
5.050 801584570123056640.000 20.000 10.000 1000000000000
5.140 777137368125542784.000 20.000 10.000 1000000000000
5.230 756049461649544448.000 20.000 10.000 1000000000000
5.320 738000131762163584.000 20.000 10.000 1000000000000
5.410 722717949396918912.000 20.000 10.000 1000000000000
5.500 709973465647709312.000 20.000 10.000 1000000000000
5.590 699573210508579200.000 20.000 10.000 1000000000000
5.680 691354754766139520.000 20.000 10.000 1000000000000
5.770 685182640393564544.000 20.000 10.000 1000000000000
5.860 680945024369289600.000 20.000 10.000 1000000000000
5.950 678550911928517888.000 20.000 10.000 1000000000000
6.040 677927879797657728.000 20.000 10.000 1000000000000
6.130 679020209437597952.000 20.000 10.000 1000000000000
6.220 681787365857704576.000 20.000 10.000 1000000000000
6.310 686202770022099072.000 20.000 10.000 1000000000000
6.400 692252822918511872.000 20.000 10.000 1000000000000
6.490 699936147512991744.000 20.000 10.000 1000000000000
6.580 709263021471913088.000 20.000 10.000 1000000000000
6.670 720254979009659392.000 20.000 10.000 1000000000000
6.760 732944564762602624.000 20.000 10.000 1000000000000
6.850 747375226392485120.000 20.000 10.000 1000000000000
6.940 763601335840017280.000 20.000 10.000 1000000000000
7.030 781688331906520064.000 20.000 10.000 1000000000000
7.120 801712979237763456.000 20.000 10.000 1000000000000
7.210 823763740901139456.000 20.000 10.000 1000000000000
7.300 847941263651703296.000 20.000 10.000 1000000000000
7.390 874358976729912960.000 20.000 10.000 1000000000000
7.480 903143806670785280.000 20.000 10.000 1000000000000
7.570 934437012170650880.000 20.000 10.000 1000000000000
7.660 968395144588589184.000 20.000 10.000 1000000000000
7.750 1005191141186005760.000 20.000 10.000 1000000000000
7.840 1045015559757989120.000 20.000 10.000 1000000000000
7.930 1088077964910522496.000 20.000 10.000 1000000000000
8.020 1134608477913674880.000 20.000 10.000 1000000000000
8.110 1184859503837486080.000 20.000 10.000 1000000000000
8.200 1239107651579415296.000 20.000 10.000 1000000000000
8.290 1297655864445645568.000 20.000 10.000 1000000000000
8.380 1360835781180046336.000 20.000 10.000 1000000000000
8.470 1429010349772648704.000 20.000 10.000 1000000000000
8.560 1502576719054587392.000 20.000 10.000 1000000000000
8.650 1581969436031718912.000 20.000 10.000 1000000000000
8.740 1667663980160642560.000 20.000 10.000 1000000000000
8.830 1760180669368349440.000 20.000 10.000 1000000000000
8.920 1860088976604040960.000 20.000 10.000 1000000000000
9.010 1968012300137364992.000 20.000 10.000 1000000000000
9.100 2084633235735403520.000 20.000 10.000 1000000000000
9.190 2210699404321346560.000 20.000 10.000 1000000000000
9.280 2347029894807965184.000 20.000 10.000 1000000000000
9.370 2494522388583751168.000 20.000 10.000 1000000000000
9.460 2654161039692683776.000 20.000 10.000 1000000000000
9.550 2827025193183956992.000 20.000 10.000 1000000000000
9.640 3014299033520701952.000 20.000 10.000 1000000000000
9.730 3217282265444704768.000 20.000 10.000 1000000000000
9.820 3437401941429516288.000 20.000 10.000 1000000000000
9.910 3676225562965507072.000 20.000 10.000 1000000000000
10.000 3935475597573879808.000 20.000 10.000 1000000000000
