# Supplementary material for: Does Mutational Robustness Inhibit Extinction by Lethal Mutagenesis in Viral Populations?
Source: PLoS Comput Biol. 2010 Jun 10;6(6):e1000811. doi: 10.1371/journal.pcbi.1000811 (PMC2883602; doi:10.1371/journal.pcbi.1000811)
Supplement: Dataset S1 — Raw data and computer code necessary to reproduce all results reported in this paper. (0.46 MB ZIP) [file pcbi.1000811.s003.zip › Dataset_S1/data/time_U_k15_Ne6.dat]

U contime b k N
1.090 9310078545700576620779192105114453485004259328.000 20.000 15.000 1000000
1.180 3071364360337281155598170556400448361709174784.000 20.000 15.000 1000000
1.270 1112467118093505671660800153699585609852518400.000 20.000 15.000 1000000
1.360 436781804136168976959091771772687758303166464.000 20.000 15.000 1000000
1.450 183982474407024718023244316011940683544788992.000 20.000 15.000 1000000
1.540 82441790333599710080696591085587221203386368.000 20.000 15.000 1000000
1.630 39023726540095734969563301912184113325932544.000 20.000 15.000 1000000
1.720 19398300960617202671203389779023087146106880.000 20.000 15.000 1000000
1.810 10075973421691460020022640350200836577558528.000 20.000 15.000 1000000
1.900 5445639125860593425074795517233420136611840.000 20.000 15.000 1000000
1.990 3051099457296419584517467100870846191763456.000 20.000 15.000 1000000
2.080 1766559008660072427951901045399917672005632.000 20.000 15.000 1000000
2.170 1054043287764280427010183420970989103611904.000 20.000 15.000 1000000
2.260 646529806388718661647965324577739362009088.000 20.000 15.000 1000000
2.350 406802700402609030765018529104815231860736.000 20.000 15.000 1000000
2.440 262068636089323069780557573171894500196352.000 20.000 15.000 1000000
2.530 172561187325737397481697562063172079190016.000 20.000 15.000 1000000
2.620 115959536210504062576285354381168233938944.000 20.000 15.000 1000000
2.710 79416467970972181552429270953407411126272.000 20.000 15.000 1000000
2.800 55362942674598345806765340951947788681216.000 20.000 15.000 1000000
2.890 39241618825675317910674966014627919429632.000 20.000 15.000 1000000
2.980 28252255273541596204868250094612821049344.000 20.000 15.000 1000000
3.070 20641270760611874719408463784181843886080.000 20.000 15.000 1000000
3.160 15290802420499607999120987294594062352384.000 20.000 15.000 1000000
3.250 11476222891743143440447628864013595574272.000 20.000 15.000 1000000
3.340 8720358610473390004461362781317494734848.000 20.000 15.000 1000000
3.430 6704289930360533073215835834467164880896.000 20.000 15.000 1000000
3.520 5211859898639517724213598626959874588672.000 20.000 15.000 1000000
3.610 4094608831044654004365661171749188796416.000 20.000 15.000 1000000
3.700 3249285982894015687940063405480372862976.000 20.000 15.000 1000000
3.790 2603223866553628384498558089441264533504.000 20.000 15.000 1000000
3.880 2104699079878975284240024021084114255872.000 20.000 15.000 1000000
3.970 1716498986589133881352966187604168933376.000 20.000 15.000 1000000
4.060 1411576305208562465710855844896756989952.000 20.000 15.000 1000000
4.150 1170080352461835817623482420855226499072.000 20.000 15.000 1000000
4.240 977306677159702016437091654200555732992.000 20.000 15.000 1000000
4.330 822266249147758534636182525241997656064.000 20.000 15.000 1000000
4.420 696677083063446085239274383897532563456.000 20.000 15.000 1000000
4.510 594246838994208667249744993473783660544.000 20.000 15.000 1000000
4.600 510157809617961781639881832300894224384.000 20.000 15.000 1000000
4.690 440693991624939813001636793659194081280.000 20.000 15.000 1000000
4.780 382968799478232593991526332168130265088.000 20.000 15.000 1000000
4.870 334724678445684130840222565002318446592.000 20.000 15.000 1000000
4.960 294184505231763189691977738659286745088.000 20.000 15.000 1000000
5.050 259940584625333282569656369558931374080.000 20.000 15.000 1000000
5.140 230871146479465060488585321247066292224.000 20.000 15.000 1000000
5.230 206077104908187778376499894216099364864.000 20.000 15.000 1000000
5.320 184833851280661252658480058361932939264.000 20.000 15.000 1000000
5.410 166554276947612096721596537688452759552.000 20.000 15.000 1000000
5.500 150760238667924802916462584404031569920.000 20.000 15.000 1000000
5.590 137060411116871602610914582056849637376.000 20.000 15.000 1000000
5.680 125133000508496210292104306811828436992.000 20.000 15.000 1000000
5.770 114712179472927064152049310195081281536.000 20.000 15.000 1000000
5.860 105577386611962165843155388738805170176.000 20.000 15.000 1000000
5.950 97544843290979538812127835702675111936.000 20.000 15.000 1000000
6.040 90460795548536769042133730499711991808.000 20.000 15.000 1000000
6.130 84196105033474753304673136218994638848.000 20.000 15.000 1000000
6.220 78641900041295269892874057941604368384.000 20.000 15.000 1000000
6.310 73706063554804220675281429196080939008.000 20.000 15.000 1000000
6.400 69310385179475510470200568250976174080.000 20.000 15.000 1000000
6.490 65388242010162001273055879634117197824.000 20.000 15.000 1000000
6.580 61882702720654666241304206404399136768.000 20.000 15.000 1000000
6.670 58744971711023795365220469318893961216.000 20.000 15.000 1000000
6.760 55933107600022287884120953799799996416.000 20.000 15.000 1000000
6.850 53410963921698887309924241804401573888.000 20.000 15.000 1000000
6.940 51147310485724723056194691457150353408.000 20.000 15.000 1000000
7.030 49115102175537486930110539094172893184.000 20.000 15.000 1000000
7.120 47290868507040508429979813316294344704.000 20.000 15.000 1000000
7.210 45654202449024964358699393149187391488.000 20.000 15.000 1000000
7.300 44187331117382996808417260017731764224.000 20.000 15.000 1000000
7.390 42874754231011794942118946653125738496.000 20.000 15.000 1000000
7.480 41702938837362047161919094126962278400.000 20.000 15.000 1000000
7.570 40660060918696345257791809275549450240.000 20.000 15.000 1000000
7.660 39735786184231891631723583031845322752.000 20.000 15.000 1000000
7.750 38921083722685751930278156611734208512.000 20.000 15.000 1000000
7.840 38208067300309662606767487746884763648.000 20.000 15.000 1000000
7.930 37589859993176919313156703568883875840.000 20.000 15.000 1000000
8.020 37060478580203638443617602848417644544.000 20.000 15.000 1000000
8.110 36614734727564093848505007505674338304.000 20.000 15.000 1000000
8.200 36248150491546547881094561429100429312.000 20.000 15.000 1000000
8.290 35956886076020161797823230022021808128.000 20.000 15.000 1000000
8.380 35737678118962067170727629857792983040.000 20.000 15.000 1000000
8.470 35587787063098670332079475933652713472.000 20.000 15.000 1000000
8.560 35504952399248099810061529683056394240.000 20.000 15.000 1000000
8.650 35487354765971777069936721843437174784.000 20.000 15.000 1000000
8.740 35533584052584775698358938088727642112.000 20.000 15.000 1000000
8.830 35642612790070660004921984327748681728.000 20.000 15.000 1000000
8.920 35813774230586996363726305018809155584.000 20.000 15.000 1000000
9.010 36046744614787906971640156413619077120.000 20.000 15.000 1000000
9.100 36341529210208675388848348343776051200.000 20.000 15.000 1000000
9.190 36698451775991423471846247975534723072.000 20.000 15.000 1000000
9.280 37118147171374379358978582444389695488.000 20.000 15.000 1000000
9.370 37601556879359710828440786776077893632.000 20.000 15.000 1000000
9.460 38149927264264388243761815622200066048.000 20.000 15.000 1000000
9.550 38764810423658809065598628299597152256.000 20.000 15.000 1000000
9.640 39448067532530399966705704943327641600.000 20.000 15.000 1000000
9.730 40201874611240733301935297335323000832.000 20.000 15.000 1000000
9.820 41028730679714436039057324900402331648.000 20.000 15.000 1000000
9.910 41931468288943704330888327613151969280.000 20.000 15.000 1000000
10.000 42913266447868481545355729402991738880.000 20.000 15.000 1000000
