# Supplementary material for: Does Mutational Robustness Inhibit Extinction by Lethal Mutagenesis in Viral Populations?
Source: PLoS Comput Biol. 2010 Jun 10;6(6):e1000811. doi: 10.1371/journal.pcbi.1000811 (PMC2883602; doi:10.1371/journal.pcbi.1000811)
Supplement: Dataset S1 — Raw data and computer code necessary to reproduce all results reported in this paper. (0.46 MB ZIP) [file pcbi.1000811.s003.zip › Dataset_S1/data/time_U_k10.dat]

U contime b k N
1.090 1406209369045790887179471290368.000 20.000 10.000 10000
1.180 688854437134428676265294692352.000 20.000 10.000 10000
1.270 359849219631746978979849961472.000 20.000 10.000 10000
1.360 198705231932596272727309942784.000 20.000 10.000 10000
1.450 115161913456257976765639557120.000 20.000 10.000 10000
1.540 69645382885015943515394277376.000 20.000 10.000 10000
1.630 43738480024095486957536149504.000 20.000 10.000 10000
1.720 28409602422630150166877831168.000 20.000 10.000 10000
1.810 19019893977913765615573663744.000 20.000 10.000 10000
1.900 13086415202134043172605526016.000 20.000 10.000 10000
1.990 9230130479332056617319399424.000 20.000 10.000 10000
2.080 6659165204378322345601794048.000 20.000 10.000 10000
2.170 4904870462608858692112613376.000 20.000 10.000 10000
2.260 3682164598950260409290981376.000 20.000 10.000 10000
2.350 2813222968290008243002933248.000 20.000 10.000 10000
2.440 2184541378691198148625301504.000 20.000 10.000 10000
2.530 1722119910754155281111842816.000 20.000 10.000 10000
2.620 1376761187553218247144767488.000 20.000 10.000 10000
2.710 1115159959114915451066384384.000 20.000 10.000 10000
2.800 914387594623075223081058304.000 20.000 10.000 10000
2.890 758410539635252589540409344.000 20.000 10.000 10000
2.980 635852290325463160301027328.000 20.000 10.000 10000
3.070 538530095804232736245284864.000 20.000 10.000 10000
3.160 460482898616710249620439040.000 20.000 10.000 10000
3.250 397315931405954856951742464.000 20.000 10.000 10000
3.340 345752609118468610604400640.000 20.000 10.000 10000
3.430 303324107681215252548026368.000 20.000 10.000 10000
3.520 268151651336909546093281280.000 20.000 10.000 10000
3.610 238792031961748465709481984.000 20.000 10.000 10000
3.700 214126782825259061691285504.000 20.000 10.000 10000
3.790 193281838869277098308009984.000 20.000 10.000 10000
3.880 175568720342533168978460672.000 20.000 10.000 10000
3.970 160441069320277441067876352.000 20.000 10.000 10000
4.060 147462245360593950463754240.000 20.000 10.000 10000
4.150 136280961854202644818558976.000 20.000 10.000 10000
4.240 126612820468645590028255232.000 20.000 10.000 10000
4.330 118226208685714812889464832.000 20.000 10.000 10000
4.420 110931451006120604565766144.000 20.000 10.000 10000
4.510 104572405220656836843143168.000 20.000 10.000 10000
4.600 99019909658798392860475392.000 20.000 10.000 10000
4.690 94166641573265324097142784.000 20.000 10.000 10000
4.780 89923058623716239221981184.000 20.000 10.000 10000
4.870 86214177086256623111897088.000 20.000 10.000 10000
4.960 82977000503173869056557056.000 20.000 10.000 10000
5.050 80158457012305650247532544.000 20.000 10.000 10000
5.140 77713736812554263956815872.000 20.000 10.000 10000
5.230 75604946164954429592174592.000 20.000 10.000 10000
5.320 73800013176216348683927552.000 20.000 10.000 10000
5.410 72271794939691886958346240.000 20.000 10.000 10000
5.500 70997346564770915262922752.000 20.000 10.000 10000
5.590 69957321050857908102758400.000 20.000 10.000 10000
5.680 69135475476613945123405824.000 20.000 10.000 10000
5.770 68518264039356452403412992.000 20.000 10.000 10000
5.860 68094502436928943932047360.000 20.000 10.000 10000
5.950 67855091192851778974515200.000 20.000 10.000 10000
6.040 67792787979765768551137280.000 20.000 10.000 10000
6.130 67902020943759790087077888.000 20.000 10.000 10000
6.220 68178736585770451226066944.000 20.000 10.000 10000
6.310 68620277002209897866067968.000 20.000 10.000 10000
6.400 69225282291851181963608064.000 20.000 10.000 10000
6.490 69993614751299171117957120.000 20.000 10.000 10000
6.580 70926302147191309072334848.000 20.000 10.000 10000
6.670 72025497900965932631588864.000 20.000 10.000 10000
6.760 73294456476260261597020160.000 20.000 10.000 10000
6.850 74737522639248502210691072.000 20.000 10.000 10000
6.940 76360133584001723476738048.000 20.000 10.000 10000
7.030 78168833190651996995059712.000 20.000 10.000 10000
7.120 80171297923776344068456448.000 20.000 10.000 10000
7.210 82376374090113932482052096.000 20.000 10.000 10000
7.300 84794126365170327086956544.000 20.000 10.000 10000
7.390 87435897672991291079655424.000 20.000 10.000 10000
7.480 90314380667078522943045632.000 20.000 10.000 10000
7.570 93443701217065082629914624.000 20.000 10.000 10000
7.660 96839514458858916681875456.000 20.000 10.000 10000
7.750 100519114118600566478209024.000 20.000 10.000 10000
7.840 104501555975798917387255808.000 20.000 10.000 10000
7.930 108807796491052247303585792.000 20.000 10.000 10000
8.020 113460847791367485762043904.000 20.000 10.000 10000
8.110 118485950383748601304055808.000 20.000 10.000 10000
8.200 123910765157941542809239552.000 20.000 10.000 10000
8.290 129765586444564550494715904.000 20.000 10.000 10000
8.380 136083578118004635995209728.000 20.000 10.000 10000
8.470 142901034977264866674343936.000 20.000 10.000 10000
8.560 150257671905458732211896320.000 20.000 10.000 10000
8.650 158196943603171886580629504.000 20.000 10.000 10000
8.740 166766398016064256693239808.000 20.000 10.000 10000
8.830 176018066936834924650430464.000 20.000 10.000 10000
8.920 186008897660404086559735808.000 20.000 10.000 10000
9.010 196801230013736485547671552.000 20.000 10.000 10000
9.100 208463323573540360726511616.000 20.000 10.000 10000
9.190 221069940432134648562188288.000 20.000 10.000 10000
9.280 234702989480796526275985408.000 20.000 10.000 10000
9.370 249452238858375102919081984.000 20.000 10.000 10000
9.460 265416103969268368991584256.000 20.000 10.000 10000
9.550 282702519318395700184612864.000 20.000 10.000 10000
9.640 301429903352070186714791936.000 20.000 10.000 10000
9.730 321728226544470454005923840.000 20.000 10.000 10000
9.820 343740194142951633800134656.000 20.000 10.000 10000
9.910 367622556296550671540289536.000 20.000 10.000 10000
10.000 393547559757387996151676928.000 20.000 10.000 10000
