# Supplementary material for: Does Mutational Robustness Inhibit Extinction by Lethal Mutagenesis in Viral Populations?
Source: PLoS Comput Biol. 2010 Jun 10;6(6):e1000811. doi: 10.1371/journal.pcbi.1000811 (PMC2883602; doi:10.1371/journal.pcbi.1000811)
Supplement: Dataset S1 — Raw data and computer code necessary to reproduce all results reported in this paper. (0.46 MB ZIP) [file pcbi.1000811.s003.zip › Dataset_S1/data/time_U_k20_Ne11.dat]

U contime b k N
1.090 1.31e+59 20.000 20.000 100000000000
1.180 2.9e+58 20.000 20.000 100000000000
1.270 7.29e+57 20.000 20.000 100000000000
1.360 2.04e+57 20.000 20.000 100000000000
1.450 6.23e+56 20.000 20.000 100000000000
1.540 2.07e+56 20.000 20.000 100000000000
1.630 7.38e+55 20.000 20.000 100000000000
1.720 2.81e+55 20.000 20.000 100000000000
1.810 1.13e+55 20.000 20.000 100000000000
1.900 4.8e+54 20.000 20.000 100000000000
1.990 2.14e+54 20.000 20.000 100000000000
2.080 9.92e+53 20.000 20.000 100000000000
2.170 4.79e+53 20.000 20.000 100000000000
2.260 2.4e+53 20.000 20.000 100000000000
2.350 1.24e+53 20.000 20.000 100000000000
2.440 6.65e+52 20.000 20.000 100000000000
2.530 3.66e+52 20.000 20.000 100000000000
2.620 2.07e+52 20.000 20.000 100000000000
2.710 1.2e+52 20.000 20.000 100000000000
2.800 7.09e+51 20.000 20.000 100000000000
2.890 4.29e+51 20.000 20.000 100000000000
2.980 2.65e+51 20.000 20.000 100000000000
3.070 1.67e+51 20.000 20.000 100000000000
3.160 1.07e+51 20.000 20.000 100000000000
3.250 7e+50 20.000 20.000 100000000000
3.340 4.65e+50 20.000 20.000 100000000000
3.430 3.13e+50 20.000 20.000 100000000000
3.520 2.14e+50 20.000 20.000 100000000000
3.610 1.48e+50 20.000 20.000 100000000000
3.700 1.04e+50 20.000 20.000 100000000000
3.790 74030285066670264829856508571875003093642702225408.000 20.000 20.000 100000000000
3.880 53267783713766986496990729690966754080033892990976.000 20.000 20.000 100000000000
3.970 38766700411558061166925178144046904053056185303040.000 20.000 20.000 100000000000
4.060 28521469735356539187086315478917115547942932971520.000 20.000 20.000 100000000000
4.150 21203040480467932083912584879410607974138442153984.000 20.000 20.000 100000000000
4.240 15920075402808213994245924446608806918659862691840.000 20.000 20.000 100000000000
4.330 12067922580922752766942222083146954110322700451840.000 20.000 20.000 100000000000
4.420 9231900858640986473844420566226290139054248820736.000 20.000 20.000 100000000000
4.510 7124624848398027877137971406282848229195117494272.000 20.000 20.000 100000000000
4.600 5544923677774752433833389310524382350697440477184.000 20.000 20.000 100000000000
4.690 4350618318831865882233864779170320965437354934272.000 20.000 20.000 100000000000
4.780 3440292752963040955265431008851456609452117983232.000 20.000 20.000 100000000000
4.870 2740964529685067499605388299813306853600612319232.000 20.000 20.000 100000000000
4.960 2199664805956073847942824005828414420164276125696.000 20.000 20.000 100000000000
5.050 1777634782349948539267708688321432340276344520704.000 20.000 20.000 100000000000
5.140 1446289783270883796492316159009943217339386298368.000 20.000 20.000 100000000000
5.230 1184388471968096192447884829319270022495577571328.000 20.000 20.000 100000000000
5.320 976030918784470411170618194845541064742675677184.000 20.000 20.000 100000000000
5.410 809231553616273582906392542695537200164742627328.000 20.000 20.000 100000000000
5.500 674894104260577318831180301878493657224596946944.000 20.000 20.000 100000000000
5.590 566069832265837775775962472686979485639433519104.000 20.000 20.000 100000000000
5.680 477416935649942562583794358702786793819688927232.000 20.000 20.000 100000000000
5.770 404803844120718183610927113168382509273373999104.000 20.000 20.000 100000000000
5.860 345016166781018200012704542037390016839784857600.000 20.000 20.000 100000000000
5.950 295538815653110071138919118776307243965317382144.000 20.000 20.000 100000000000
6.040 254393011905163135387869851173304037130710810624.000 20.000 20.000 100000000000
6.130 220013615576984763373675604706378066286455291904.000 20.000 20.000 100000000000
6.220 191156264978546524322090282390994328232350711808.000 20.000 20.000 100000000000
6.310 166826685153421764668878149228531708772717953024.000 20.000 20.000 100000000000
6.400 146226578743311073113403342738256148168427175936.000 20.000 20.000 100000000000
6.490 128711990102193555515820200034646839515225784320.000 20.000 20.000 100000000000
6.580 113761102840364017374674976452941533284375986176.000 20.000 20.000 100000000000
6.670 100949209467638527429205592061615718187206180864.000 20.000 20.000 100000000000
6.760 89929161804690830242603817936958921660587573248.000 20.000 20.000 100000000000
6.850 80416030499053766538677055370269863298149122048.000 20.000 20.000 100000000000
6.940 72175012634625890291783457167977508837150162944.000 20.000 20.000 100000000000
7.030 65011857584598313922094729222822528555289673728.000 20.000 20.000 100000000000
7.120 58765254144229749966002839053144611427656400896.000 20.000 20.000 100000000000
7.210 53300751922555939805120966683766892981926232064.000 20.000 20.000 100000000000
7.300 48505888107810887264331373461411770575049719808.000 20.000 20.000 100000000000
7.390 44286265182458041290666284865871070462767792128.000 20.000 20.000 100000000000
7.480 40562381918768194933342509284730314811118714880.000 20.000 20.000 100000000000
7.570 37267063436763568638817848091701577741164871680.000 20.000 20.000 100000000000
7.660 34343369515167292894975896242267569999495299072.000 20.000 20.000 100000000000
7.750 31742886141438634767813356226951628459492769792.000 20.000 20.000 100000000000
7.840 29424325285446448567053154874198060365661601792.000 20.000 20.000 100000000000
7.930 27352373447338210482249663746863640458075045888.000 20.000 20.000 100000000000
8.020 25496741693145276461991064755841637782594256896.000 20.000 20.000 100000000000
8.110 23831379431553540869642181489772104658324553728.000 20.000 20.000 100000000000
8.200 22333821695371872618484281360655953822878793728.000 20.000 20.000 100000000000
8.290 20984645624697326817787114428368884609872560128.000 20.000 20.000 100000000000
8.380 19767016553054353712719397163601711343895314432.000 20.000 20.000 100000000000
8.470 18666307840293248660669380285718259150515863552.000 20.000 20.000 100000000000
8.560 17669781583355265490095165760058543571833192448.000 20.000 20.000 100000000000
8.650 16766319728318704558865166126302515207866417152.000 20.000 20.000 100000000000
8.740 15946197029053838338151221883936602215436779520.000 20.000 20.000 100000000000
8.830 15200888846635260891959315258212623248391143424.000 20.000 20.000 100000000000
8.920 14522908035612262817385827258556676303640068096.000 20.000 20.000 100000000000
9.010 13905666178232358482128170311080150098390286336.000 20.000 20.000 100000000000
9.100 13343355252991180955134729276071123652670652416.000 20.000 20.000 100000000000
9.190 12830846496811520214427324362232856505518915584.000 20.000 20.000 100000000000
9.280 12363603770385337589155698052726734264144494592.000 20.000 20.000 100000000000
9.370 11937609187341202364700888569064767411504283648.000 20.000 20.000 100000000000
9.460 11549299138760935993021892380722055616558792704.000 20.000 20.000 100000000000
9.550 11195509150239916262806747919228726800344416256.000 20.000 20.000 100000000000
9.640 10873426261269403927407896139141120106015227904.000 20.000 20.000 100000000000
9.730 10580547825959244390162303409630880885970567168.000 20.000 20.000 100000000000
9.820 10314645807879915798106311614382772924857712640.000 20.000 20.000 100000000000
9.910 10073735786448844827208418298003133102882291712.000 20.000 20.000 100000000000
10.000 9856050012981937027799053286699962054524010496.000 20.000 20.000 100000000000
