# Supplementary material for: Does Mutational Robustness Inhibit Extinction by Lethal Mutagenesis in Viral Populations?
Source: PLoS Comput Biol. 2010 Jun 10;6(6):e1000811. doi: 10.1371/journal.pcbi.1000811 (PMC2883602; doi:10.1371/journal.pcbi.1000811)
Supplement: Dataset S1 — Raw data and computer code necessary to reproduce all results reported in this paper. (0.46 MB ZIP) [file pcbi.1000811.s003.zip › Dataset_S1/data/extn_surface-long]

1	1	1	1	1	1	1	1	1	1	1	1	1	1	1	1	1	1	1	1	1	1	1	1	1	1	1	1	1	1	1	1	1	1	1	1	1	1	1	1	1	1	1	1	1	1	1	1	1	1
1	1	1	1	1	1	1	1	1	1	1	1	1	1	1	1	1	1	1	1	1	1	1	1	1	1	1	1	1	1	1	1	1	1	1	1	1	1	1	1	1	1	1	1	1	1	1	1	1	1
1	1	1	1	1	1	1	1	1	1	1	1	1	1	1	1	1	1	1	1	1	1	1	1	1	1	1	1	1	1	1	1	1	1	1	1	1	1	1	1	1	1	1	1	1	1	1	1	1	1
1	1	1	1	1	1	1	1	1	1	1	1	1	1	1	1	1	1	1	1	1	1	1	1	1	1	1	1	1	1	1	1	1	1	1	1	1	1	1	1	1	1	1	1	1	1	1	1	1	1
1	1	1	1	1	1	1	1	1	1	1	1	1	1	1	1	1	1	1	1	1	1	1	1	1	1	1	1	1	1	1	1	1	1	1	1	1	1	1	1	1	1	1	1	1	1	1	1	1	1
1	1	1	1	1	1	1	1	1	1	1	1	1	1	1	1	1	1	1	1	1	1	1	1	1	1	1	1	1	1	1	1	1	1	1	1	1	1	1	1	1	1	1	1	1	1	1	1	1	1
1	1	1	1	1	1	1	1	1	1	1	1	1	1	1	1	1	1	1	1	1	1	1	1	1	1	1	1	1	1	1	1	1	1	1	1	1	1	1	1	1	1	1	1	1	1	1	1	1	1
1	1	1	1	1	1	1	1	1	1	1	1	1	1	1	1	1	1	1	1	1	1	1	1	1	1	1	1	1	1	1	1	1	1	1	1	1	1	1	1	1	1	1	1	1	1	1	1	1	1
1	1	1	1	1	1	1	1	1	1	1	1	1	1	1	1	1	1	1	1	1	1	1	1	1	1	1	1	1	1	1	1	1	1	1	1	1	1	1	1	1	1	1	1	1	1	1	1	1	1
1	1	1	1	1	1	1	1	1	1	1	1	1	1	1	1	1	1	1	1	1	1	1	1	1	1	1	1	1	1	1	1	1	1	1	1	1	1	1	1	1	1	1	1	1	1	1	1	1	1
1	1	1	1	1	1	1	1	1	1	1	1	1	1	1	1	1	1	1	1	1	1	1	1	1	1	1	1	1	1	1	1	1	1	1	1	1	1	1	1	1	1	1	1	1	1	1	1	1	1
1	1	1	1	1	1	1	1	1	1	1	1	1	1	1	1	1	1	1	1	1	1	1	1	1	1	1	1	1	1	1	1	1	1	1	1	1	1	1	1	1	1	1	1	1	1	1	1	1	1
1	1	1	1	1	1	1	1	1	1	1	1	1	1	1	1	1	1	1	1	1	1	1	1	1	1	1	1	1	1	1	1	1	1	1	1	1	1	1	1	1	1	1	1	1	1	1	1	1	1
1	1	1	1	1	1	1	1	1	1	1	1	1	1	1	1	1	1	1	1	1	1	1	1	1	1	1	1	1	1	1	1	1	1	1	1	1	1	1	1	1	1	1	1	1	1	1	1	1	1
1	1	1	1	1	1	1	1	1	1	1	1	1	1	1	1	1	1	1	1	1	1	1	1	1	1	1	1	1	1	1	1	1	1	1	1	1	1	1	1	1	1	1	1	1	1	1	1	1	1
1	1	1	1	1	1	1	1	1	1	1	1	1	1	1	1	1	1	1	1	1	1	1	1	1	1	1	1	1	1	1	1	1	1	1	1	1	1	1	1	1	1	1	1	1	1	1	1	1	1
1	1	1	1	1	1	1	1	1	1	1	1	1	1	1	1	1	1	1	1	1	1	1	1	1	1	1	1	1	1	1	1	1	1	1	1	1	1	1	1	1	1	1	1	1	1	1	1	1	1
1	1	1	1	1	1	1	1	1	1	1	1	1	1	1	1	1	1	1	1	1	1	1	1	1	1	1	1	1	1	1	1	1	1	1	1	1	1	1	1	1	1	1	1	1	1	1	1	1	1
1	1	1	1	1	1	1	1	1	1	1	1	1	1	1	1	1	1	1	1	1	1	1	1	1	1	1	1	1	1	1	1	1	1	1	1	1	1	1	1	1	1	1	1	1	1	1	1	1	1
1	1	1	1	1	1	1	1	1	1	1	1	1	1	1	1	1	1	1	1	1	1	1	1	1	1	1	1	1	1	1	1	1	1	1	1	1	1	1	1	1	1	1	1	1	1	1	1	1	1
1	1	1	1	1	1	1	1	1	1	1	1	1	1	1	1	1	1	1	1	1	1	1	1	1	1	1	1	1	1	1	1	1	1	1	1	1	1	1	1	1	1	1	1	1	1	1	1	1	1
1	1	1	1	1	1	1	1	1	1	1	1	1	1	1	1	1	1	1	1	1	1	1	1	1	1	1	1	1	1	1	1	1	1	1	1	1	1	1	1	1	1	1	1	1	1	1	1	1	1
1	1	1	1	1	1	1	1	1	1	1	1	1	1	1	1	1	1	1	1	1	1	1	1	1	1	1	1	1	1	1	1	1	1	1	1	1	1	1	1	1	1	1	1	1	1	1	1	1	1
1	1	1	1	1	1	1	1	1	1	1	1	1	1	1	1	1	1	1	1	1	1	1	1	1	1	1	1	1	1	1	1	1	1	1	1	1	1	1	1	1	1	1	1	1	1	1	1	1	1
1	1	1	1	1	1	1	1	1	1	1	1	1	1	1	1	1	1	1	1	1	1	1	1	1	1	1	1	1	1	1	1	1	1	1	1	1	1	1	1	1	1	1	1	1	1	1	1	1	1
1	1	1	1	1	1	1	1	1	1	1	1	1	1	1	1	1	1	1	1	1	1	1	1	1	1	1	1	1	1	1	1	1	1	1	1	1	1	1	1	1	1	1	1	1	1	1	1	1	1
1	1	1	1	1	1	1	1	1	1	1	1	1	1	1	1	1	1	1	1	1	1	1	1	1	1	1	1	1	1	1	1	1	1	1	1	1	1	1	1	1	1	1	1	1	1	1	1	1	1
1	1	1	1	1	1	1	1	1	1	1	1	1	1	1	1	1	1	1	1	1	1	1	1	1	1	1	1	1	1	1	1	1	1	1	1	1	1	1	1	1	1	1	1	1	1	1	1	1	1
1	1	1	1	1	1	1	1	1	1	1	1	1	1	1	1	1	1	1	1	1	1	1	1	1	1	1	1	1	1	1	1	1	1	1	1	1	1	1	1	1	1	1	1	1	1	1	1	1	1
1	1	1	1	1	1	1	1	1	1	1	1	1	1	1	1	1	1	1	1	1	1	1	1	1	1	1	1	1	1	1	1	1	1	1	1	1	1	1	1	1	1	1	1	1	1	1	1	1	1
1	1	1	1	1	1	1	1	1	1	1	1	1	1	1	1	1	1	1	1	1	1	1	1	1	1	1	1	1	1	1	1	1	1	1	1	1	1	1	1	1	1	1	1	1	1	1	1	1	1
1	1	1	1	1	1	1	1	1	1	1	1	1	1	1	1	1	1	1	1	1	1	1	1	1	1	1	1	1	1	1	1	1	1	1	1	1	1	1	1	1	1	1	1	1	1	1	1	1	1
1	1	1	1	1	1	1	1	1	1	1	1	1	1	1	1	1	1	1	1	1	1	1	1	1	1	1	1	1	1	1	1	1	1	1	1	1	1	1	1	1	1	1	1	1	1	1	1	1	1
1	1	1	1	1	1	1	1	1	1	1	1	1	1	1	1	1	1	1	1	1	1	1	1	1	1	1	1	1	1	1	1	1	1	1	1	1	1	1	1	1	1	1	1	1	1	1	1	1	1
1	1	1	1	1	1	1	1	1	1	1	1	1	1	1	1	1	1	1	1	1	1	1	1	1	1	1	1	1	1	1	1	1	1	1	1	1	1	1	1	1	1	1	1	1	1	1	1	1	1
1	1	1	1	1	1	1	1	1	1	1	1	1	1	1	1	1	1	1	1	1	1	1	1	1	1	1	1	1	1	1	1	1	1	1	1	1	1	1	1	1	1	1	1	1	1	1	1	1	1
1	1	1	1	1	1	1	1	1	1	1	1	1	1	1	1	1	1	1	1	1	1	1	1	1	1	1	1	1	1	1	1	1	1	1	1	1	1	1	1	1	1	1	1	1	1	1	1	1	1
1	1	1	1	1	1	1	1	1	1	1	1	1	1	1	1	1	1	1	1	1	1	1	1	1	1	1	1	1	1	1	1	1	1	1	1	1	1	1	1	1	1	1	1	1	1	1	1	1	1
1	1	1	1	1	1	1	1	1	1	1	1	1	1	1	1	1	1	1	1	1	1	1	1	1	1	1	1	1	1	1	1	1	1	1	1	1	1	1	1	1	1	1	1	1	1	1	1	1	1
1	1	1	1	1	1	1	1	1	1	1	1	1	1	1	1	1	1	1	1	1	1	1	1	1	1	1	1	1	1	1	1	1	1	1	1	1	1	1	1	1	1	1	1	1	1	1	1	1	1
1	1	1	1	1	1	1	1	1	1	1	1	1	1	1	1	1	1	1	1	1	1	1	1	1	1	1	1	1	1	1	1	1	1	1	1	1	1	1	1	1	1	1	1	1	1	1	1	1	1
1	1	1	1	1	1	1	1	1	1	1	1	1	1	1	1	1	1	1	1	1	1	1	1	1	1	1	1	1	1	1	1	1	1	1	1	1	1	1	1	1	1	1	1	1	1	1	1	1	1
1	1	1	1	1	1	1	1	1	1	1	1	1	1	1	1	1	1	1	1	1	1	1	1	1	1	1	1	1	1	1	1	1	1	1	1	1	1	1	1	1	1	1	1	1	1	1	1	1	1
1	1	1	1	1	1	1	1	1	1	1	1	1	1	1	1	1	1	1	1	1	1	1	1	1	1	1	1	1	1	1	1	1	1	1	1	1	1	1	1	1	1	1	1	1	1	1	1	1	1
1	1	1	1	1	1	1	1	1	1	1	1	1	1	1	1	1	1	1	1	1	1	1	1	1	1	1	1	1	1	1	1	1	1	1	1	1	1	1	1	1	1	1	1	1	1	1	1	1	1
1	1	1	1	1	1	1	1	1	1	1	1	1	1	1	1	1	1	1	1	1	1	1	1	1	1	1	1	1	1	1	1	1	1	1	1	1	1	1	1	1	1	1	1	1	1	1	1	1	1
1	1	1	1	1	1	1	1	1	1	1	1	1	1	1	1	1	1	1	1	1	1	1	1	1	1	1	1	1	1	1	1	1	1	1	1	1	1	1	1	1	1	1	1	1	1	1	1	1	1
1	1	1	1	1	1	1	1	1	1	1	1	1	1	1	1	1	1	1	1	1	1	1	1	1	1	1	1	1	1	1	1	1	1	1	1	1	1	1	1	1	1	1	1	1	1	1	1	1	1
1	1	1	1	1	1	1	1	1	1	1	1	1	1	1	1	1	1	1	1	1	1	1	1	1	1	1	1	1	1	1	1	1	1	1	1	1	1	1	1	1	1	1	1	1	1	1	1	1	1
1	1	1	1	1	1	1	1	1	1	1	1	1	1	1	1	1	1	1	1	1	1	1	1	1	1	1	1	1	1	1	1	1	1	1	1	1	1	1	1	1	1	1	1	1	1	1	1	1	1
0.999999	1	1	1	1	1	1	1	1	1	1	1	1	1	1	1	1	1	1	1	1	1	1	1	1	1	1	1	1	1	1	1	1	1	1	1	1	1	1	1	1	1	1	1	1	1	1	1	1	1
8.70702e-14	1.54731e-10	2.77313e-08	1.41209e-06	2.4739e-05	0.000223902	0.00125921	0.00469576	0.0124179	0.0271085	0.0521898	0.0848016	0.127208	0.177323	0.23273	0.292876	0.344609	0.412416	0.468125	0.517765	0.568297	0.613826	0.656113	0.692444	0.729315	0.759592	0.786669	0.810514	0.833008	0.852538	0.868937	0.884236	0.898533	0.908968	0.920601	0.929017	0.937751	0.944659	0.951175	0.95418	0.959106	0.963987	0.968064	0.971969	0.97525	0.978106	0.980471	0.982813	0.984811	0.986819
3.22152e-14	1.46529e-11	8.45832e-10	1.8374e-08	2.1467e-07	1.69817e-06	9.48368e-06	4.27779e-05	0.000150727	0.000449404	0.0011966	0.00269524	0.00550548	0.0104057	0.0179216	0.0293446	0.0430112	0.0649822	0.0891822	0.116393	0.149733	0.186297	0.226121	0.266243	0.312312	0.355811	0.399252	0.441522	0.485101	0.526418	0.56419	0.601823	0.638542	0.667667	0.701133	0.727405	0.754755	0.778047	0.800721	0.811846	0.829934	0.847541	0.862963	0.877629	0.890584	0.902062	0.911676	0.921333	0.92972	0.938295
1.95004e-14	8.05255e-12	4.2118e-10	8.07355e-09	8.37347e-08	5.837e-07	2.96703e-06	1.22662e-05	4.13914e-05	0.000120419	0.00031553	0.000723032	0.0015159	0.00297154	0.00535418	0.00922587	0.0143981	0.0229665	0.0335039	0.0464983	0.0635323	0.0838728	0.107749	0.133857	0.165674	0.198188	0.232877	0.2688	0.307875	0.347142	0.385318	0.425177	0.465224	0.49924	0.539036	0.572572	0.60747	0.639194	0.670974	0.687546	0.714186	0.739708	0.763079	0.785198	0.805643	0.824065	0.839689	0.855598	0.869666	0.884269
1.18625e-14	4.61111e-12	2.34211e-10	4.36364e-09	4.4033e-08	2.96331e-07	1.46662e-06	5.86392e-06	1.93891e-05	5.55221e-05	0.000142994	0.000327079	0.000687456	0.00135358	0.00246979	0.00431306	0.00691153	0.0111937	0.0167653	0.0239687	0.0336926	0.0458203	0.0606555	0.077689	0.0991105	0.122119	0.147747	0.175435	0.206591	0.23919	0.27238	0.308235	0.345023	0.37811	0.417178	0.452181	0.488521	0.523495	0.559447	0.579351	0.610892	0.640712	0.669164	0.69603	0.721884	0.745556	0.765913	0.786899	0.805793	0.825666
7.21574e-15	2.6464e-12	1.31977e-10	2.43856e-09	2.45017e-08	1.63727e-07	8.07584e-07	3.20174e-06	1.05498e-05	3.01314e-05	7.71736e-05	0.00017687	0.0003731	0.000736643	0.00135499	0.00238217	0.00388061	0.00632433	0.00962046	0.0140106	0.0200297	0.0277349	0.0374109	0.0488928	0.0635959	0.0799455	0.0987184	0.119636	0.143714	0.169658	0.197032	0.227364	0.258997	0.288852	0.324217	0.35762	0.392197	0.427154	0.463923	0.485514	0.519154	0.550638	0.581828	0.611286	0.640645	0.667949	0.691782	0.716625	0.73939	0.763606
4.38724e-15	1.51438e-12	7.42503e-11	1.36787e-09	1.37861e-08	9.24235e-08	4.58543e-07	1.82307e-06	6.03844e-06	1.73355e-05	4.45108e-05	0.000102672	0.000218084	0.000432892	0.000803153	0.00142145	0.00234724	0.00384459	0.00591938	0.00874442	0.0126585	0.0177618	0.0242936	0.0322383	0.0425293	0.0542797	0.0680837	0.0838407	0.102273	0.122589	0.14464	0.169552	0.195896	0.221796	0.252456	0.282756	0.314043	0.347025	0.382427	0.404454	0.438123	0.469428	0.501506	0.531886	0.56308	0.592537	0.618657	0.646153	0.671789	0.699318
2.66655e-15	8.63055e-13	4.15454e-11	7.63818e-10	7.73974e-09	5.2275e-08	2.61909e-07	1.04998e-06	3.51193e-06	1.01787e-05	2.63297e-05	6.13251e-05	0.000131511	0.000263152	0.00049312	0.000879767	0.00147171	0.00242468	0.00377505	0.00564796	0.00826599	0.0117308	0.0162345	0.021824	0.029124	0.0376437	0.0478374	0.0597075	0.0737667	0.0895514	0.107084	0.127193	0.148732	0.170661	0.196553	0.223141	0.250566	0.280499	0.313205	0.334738	0.366981	0.396876	0.428441	0.458485	0.490111	0.52043	0.547756	0.576768	0.604276	0.634053
1.6205e-15	4.89718e-13	2.30884e-11	4.23285e-10	4.31344e-09	2.93958e-08	1.48982e-07	6.03899e-07	2.04473e-06	5.99808e-06	1.56786e-05	3.69529e-05	8.01599e-05	0.000162036	0.000307068	0.000553058	0.000937336	0.00155539	0.00244881	0.00370876	0.00548542	0.00786865	0.0110091	0.0149758	0.0201915	0.0263968	0.0339374	0.0428705	0.0535617	0.0657576	0.0795678	0.0956039	0.112996	0.131243	0.152715	0.17549	0.199002	0.2254	0.254691	0.275072	0.304933	0.332651	0.362687	0.391482	0.422412	0.452513	0.480096	0.5096	0.538034	0.569017
9.84911e-16	2.76675e-13	1.27379e-11	2.32483e-10	2.38069e-09	1.6374e-08	8.39866e-08	3.4468e-07	1.18289e-06	3.51697e-06	9.30749e-06	2.22301e-05	4.88442e-05	9.99005e-05	0.000191656	0.000348933	0.000599354	0.00100303	0.00159743	0.00244907	0.00366105	0.00530812	0.00750651	0.0103284	0.0140622	0.0185835	0.0241539	0.0308555	0.0389516	0.0483213	0.0591092	0.0717658	0.0856673	0.100634	0.118196	0.137334	0.157153	0.179911	0.205497	0.224282	0.251202	0.276316	0.304133	0.331044	0.36042	0.389438	0.41648	0.445589	0.474089	0.505315
5.98846e-16	1.5566e-13	6.97541e-12	1.26468e-10	1.29966e-09	9.01639e-09	4.67965e-08	1.94533e-07	6.7704e-07	2.04182e-06	5.47713e-06	1.32686e-05	2.9557e-05	6.1238e-05	0.000119033	0.000219298	0.000381907	0.000645344	0.00104015	0.00161461	0.00244026	0.00357706	0.0051135	0.00711597	0.00978255	0.013066	0.0171631	0.0221626	0.0282572	0.0354067	0.0437607	0.0536514	0.0646559	0.0767742	0.0909673	0.106785	0.123259	0.142506	0.164388	0.18131	0.205029	0.227351	0.252526	0.277144	0.304356	0.331638	0.357493	0.385479	0.413298	0.443918
3.64359e-16	8.723e-14	3.79152e-12	6.81188e-11	7.01288e-10	4.90236e-09	2.57293e-08	1.08328e-07	3.82367e-07	1.17001e-06	3.18332e-06	7.82613e-06	1.76853e-05	3.71483e-05	7.32061e-05	0.000136597	0.000241269	0.000412091	0.000672509	0.00105727	0.00161624	0.00239616	0.00346356	0.00487537	0.00676838	0.00913729	0.0121293	0.0158295	0.0203812	0.0257911	0.032198	0.0398475	0.0484714	0.0581582	0.0694998	0.082377	0.0958984	0.1119	0.130265	0.145196	0.165678	0.185187	0.207508	0.229601	0.254259	0.279344	0.30352	0.329812	0.356334	0.385639
2.21908e-16	4.87024e-14	2.04589e-12	3.63247e-11	3.73882e-10	2.62994e-09	1.39438e-08	5.94311e-08	2.12688e-07	6.60294e-07	1.82265e-06	4.54856e-06	1.0431e-05	2.2226e-05	4.44256e-05	8.40127e-05	0.000150548	0.000260143	0.000430045	0.000684951	0.00105956	0.00158944	0.0023239	0.00330955	0.00464119	0.00633427	0.00849817	0.0112089	0.0145746	0.0186267	0.0234865	0.0293363	0.0360206	0.0436618	0.0526209	0.0629516	0.0739134	0.0870066	0.102155	0.115075	0.132438	0.149224	0.168643	0.188121	0.210018	0.232618	0.254763	0.278951	0.303696	0.331128
1.35326e-16	2.70997e-14	1.09612e-12	1.91772e-11	1.96901e-10	1.39137e-09	7.44307e-09	3.20887e-08	1.16365e-07	3.66406e-07	1.02611e-06	2.5994e-06	6.05029e-06	1.30818e-05	2.65301e-05	5.08731e-05	9.25095e-05	0.000161844	0.000271124	0.00043763	0.000685358	0.00104072	0.00153972	0.00221913	0.00314477	0.00434027	0.00588638	0.00784766	0.0103067	0.0133056	0.0169458	0.0213636	0.0264811	0.0324244	0.0394151	0.0475815	0.0563558	0.0669053	0.0791941	0.0901646	0.104627	0.118853	0.135445	0.152326	0.171408	0.191381	0.211276	0.233093	0.255715	0.280867
8.26605e-17	1.50332e-14	5.83237e-13	1.00244e-11	1.02423e-10	7.25709e-10	3.91117e-09	1.70379e-08	6.25573e-08	1.99676e-07	5.67161e-07	1.45818e-06	3.44471e-06	7.55891e-06	1.55561e-05	3.02577e-05	5.58431e-05	9.89717e-05	0.000168076	0.000275016	0.000436209	0.000670793	0.00100462	0.00146579	0.00209993	0.00293185	0.00402066	0.00541916	0.00719076	0.0093792	0.0120672	0.0153573	0.0192214	0.0237742	0.029156	0.0355136	0.0424419	0.0508108	0.0606182	0.0697584	0.0816014	0.0934747	0.107402	0.121786	0.138114	0.155442	0.172982	0.192291	0.212572	0.235182
5.05904e-17	8.31693e-15	3.08292e-13	5.18896e-12	5.26237e-11	3.73096e-10	2.02246e-09	8.89092e-09	3.30189e-08	1.06756e-07	3.07407e-07	8.01826e-07	1.92208e-06	4.28032e-06	8.9392e-06	1.76402e-05	3.30446e-05	5.93575e-05	0.000102213	0.000169581	0.000272524	0.000424562	0.000643907	0.000951377	0.0013785	0.00194764	0.00270166	0.0036823	0.00493815	0.00650977	0.00846293	0.010875	0.0137478	0.0171782	0.0212599	0.0261296	0.0315193	0.0380524	0.0457509	0.0532208	0.0627539	0.072507	0.0839924	0.0960393	0.109763	0.124521	0.139698	0.156473	0.174311	0.194248
3.10344e-17	4.59058e-15	1.61938e-13	2.6604e-12	2.67072e-11	1.89049e-10	1.02887e-09	4.55773e-09	1.71003e-08	5.59513e-08	1.63221e-07	4.31687e-07	1.04967e-06	2.37172e-06	5.02598e-06	1.00627e-05	1.91319e-05	3.48424e-05	6.08498e-05	0.000102382	0.000166753	0.000263267	0.000404475	0.000605358	0.000887518	0.0012694	0.0017817	0.00245645	0.00333052	0.00443885	0.00583262	0.00757039	0.00966923	0.0122075	0.0152519	0.0189175	0.0230414	0.0280554	0.0339956	0.0399797	0.0475196	0.0553966	0.064698	0.0746095	0.0859378	0.098275	0.111163	0.125468	0.140859	0.158106
1.90888e-17	2.52893e-15	8.45586e-14	1.35134e-12	1.33903e-11	9.44095e-11	5.1483e-10	2.2944e-09	8.68505e-09	2.87263e-08	8.48242e-08	2.27318e-07	5.60386e-07	1.28424e-06	2.76075e-06	5.60745e-06	1.08193e-05	1.99802e-05	3.53926e-05	6.03975e-05	9.97234e-05	0.000159593	0.000248456	0.000376769	0.000559152	0.00080987	0.00115057	0.00160512	0.00220109	0.00296694	0.00394166	0.00516939	0.00667326	0.00851442	0.0107432	0.0134507	0.0165485	0.0203267	0.0248279	0.0295219	0.0353763	0.0416231	0.0490149	0.0570182	0.0661966	0.0763154	0.0870481	0.0990177	0.112041	0.126677
1.17769e-17	1.39109e-15	4.3909e-14	6.80234e-13	6.63358e-12	4.64687e-11	2.53367e-10	1.13395e-09	4.32406e-09	1.44395e-08	4.31146e-08	1.16973e-07	2.92158e-07	6.78731e-07	1.47959e-06	3.04801e-06	5.96673e-06	1.11739e-05	2.00758e-05	3.47481e-05	5.81707e-05	9.43827e-05	0.000148924	0.000228871	0.000343951	0.000504633	0.0007259	0.00102501	0.00142216	0.0019395	0.00260606	0.00345481	0.00450928	0.00581595	0.00741414	0.00937286	0.0116527	0.0144433	0.0177883	0.0213888	0.025846	0.0307025	0.036461	0.0427957	0.0500885	0.0582235	0.0669823	0.0768024	0.0876016	0.099778
7.29064e-18	7.64398e-16	2.26839e-14	3.3945e-13	3.24785e-12	2.25451e-11	1.22631e-10	5.50102e-10	2.10966e-09	7.10256e-09	2.14194e-08	5.87737e-08	1.48606e-07	3.49745e-07	7.72729e-07	1.61389e-06	3.20425e-06	6.08431e-06	1.10864e-05	1.94613e-05	3.30341e-05	5.43452e-05	8.69232e-05	0.000135404	0.000206121	0.000306407	0.000446404	0.000638217	0.000896265	0.00123707	0.00168175	0.00225455	0.00297637	0.00388173	0.00500155	0.00638666	0.00802661	0.0100432	0.0124768	0.0151731	0.0184951	0.0221894	0.0265809	0.0314882	0.0371636	0.0435666	0.0505628	0.0584535	0.0672212	0.0771442
4.53055e-18	4.19789e-16	1.16639e-14	1.67988e-13	1.572e-12	1.07834e-11	5.8374e-11	2.61915e-10	1.00837e-09	3.41733e-09	1.03949e-08	2.88147e-08	7.36839e-08	1.75538e-07	3.92819e-07	8.31342e-07	1.67326e-06	3.22074e-06	5.95039e-06	1.0592e-05	1.82291e-05	3.04068e-05	4.9303e-05	7.78528e-05	0.000120075	0.000180886	0.000266971	0.000386552	0.000549622	0.000768024	0.00105672	0.00143314	0.00191432	0.0025253	0.00329011	0.00424532	0.00539552	0.00681803	0.00854775	0.0105151	0.0129343	0.0156781	0.0189507	0.0226645	0.0269833	0.0319096	0.0373709	0.0435719	0.0505317	0.0584435
2.82722e-18	2.30518e-16	5.97228e-15	8.24798e-14	7.52409e-13	5.08576e-12	2.733e-11	1.22381e-10	4.72084e-10	1.60774e-09	4.92553e-09	1.37753e-08	3.55864e-08	8.57339e-08	1.94166e-07	4.16115e-07	8.48534e-07	1.655e-06	3.09918e-06	5.59253e-06	9.75713e-06	1.65001e-05	2.71209e-05	4.34122e-05	6.78479e-05	0.000103589	0.000154909	0.000227203	0.000327172	0.000462976	0.000644899	0.000885139	0.00119667	0.00159725	0.00210502	0.0027458	0.00353026	0.00450724	0.00570546	0.00710112	0.00881845	0.0108033	0.0131815	0.0159212	0.019128	0.0228259	0.0269842	0.0317413	0.037134	0.043296
1.77243e-18	1.26639e-16	3.04673e-15	4.01958e-14	3.56256e-13	2.36572e-12	1.25868e-11	5.61186e-11	2.16446e-10	7.39395e-10	2.27777e-09	6.41789e-09	1.67285e-08	4.0712e-08	9.32251e-08	2.02151e-07	4.17345e-07	8.24373e-07	1.56397e-06	2.85988e-06	5.05668e-06	8.66745e-06	1.44398e-05	2.34281e-05	3.71046e-05	5.74162e-05	8.70042e-05	0.000129282	0.000188579	0.000270295	0.000381265	0.000529758	0.00072511	0.000979564	0.00130634	0.0017233	0.00224208	0.00289355	0.00370026	0.00466042	0.00584566	0.00724038	0.00892142	0.0108865	0.0132045	0.0159063	0.0189877	0.0225424	0.0266122	0.0312909
1.11676e-18	6.96389e-17	1.5494e-15	1.94534e-14	1.66938e-13	1.0857e-12	5.70331e-12	2.52553e-11	9.71789e-11	3.32327e-10	1.02761e-09	2.91247e-09	7.64898e-09	1.87814e-08	4.34367e-08	9.52117e-08	1.98842e-07	3.97502e-07	7.63548e-07	1.41414e-06	2.53301e-06	4.39923e-06	7.42664e-06	1.22109e-05	1.95962e-05	3.0731e-05	4.71873e-05	7.10411e-05	0.00010498	0.000152433	0.000217774	0.000306406	0.000424705	0.000580847	0.000784085	0.00104647	0.00137813	0.00179862	0.00232483	0.00296362	0.00375654	0.00470568	0.00585815	0.00722476	0.00885099	0.0107674	0.0129837	0.015564	0.0185482	0.022003
7.07486e-19	3.83539e-17	7.85935e-16	9.35473e-15	7.74525e-14	4.91762e-13	2.54317e-12	1.11558e-11	4.27238e-11	1.45951e-10	4.52136e-10	1.28678e-09	3.39979e-09	8.41076e-09	1.96224e-08	4.34312e-08	9.16631e-08	1.85295e-07	3.60109e-07	6.75071e-07	1.22429e-06	2.15347e-06	3.68245e-06	6.13398e-06	9.97274e-06	1.58466e-05	2.46539e-05	3.76047e-05	5.62984e-05	8.28155e-05	0.000119846	0.000170779	0.000239751	0.000332026	0.000453797	0.00061296	0.000817285	0.00107911	0.00141053	0.00182026	0.00233272	0.00295625	0.00372004	0.00463854	0.00574239	0.00705784	0.00860037	0.0104142	0.0125339	0.0150077
4.50855e-19	2.11689e-17	3.97903e-16	4.47248e-15	3.55985e-14	2.19927e-13	1.11633e-12	4.83751e-12	1.83931e-11	6.2625e-11	1.93961e-10	5.5327e-10	1.46811e-09	3.65372e-09	8.58697e-09	1.91677e-08	4.08367e-08	8.33937e-08	1.63831e-07	3.10621e-07	5.6999e-07	1.01479e-06	1.75687e-06	2.96352e-06	4.87964e-06	7.85421e-06	1.23782e-05	1.9126e-05	2.90067e-05	4.32257e-05	6.3365e-05	9.14565e-05	0.00013005	0.000182398	0.00025245	0.000345203	0.000466087	0.00062281	0.000823623	0.00107615	0.00139493	0.00178896	0.00227652	0.00287101	0.00359327	0.00446398	0.0054992	0.00672963	0.00818323	0.00989495
2.89143e-19	1.17164e-17	2.01201e-16	2.1273e-15	1.6218e-14	9.7161e-14	4.82544e-13	2.05978e-12	7.75479e-12	2.62523e-11	8.11101e-11	2.31423e-10	6.15597e-10	1.53864e-09	3.63717e-09	8.17649e-09	1.75625e-08	3.61901e-08	7.17959e-08	1.37548e-07	2.55174e-07	4.59499e-07	8.04895e-07	1.37413e-06	2.29043e-06	3.73286e-06	5.95743e-06	9.32236e-06	1.43196e-05	2.16141e-05	3.20923e-05	4.69148e-05	6.75725e-05	9.59853e-05	0.000134544	0.000186283	0.000254722	0.000344562	0.00046116	0.000610157	0.000800285	0.00103888	0.00133746	0.00170656	0.00216027	0.00271382	0.00338111	0.00418337	0.00514192	0.00628204
1.86701e-19	6.50693e-18	1.01685e-16	1.00735e-15	7.32845e-15	4.24265e-14	2.05495e-13	8.6145e-13	3.20248e-12	1.07516e-11	3.30591e-11	9.41423e-11	2.50536e-10	6.27728e-10	1.48999e-09	3.36811e-09	7.28327e-09	1.51248e-08	3.02645e-08	5.85253e-08	1.09661e-07	1.99552e-07	3.53397e-07	6.10194e-07	1.02897e-06	1.69708e-06	2.74146e-06	4.34288e-06	6.75424e-06	1.03234e-05	1.55223e-05	2.29799e-05	3.35215e-05	4.82235e-05	6.84577e-05	9.59788e-05	0.000132918	0.000182042	0.000246648	0.000330484	0.00043874	0.000576617	0.000751265	0.000970145	0.00124257	0.0015791	0.00199042	0.00249095	0.00309613	0.00382384
1.21436e-19	3.62868e-18	5.14033e-17	4.75265e-16	3.28692e-15	1.83227e-14	8.62601e-14	3.54013e-13	1.29572e-12	4.3023e-12	1.31321e-11	3.72365e-11	9.8925e-11	2.47967e-10	5.89906e-10	1.33856e-09	2.90942e-09	6.07985e-09	1.22543e-08	2.389e-08	4.51607e-08	8.29616e-08	1.48398e-07	2.5893e-07	4.41405e-07	7.36225e-07	1.20306e-06	1.92834e-06	3.03509e-06	4.69555e-06	7.14725e-06	1.07127e-05	1.58229e-05	2.30489e-05	3.31332e-05	4.70377e-05	6.59691e-05	9.14841e-05	0.000125496	0.000170292	0.000228871	0.000304568	0.00040169	0.000525095	0.000680695	0.000875394	0.00111668	0.00141404	0.00177805	0.00222093
7.96016e-20	2.03341e-18	2.60128e-17	2.23593e-16	1.46444e-15	7.83165e-15	3.5713e-14	1.43019e-13	5.13792e-13	1.68242e-12	5.08405e-12	1.43184e-11	3.78847e-11	9.47949e-11	2.25562e-10	5.12799e-10	1.11835e-09	2.34789e-09	4.75952e-09	9.34114e-09	1.77916e-08	3.29549e-08	5.94755e-08	1.04761e-07	1.80375e-07	3.03988e-07	5.02109e-07	8.13763e-07	1.29542e-06	2.02747e-06	3.12263e-06	4.73658e-06	7.08123e-06	1.04417e-05	1.51959e-05	2.18405e-05	3.10148e-05	4.35471e-05	6.04816e-05	8.31091e-05	0.000113089	0.000152385	0.000203477	0.000269296	0.0003534	0.000460035	0.000594037	0.000761349	0.000968809	0.00122437
5.2613e-20	1.14586e-18	1.31894e-17	1.04987e-16	6.48688e-16	3.31574e-15	1.45933e-14	5.68339e-14	1.99758e-13	6.43116e-13	1.91853e-12	5.35225e-12	1.40682e-11	3.50561e-11	8.32468e-11	1.89221e-10	4.13251e-10	8.70024e-10	1.77079e-09	3.49316e-09	6.6936e-09	1.2484e-08	2.2703e-08	4.03217e-08	7.00414e-08	1.19152e-07	1.98749e-07	3.25415e-07	5.23522e-07	8.28323e-07	1.29004e-06	1.97918e-06	2.99336e-06	4.46606e-06	6.57734e-06	9.56758e-06	1.37527e-05	1.95467e-05	2.74823e-05	3.82351e-05	5.26729e-05	7.18635e-05	9.71528e-05	0.000130182	0.000172963	0.000227938	0.000297987	0.000386627	0.000497996	0.000636977
3.5082e-20	6.49852e-19	6.70669e-18	4.92489e-17	2.85957e-16	1.39175e-15	5.89032e-15	2.22307e-14	7.61902e-14	2.40401e-13	7.05837e-13	1.94495e-12	5.06483e-12	1.25366e-11	2.96385e-11	6.72026e-11	1.46659e-10	3.09004e-10	6.30261e-10	1.24741e-09	2.40074e-09	4.50135e-09	8.23639e-09	1.47294e-08	2.578e-08	4.42154e-08	7.4396e-08	1.22932e-07	1.99678e-07	3.19103e-07	5.0213e-07	7.78597e-07	1.19047e-06	1.79606e-06	2.67532e-06	3.93669e-06	5.72535e-06	8.23419e-06	1.1716e-05	1.64984e-05	2.30052e-05	3.17731e-05	4.34837e-05	5.89882e-05	7.93446e-05	0.000105859	0.000140113	0.000184048	0.000239995	0.000310747
2.36115e-20	3.71223e-19	3.42346e-18	2.31043e-17	1.25581e-16	5.79733e-16	2.35062e-15	8.566e-15	2.85271e-14	8.79214e-14	2.53257e-13	6.8719e-13	1.76778e-12	4.33443e-12	1.01751e-11	2.2957e-11	4.99448e-11	1.05077e-10	2.1432e-10	4.24732e-10	8.19446e-10	1.54185e-09	2.83379e-09	5.09464e-09	8.97101e-09	1.54903e-08	2.62564e-08	4.37312e-08	7.16343e-08	1.155e-07	1.83448e-07	2.8722e-07	4.43585e-07	6.76184e-07	1.01795e-06	1.51423e-06	2.22678e-06	3.23883e-06	4.66139e-06	6.64086e-06	9.36924e-06	1.30947e-05	1.81367e-05	2.49019e-05	3.39039e-05	4.57873e-05	6.13505e-05	8.15833e-05	0.000107698	0.00014117
1.60491e-20	2.13783e-19	1.75612e-18	1.08523e-17	5.5005e-17	2.39921e-16	9.28402e-16	3.25453e-15	1.04936e-14	3.14805e-14	8.86637e-14	2.36138e-13	5.98225e-13	1.44867e-12	3.36726e-12	7.53909e-12	1.63087e-11	3.41767e-11	6.95439e-11	1.3769e-10	2.65736e-10	5.00742e-10	9.22642e-10	1.6645e-09	2.94365e-09	5.1088e-09	8.70996e-09	1.46008e-08	2.4086e-08	3.91311e-08	6.26554e-08	9.89383e-08	1.54173e-07	2.37214e-07	3.60575e-07	5.41741e-07	8.04878e-07	1.18306e-06	1.72107e-06	2.47898e-06	3.53668e-06	4.99931e-06	7.00426e-06	9.7294e-06	1.34032e-05	1.83169e-05	2.48382e-05	3.34298e-05	4.4668e-05	5.92663e-05
1.10232e-20	1.2423e-19	9.06278e-19	5.10996e-18	2.40596e-17	9.87688e-17	3.63337e-16	1.22054e-15	3.79591e-15	1.1044e-14	3.03059e-14	7.89527e-14	1.96326e-13	4.68058e-13	1.07393e-12	2.37906e-12	5.10276e-12	1.06226e-11	2.15082e-11	4.2438e-11	8.17354e-11	1.53896e-10	2.83656e-10	5.12436e-10	9.08351e-10	1.58152e-09	2.70713e-09	4.55956e-09	7.56241e-09	1.23604e-08	1.99221e-08	3.16835e-08	4.97487e-08	7.71636e-08	1.18289e-07	1.79301e-07	2.68854e-07	3.98959e-07	5.86119e-07	8.52797e-07	1.22931e-06	1.75619e-06	2.4872e-06	3.49307e-06	4.86607e-06	6.72573e-06	9.22561e-06	1.25618e-05	1.69827e-05	2.2801e-05
7.65497e-21	7.29144e-20	4.71097e-19	2.41522e-18	1.05241e-17	4.05028e-17	1.41086e-16	4.52386e-16	1.3518e-15	3.79983e-15	1.01216e-14	2.57004e-14	6.25083e-14	1.46218e-13	3.30075e-13	7.2119e-13	1.52901e-12	3.15253e-12	6.33341e-12	1.24193e-11	2.38071e-11	4.46747e-11	8.21684e-11	1.48294e-10	2.62883e-10	4.58171e-10	7.85757e-10	1.32705e-09	2.20869e-09	3.62515e-09	5.8712e-09	9.38834e-09	1.48301e-08	2.31529e-08	3.57422e-08	5.4583e-08	8.24922e-08	1.23428e-07	1.82902e-07	2.68519e-07	3.9068e-07	5.63495e-07	8.05947e-07	1.14337e-06	1.60934e-06	2.24797e-06	3.11687e-06	4.29068e-06	5.86551e-06	7.96426e-06
5.378e-21	4.3269e-20	2.46977e-19	1.14753e-18	4.61048e-18	1.65702e-17	5.44381e-17	1.65948e-16	4.74554e-16	1.2837e-15	3.30636e-15	8.15146e-15	1.93199e-14	4.41804e-14	9.77789e-14	2.09988e-13	4.38598e-13	8.92751e-13	1.77397e-12	3.44661e-12	6.5565e-12	1.22272e-11	2.23795e-11	4.02421e-11	7.11581e-11	1.23837e-10	2.12272e-10	3.58647e-10	5.97664e-10	9.82947e-10	1.59636e-09	2.56146e-09	4.06269e-09	6.37248e-09	9.8891e-09	1.51891e-08	2.30994e-08	3.47948e-08	5.193e-08	7.68153e-08	1.1265e-07	1.6383e-07	2.36346e-07	3.38302e-07	4.80579e-07	6.77686e-07	9.48831e-07	1.31927e-06	1.82201e-06	2.49988e-06
3.82477e-21	2.59885e-20	1.30765e-19	5.48931e-19	2.02627e-18	6.77462e-18	2.09075e-17	6.03455e-17	1.64471e-16	4.26405e-16	1.05767e-15	2.52172e-15	5.80135e-15	1.29194e-14	2.79264e-14	5.87311e-14	1.20415e-13	2.41117e-13	4.72264e-13	9.06067e-13	1.70488e-12	3.1497e-12	5.71908e-12	1.02156e-11	1.79657e-11	3.11314e-11	5.31902e-11	8.96651e-11	1.49222e-10	2.45301e-10	3.98515e-10	6.40142e-10	1.01715e-09	1.5994e-09	2.48975e-09	3.83831e-09	5.86218e-09	8.87264e-09	1.33123e-08	1.98054e-08	2.92256e-08	4.2786e-08	6.21591e-08	8.96339e-08	1.28321e-07	1.82421e-07	2.57564e-07	3.61252e-07	5.0342e-07	6.97138e-07
2.75534e-21	1.58167e-20	7.00254e-20	2.64818e-19	8.95008e-19	2.77316e-18	8.00751e-18	2.17935e-17	5.63751e-17	1.39491e-16	3.31809e-16	7.61868e-16	1.69424e-15	3.65925e-15	7.69434e-15	1.57834e-14	3.16416e-14	6.20898e-14	1.19423e-13	2.25419e-13	4.18033e-13	7.62384e-13	1.36858e-12	2.4202e-12	4.21929e-12	7.25653e-12	1.23194e-11	2.06573e-11	3.42301e-11	5.60801e-11	9.08809e-11	1.45742e-10	2.31376e-10	3.63776e-10	5.66608e-10	8.74595e-10	1.33826e-09	2.03051e-09	3.0558e-09	4.56256e-09	6.76023e-09	9.94225e-09	1.45169e-08	2.10482e-08	3.03109e-08	4.33614e-08	6.16322e-08	8.70531e-08	1.22209e-07	1.70542e-07
2.01194e-21	9.76557e-21	3.79862e-20	1.29076e-19	3.98107e-19	1.13895e-18	3.06484e-18	7.83295e-18	1.91492e-17	4.50257e-17	1.02265e-16	2.25146e-16	4.81868e-16	1.00501e-15	2.04684e-15	4.07795e-15	7.95999e-15	1.52435e-14	2.86735e-14	5.30349e-14	9.65478e-14	1.7314e-13	3.06102e-13	5.33895e-13	9.19277e-13	1.5635e-12	2.62811e-12	4.36822e-12	7.18262e-12	1.16887e-11	1.88333e-11	3.0056e-11	4.75255e-11	7.44833e-11	1.15734e-10	1.78342e-10	2.72621e-10	4.13512e-10	6.22507e-10	9.30307e-10	1.38048e-09	2.03442e-09	2.97813e-09	4.33133e-09	6.25961e-09	8.99071e-09	1.2836e-08	1.82189e-08	2.57118e-08	3.60844e-08
1.49014e-21	6.12461e-21	2.0909e-20	6.36907e-20	1.78718e-19	4.70408e-19	1.17507e-18	2.80845e-18	6.46083e-18	1.43723e-17	3.10285e-17	6.52037e-17	1.33697e-16	2.6804e-16	5.26338e-16	1.01385e-15	1.91819e-15	3.56881e-15	6.53601e-15	1.17938e-14	2.09847e-14	3.68449e-14	6.38807e-14	1.09431e-13	1.85326e-13	3.10438e-13	5.14588e-13	8.4446e-13	1.37249e-12	2.21008e-12	3.5272e-12	5.58103e-12	8.75772e-12	1.36328e-11	2.10576e-11	3.22831e-11	4.9134e-11	7.42556e-11	1.11456e-10	1.66187e-10	2.46199e-10	3.62452e-10	5.3035e-10	7.71422e-10	1.11559e-09	1.60422e-09	2.2942e-09	3.26334e-09	4.61754e-09	6.50026e-09
1.12025e-21	3.90696e-21	1.16994e-20	3.18839e-20	8.11652e-20	1.95884e-19	4.52493e-19	1.0072e-18	2.17094e-18	4.5484e-18	9.29083e-18	1.85479e-17	3.62622e-17	6.95466e-17	1.31035e-16	2.42849e-16	4.43196e-16	7.97227e-16	1.41471e-15	2.47845e-15	4.28963e-15	7.33925e-15	1.242e-14	2.07993e-14	3.44854e-14	5.6633e-14	9.21557e-14	1.48645e-13	2.37741e-13	3.77153e-13	5.93632e-13	9.27307e-13	1.43796e-12	2.21407e-12	3.38575e-12	5.14315e-12	7.7625e-12	1.16427e-11	1.73565e-11	2.57219e-11	3.79002e-11	5.55322e-11	8.09239e-11	1.17299e-10	1.69144e-10	2.42671e-10	3.46438e-10	4.92188e-10	6.95954e-10	9.79532e-10
8.55898e-22	2.53984e-21	6.67065e-21	1.62386e-20	3.74065e-20	8.25091e-20	1.75603e-19	3.62549e-19	7.28991e-19	1.43194e-18	2.75438e-18	5.19845e-18	9.64238e-18	1.76016e-17	3.16583e-17	5.61608e-17	9.83495e-17	1.70155e-16	2.91039e-16	4.9245e-16	8.24743e-16	1.36785e-15	2.24761e-15	3.66057e-15	5.91132e-15	9.46854e-15	1.50482e-14	2.37365e-14	3.71709e-14	5.78035e-14	8.92845e-14	1.37014e-13	2.08936e-13	3.16671e-13	4.7712e-13	7.14741e-13	1.06474e-12	1.57754e-12	2.32498e-12	3.409e-12	4.97343e-12	7.22043e-12	1.04328e-11	1.50043e-11	2.1481e-11	3.06172e-11	4.34499e-11	6.13995e-11	8.64039e-11	1.21096e-10
6.64449e-22	1.68356e-21	3.8802e-21	8.42798e-21	1.75297e-20	3.52351e-20	6.88491e-20	1.31325e-19	2.45276e-19	4.49632e-19	8.10532e-19	1.439e-18	2.51932e-18	4.35417e-18	7.43578e-18	1.25572e-17	2.09849e-17	3.47244e-17	5.69264e-17	9.25032e-17	1.49057e-16	2.38274e-16	3.77993e-16	5.95275e-16	9.30914e-16	1.44604e-15	2.23172e-15	3.4229e-15	5.21841e-15	7.90969e-15	1.19218e-14	1.78717e-14	2.66503e-14	3.95383e-14	5.83686e-14	8.57524e-14	1.25394e-13	1.82526e-13	2.64509e-13	3.81657e-13	5.48365e-13	7.84642e-13	1.11821e-12	1.5873e-12	2.24451e-12	3.16188e-12	4.43776e-12	6.20596e-12	8.64796e-12	1.2009e-11
5.24809e-22	1.1403e-21	2.30893e-21	4.47204e-21	8.38364e-21	1.53155e-20	2.73848e-20	4.80741e-20	8.30486e-20	1.4143e-19	2.37765e-19	3.95052e-19	6.49343e-19	1.05672e-18	1.70375e-18	2.72319e-18	4.31721e-18	6.79173e-18	1.06069e-17	1.64509e-17	2.53471e-17	3.88089e-17	5.90636e-17	8.93721e-17	1.34486e-16	2.01297e-16	2.99756e-16	4.44166e-16	6.55005e-16	9.61463e-16	1.40499e-15	2.0442e-15	2.96171e-15	4.27347e-15	6.14169e-15	8.79245e-15	1.25398e-14	1.78185e-14	2.52285e-14	3.55949e-14	5.0049e-14	7.01372e-14	9.79667e-14	1.364e-13	1.89316e-13	2.61954e-13	3.61369e-13	4.9704e-13	6.81663e-13	9.32202e-13
4.22102e-22	7.90565e-22	1.409e-21	2.43346e-21	4.10634e-21	6.80238e-21	1.10964e-20	1.78633e-20	2.8425e-20	4.47652e-20	6.98413e-20	1.08036e-19	1.65808e-19	2.5262e-19	3.82269e-19	5.74772e-19	8.59029e-19	1.27658e-18	1.88689e-18	2.77469e-18	4.06027e-18	5.91373e-18	8.5747e-18	1.23796e-17	1.77988e-17	2.54884e-17	3.63596e-17	5.16748e-17	7.31767e-17	1.03264e-16	1.4523e-16	2.0358e-16	2.84462e-16	3.96243e-16	5.50282e-16	7.61949e-16	1.052e-15	1.44839e-15	1.98868e-15	2.72318e-15	3.71918e-15	5.06644e-15	6.88439e-15	9.3316e-15	1.26182e-14	1.70219e-14	2.2909e-14	3.07617e-14	4.12135e-14	5.50944e-14
3.46024e-22	5.62079e-22	8.84145e-22	1.3625e-21	2.06794e-21	3.10068e-21	4.60209e-21	6.77089e-21	9.88511e-21	1.43322e-20	2.06502e-20	2.95829e-20	4.21556e-20	5.97764e-20	8.43728e-20	1.18575e-19	1.65963e-19	2.31391e-19	3.21428e-19	4.44935e-19	6.13838e-19	8.44143e-19	1.15728e-18	1.58188e-18	2.15609e-18	2.93064e-18	3.97282e-18	5.37174e-18	7.2451e-18	9.74808e-18	1.30849e-17	1.75236e-17	2.34158e-17	3.12211e-17	4.154e-17	5.51551e-17	7.30847e-17	9.66514e-17	1.27571e-16	1.68062e-16	2.20996e-16	2.90075e-16	3.80068e-16	4.9711e-16	6.49079e-16	8.46079e-16	1.10104e-15	1.4305e-15	1.85557e-15	2.40314e-15
2.89394e-22	4.1066e-22	5.72164e-22	7.87859e-22	1.07539e-21	1.45757e-21	1.96391e-21	2.63266e-21	3.51322e-21	4.66933e-21	6.18303e-21	8.15977e-21	1.07348e-20	1.40812e-20	1.84202e-20	2.40343e-20	3.12829e-20	4.06236e-20	5.26369e-20	6.80593e-20	8.7823e-20	1.13107e-19	1.45398e-19	1.86574e-19	2.38995e-19	3.05633e-19	3.90217e-19	4.97428e-19	6.33126e-19	8.04648e-19	1.02116e-18	1.29411e-18	1.63778e-18	2.06993e-18	2.61271e-18	3.29359e-18	4.14674e-18	5.21449e-18	6.54934e-18	8.21624e-18	1.02955e-17	1.28864e-17	1.61115e-17	2.01217e-17	2.51031e-17	3.12847e-17	3.89482e-17	4.84393e-17	6.01826e-17	7.46988e-17
2.47184e-22	3.08993e-22	3.83088e-22	4.72426e-22	5.80276e-22	7.10456e-22	8.67484e-22	1.05673e-21	1.28457e-21	1.5586e-21	1.88786e-21	2.28305e-21	2.75694e-21	3.32464e-21	4.00408e-21	4.81652e-21	5.78714e-21	6.94576e-21	8.32762e-21	9.97443e-21	1.19354e-20	1.42688e-20	1.70432e-20	2.03396e-20	2.42533e-20	2.88969e-20	3.44028e-20	4.09267e-20	4.86518e-20	5.77938e-20	6.86055e-20	8.13844e-20	9.64793e-20	1.143e-19	1.35325e-19	1.60119e-19	1.8934e-19	2.2376e-19	2.64282e-19	3.11962e-19	3.68036e-19	4.33949e-19	5.11387e-19	6.02319e-19	7.09046e-19	8.34248e-19	9.81055e-19	1.15311e-18	1.35467e-18	1.59067e-18
2.15865e-22	2.40016e-22	2.66313e-22	2.9509e-22	3.26643e-22	3.61271e-22	3.9929e-22	4.4104e-22	4.86892e-22	5.37247e-22	5.92544e-22	6.53262e-22	7.19924e-22	7.93102e-22	8.73423e-22	9.61568e-22	1.05829e-21	1.16439e-21	1.28078e-21	1.40843e-21	1.54839e-21	1.70185e-21	1.87007e-21	2.05445e-21	2.25649e-21	2.47787e-21	2.72039e-21	2.98604e-21	3.27697e-21	3.59555e-21	3.94434e-21	4.32617e-21	4.7441e-21	5.20148e-21	5.70196e-21	6.24953e-21	6.84853e-21	7.50371e-21	8.22025e-21	9.00377e-21	9.86044e-21	1.0797e-20	1.18206e-20	1.29394e-20	1.4162e-20	1.54979e-20	1.69574e-20	1.85517e-20	2.02931e-20	2.21949e-20
1.92971e-22	1.92971e-22	1.92971e-22	1.92971e-22	1.92971e-22	1.92971e-22	1.92971e-22	1.92971e-22	1.92971e-22	1.92971e-22	1.92971e-22	1.92971e-22	1.92971e-22	1.92971e-22	1.92971e-22	1.92971e-22	1.92971e-22	1.92971e-22	1.92971e-22	1.92971e-22	1.92971e-22	1.92971e-22	1.92971e-22	1.92971e-22	1.92971e-22	1.92971e-22	1.92971e-22	1.92971e-22	1.92971e-22	1.92971e-22	1.92971e-22	1.92971e-22	1.92971e-22	1.92971e-22	1.92971e-22	1.92971e-22	1.92971e-22	1.92971e-22	1.92971e-22	1.92971e-22	1.92971e-22	1.92971e-22	1.92971e-22	1.92971e-22	1.92971e-22	1.92971e-22	1.92971e-22	1.92971e-22	1.92971e-22	1.92971e-22
[truncated: 50 more columns]
