# Supplementary material for: Does Mutational Robustness Inhibit Extinction by Lethal Mutagenesis in Viral Populations?
Source: PLoS Comput Biol. 2010 Jun 10;6(6):e1000811. doi: 10.1371/journal.pcbi.1000811 (PMC2883602; doi:10.1371/journal.pcbi.1000811)
Supplement: Dataset S1 — Raw data and computer code necessary to reproduce all results reported in this paper. (0.46 MB ZIP) [file pcbi.1000811.s003.zip › Dataset_S1/data/ucrit_v_b10.dat]

b ucrit
10.000 5.726
11.000 5.600
12.000 5.499
13.000 5.417
14.000 5.348
15.000 5.291
16.000 5.241
17.000 5.198
18.000 5.161
19.000 5.128
20.000 5.099
21.000 5.073
22.000 5.049
23.000 5.028
24.000 5.009
25.000 4.991
26.000 4.975
27.000 4.960
28.000 4.946
29.000 4.933
30.000 4.922
31.000 4.911
32.000 4.901
33.000 4.891
34.000 4.882
35.000 4.874
36.000 4.866
37.000 4.858
38.000 4.851
39.000 4.844
40.000 4.838
41.000 4.832
42.000 4.826
43.000 4.821
44.000 4.816
45.000 4.811
46.000 4.806
47.000 4.802
48.000 4.797
49.000 4.793
50.000 4.789
