# Supplementary material for: Does Mutational Robustness Inhibit Extinction by Lethal Mutagenesis in Viral Populations?
Source: PLoS Comput Biol. 2010 Jun 10;6(6):e1000811. doi: 10.1371/journal.pcbi.1000811 (PMC2883602; doi:10.1371/journal.pcbi.1000811)
Supplement: Dataset S1 — Raw data and computer code necessary to reproduce all results reported in this paper. (0.46 MB ZIP) [file pcbi.1000811.s003.zip › Dataset_S1/data/extn_surface-long-nograd]

1	1	1	1	1	1	1	1	1	1	1	1	1	1	1	1	1	1	1	1	1	1	1	1	1	1	1	1	1	1	1	1	1	1	1	1	1	1	1	1	1	1	1	1	1	1	1	1	1	1
1	1	1	1	1	1	1	1	1	1	1	1	1	1	1	1	1	1	1	1	1	1	1	1	1	1	1	1	1	1	1	1	1	1	1	1	1	1	1	1	1	1	1	1	1	1	1	1	1	1
1	1	1	1	1	1	1	1	1	1	1	1	1	1	1	1	1	1	1	1	1	1	1	1	1	1	1	1	1	1	1	1	1	1	1	1	1	1	1	1	1	1	1	1	1	1	1	1	1	1
1	1	1	1	1	1	1	1	1	1	1	1	1	1	1	1	1	1	1	1	1	1	1	1	1	1	1	1	1	1	1	1	1	1	1	1	1	1	1	1	1	1	1	1	1	1	1	1	1	1
1	1	1	1	1	1	1	1	1	1	1	1	1	1	1	1	1	1	1	1	1	1	1	1	1	1	1	1	1	1	1	1	1	1	1	1	1	1	1	1	1	1	1	1	1	1	1	1	1	1
1	1	1	1	1	1	1	1	1	1	1	1	1	1	1	1	1	1	1	1	1	1	1	1	1	1	1	1	1	1	1	1	1	1	1	1	1	1	1	1	1	1	1	1	1	1	1	1	1	1
1	1	1	1	1	1	1	1	1	1	1	1	1	1	1	1	1	1	1	1	1	1	1	1	1	1	1	1	1	1	1	1	1	1	1	1	1	1	1	1	1	1	1	1	1	1	1	1	1	1
1	1	1	1	1	1	1	1	1	1	1	1	1	1	1	1	1	1	1	1	1	1	1	1	1	1	1	1	1	1	1	1	1	1	1	1	1	1	1	1	1	1	1	1	1	1	1	1	1	1
1	1	1	1	1	1	1	1	1	1	1	1	1	1	1	1	1	1	1	1	1	1	1	1	1	1	1	1	1	1	1	1	1	1	1	1	1	1	1	1	1	1	1	1	1	1	1	1	1	1
1	1	1	1	1	1	1	1	1	1	1	1	1	1	1	1	1	1	1	1	1	1	1	1	1	1	1	1	1	1	1	1	1	1	1	1	1	1	1	1	1	1	1	1	1	1	1	1	1	1
1	1	1	1	1	1	1	1	1	1	1	1	1	1	1	1	1	1	1	1	1	1	1	1	1	1	1	1	1	1	1	1	1	1	1	1	1	1	1	1	1	1	1	1	1	1	1	1	1	1
1	1	1	1	1	1	1	1	1	1	1	1	1	1	1	1	1	1	1	1	1	1	1	1	1	1	1	1	1	1	1	1	1	1	1	1	1	1	1	1	1	1	1	1	1	1	1	1	1	1
1	1	1	1	1	1	1	1	1	1	1	1	1	1	1	1	1	1	1	1	1	1	1	1	1	1	1	1	1	1	1	1	1	1	1	1	1	1	1	1	1	1	1	1	1	1	1	1	1	1
1	1	1	1	1	1	1	1	1	1	1	1	1	1	1	1	1	1	1	1	1	1	1	1	1	1	1	1	1	1	1	1	1	1	1	1	1	1	1	1	1	1	1	1	1	1	1	1	1	1
1	1	1	1	1	1	1	1	1	1	1	1	1	1	1	1	1	1	1	1	1	1	1	1	1	1	1	1	1	1	1	1	1	1	1	1	1	1	1	1	1	1	1	1	1	1	1	1	1	1
1	1	1	1	1	1	1	1	1	1	1	1	1	1	1	1	1	1	1	1	1	1	1	1	1	1	1	1	1	1	1	1	1	1	1	1	1	1	1	1	1	1	1	1	1	1	1	1	1	1
1	1	1	1	1	1	1	1	1	1	1	1	1	1	1	1	1	1	1	1	1	1	1	1	1	1	1	1	1	1	1	1	1	1	1	1	1	1	1	1	1	1	1	1	1	1	1	1	1	1
1	1	1	1	1	1	1	1	1	1	1	1	1	1	1	1	1	1	1	1	1	1	1	1	1	1	1	1	1	1	1	1	1	1	1	1	1	1	1	1	1	1	1	1	1	1	1	1	1	1
1	1	1	1	1	1	1	1	1	1	1	1	1	1	1	1	1	1	1	1	1	1	1	1	1	1	1	1	1	1	1	1	1	1	1	1	1	1	1	1	1	1	1	1	1	1	1	1	1	1
1	1	1	1	1	1	1	1	1	1	1	1	1	1	1	1	1	1	1	1	1	1	1	1	1	1	1	1	1	1	1	1	1	1	1	1	1	1	1	1	1	1	1	1	1	1	1	1	1	1
1	1	1	1	1	1	1	1	1	1	1	1	1	1	1	1	1	1	1	1	1	1	1	1	1	1	1	1	1	1	1	1	1	1	1	1	1	1	1	1	1	1	1	1	1	1	1	1	1	1
1	1	1	1	1	1	1	1	1	1	1	1	1	1	1	1	1	1	1	1	1	1	1	1	1	1	1	1	1	1	1	1	1	1	1	1	1	1	1	1	1	1	1	1	1	1	1	1	1	1
1	1	1	1	1	1	1	1	1	1	1	1	1	1	1	1	1	1	1	1	1	1	1	1	1	1	1	1	1	1	1	1	1	1	1	1	1	1	1	1	1	1	1	1	1	1	1	1	1	1
1	1	1	1	1	1	1	1	1	1	1	1	1	1	1	1	1	1	1	1	1	1	1	1	1	1	1	1	1	1	1	1	1	1	1	1	1	1	1	1	1	1	1	1	1	1	1	1	1	1
1	1	1	1	1	1	1	1	1	1	1	1	1	1	1	1	1	1	1	1	1	1	1	1	1	1	1	1	1	1	1	1	1	1	1	1	1	1	1	1	1	1	1	1	1	1	1	1	1	1
1	1	1	1	1	1	1	1	1	1	1	1	1	1	1	1	1	1	1	1	1	1	1	1	1	1	1	1	1	1	1	1	1	1	1	1	1	1	1	1	1	1	1	1	1	1	1	1	1	1
1	1	1	1	1	1	1	1	1	1	1	1	1	1	1	1	1	1	1	1	1	1	1	1	1	1	1	1	1	1	1	1	1	1	1	1	1	1	1	1	1	1	1	1	1	1	1	1	1	1
1	1	1	1	1	1	1	1	1	1	1	1	1	1	1	1	1	1	1	1	1	1	1	1	1	1	1	1	1	1	1	1	1	1	1	1	1	1	1	1	1	1	1	1	1	1	1	1	1	1
1	1	1	1	1	1	1	1	1	1	1	1	1	1	1	1	1	1	1	1	1	1	1	1	1	1	1	1	1	1	1	1	1	1	1	1	1	1	1	1	1	1	1	1	1	1	1	1	1	1
1	1	1	1	1	1	1	1	1	1	1	1	1	1	1	1	1	1	1	1	1	1	1	1	1	1	1	1	1	1	1	1	1	1	1	1	1	1	1	1	1	1	1	1	1	1	1	1	1	1
1	1	1	1	1	1	1	1	1	1	1	1	1	1	1	1	1	1	1	1	1	1	1	1	1	1	1	1	1	1	1	1	1	1	1	1	1	1	1	1	1	1	1	1	1	1	1	1	1	1
1	1	1	1	1	1	1	1	1	1	1	1	1	1	1	1	1	1	1	1	1	1	1	1	1	1	1	1	1	1	1	1	1	1	1	1	1	1	1	1	1	1	1	1	1	1	1	1	1	1
1	1	1	1	1	1	1	1	1	1	1	1	1	1	1	1	1	1	1	1	1	1	1	1	1	1	1	1	1	1	1	1	1	1	1	1	1	1	1	1	1	1	1	1	1	1	1	1	1	1
1	1	1	1	1	1	1	1	1	1	1	1	1	1	1	1	1	1	1	1	1	1	1	1	1	1	1	1	1	1	1	1	1	1	1	1	1	1	1	1	1	1	1	1	1	1	1	1	1	1
1	1	1	1	1	1	1	1	1	1	1	1	1	1	1	1	1	1	1	1	1	1	1	1	1	1	1	1	1	1	1	1	1	1	1	1	1	1	1	1	1	1	1	1	1	1	1	1	1	1
1	1	1	1	1	1	1	1	1	1	1	1	1	1	1	1	1	1	1	1	1	1	1	1	1	1	1	1	1	1	1	1	1	1	1	1	1	1	1	1	1	1	1	1	1	1	1	1	1	1
1	1	1	1	1	1	1	1	1	1	1	1	1	1	1	1	1	1	1	1	1	1	1	1	1	1	1	1	1	1	1	1	1	1	1	1	1	1	1	1	1	1	1	1	1	1	1	1	1	1
1	1	1	1	1	1	1	1	1	1	1	1	1	1	1	1	1	1	1	1	1	1	1	1	1	1	1	1	1	1	1	1	1	1	1	1	1	1	1	1	1	1	1	1	1	1	1	1	1	1
1	1	1	1	1	1	1	1	1	1	1	1	1	1	1	1	1	1	1	1	1	1	1	1	1	1	1	1	1	1	1	1	1	1	1	1	1	1	1	1	1	1	1	1	1	1	1	1	1	1
1	1	1	1	1	1	1	1	1	1	1	1	1	1	1	1	1	1	1	1	1	1	1	1	1	1	1	1	1	1	1	1	1	1	1	1	1	1	1	1	1	1	1	1	1	1	1	1	1	1
1	1	1	1	1	1	1	1	1	1	1	1	1	1	1	1	1	1	1	1	1	1	1	1	1	1	1	1	1	1	1	1	1	1	1	1	1	1	1	1	1	1	1	1	1	1	1	1	1	1
1	1	1	1	1	1	1	1	1	1	1	1	1	1	1	1	1	1	1	1	1	1	1	1	1	1	1	1	1	1	1	1	1	1	1	1	1	1	1	1	1	1	1	1	1	1	1	1	1	1
1	1	1	1	1	1	1	1	1	1	1	1	1	1	1	1	1	1	1	1	1	1	1	1	1	1	1	1	1	1	1	1	1	1	1	1	1	1	1	1	1	1	1	1	1	1	1	1	1	1
1	1	1	1	1	1	1	1	1	1	1	1	1	1	1	1	1	1	1	1	1	1	1	1	1	1	1	1	1	1	1	1	1	1	1	1	1	1	1	1	1	1	1	1	1	1	1	1	1	1
1	1	1	1	1	1	1	1	1	1	1	1	1	1	1	1	1	1	1	1	1	1	1	1	1	1	1	1	1	1	1	1	1	1	1	1	1	1	1	1	1	1	1	1	1	1	1	1	1	1
1	1	1	1	1	1	1	1	1	1	1	1	1	1	1	1	1	1	1	1	1	1	1	1	1	1	1	1	1	1	1	1	1	1	1	1	1	1	1	1	1	1	1	1	1	1	1	1	1	1
1	1	1	1	1	1	1	1	1	1	1	1	1	1	1	1	1	1	1	1	1	1	1	1	1	1	1	1	1	1	1	1	1	1	1	1	1	1	1	1	1	1	1	1	1	1	1	1	1	1
1	1	1	1	1	1	1	1	1	1	1	1	1	1	1	1	1	1	1	1	1	1	1	1	1	1	1	1	1	1	1	1	1	1	1	1	1	1	1	1	1	1	1	1	1	1	1	1	1	1
1	1	1	1	1	1	1	1	1	1	1	1	1	1	1	1	1	1	1	1	1	1	1	1	1	1	1	1	1	1	1	1	1	1	1	1	1	1	1	1	1	1	1	1	1	1	1	1	1	1
1	1	1	1	1	1	1	1	1	1	1	1	1	1	1	1	1	1	1	1	1	1	1	1	1	1	1	1	1	1	1	1	1	1	1	1	1	1	1	1	1	1	1	1	1	1	1	1	1	1
1	1	1	1	1	1	1	1	1	1	1	1	1	1	1	1	1	1	1	1	1	1	1	1	1	1	1	1	1	1	1	1	1	1	1	1	1	1	1	1	1	1	1	1	1	1	1	1	1	1
1	1	1	1	1	1	1	1	1	1	1	1	1	1	1	1	1	1	1	1	1	1	1	1	1	1	1	1	1	1	1	1	1	1	1	1	1	1	1	1	1	1	1	1	1	1	1	1	1	1
1	1	1	1	1	1	1	1	1	1	1	1	1	1	1	1	1	1	1	1	1	1	1	1	1	1	1	1	1	1	1	1	1	1	1	1	1	1	1	1	1	1	1	1	1	1	1	1	1	1
1	1	1	1	1	1	1	1	1	1	1	1	1	1	1	1	1	1	1	1	1	1	1	1	1	1	1	1	1	1	1	1	1	1	1	1	1	1	1	1	1	1	1	1	1	1	1	1	1	1
1	1	1	1	1	1	1	1	1	1	1	1	1	1	1	1	1	1	1	1	1	1	1	1	1	1	1	1	1	1	1	1	1	1	1	1	1	1	1	1	1	1	1	1	1	1	1	1	1	1
1	1	1	1	1	1	1	1	1	1	1	1	1	1	1	1	1	1	1	1	1	1	1	1	1	1	1	1	1	1	1	1	1	1	1	1	1	1	1	1	1	1	1	1	1	1	1	1	1	1
1	1	1	1	1	1	1	1	1	1	1	1	1	1	1	1	1	1	1	1	1	1	1	1	1	1	1	1	1	1	1	1	1	1	1	1	1	1	1	1	1	1	1	1	1	1	1	1	1	1
1	1	1	1	1	1	1	1	1	1	1	1	1	1	1	1	1	1	1	1	1	1	1	1	1	1	1	1	1	1	1	1	1	1	1	1	1	1	1	1	1	1	1	1	1	1	1	1	1	1
1	1	1	1	1	1	1	1	1	1	1	1	1	1	1	1	1	1	1	1	1	1	1	1	1	1	1	1	1	1	1	1	1	1	1	1	1	1	1	1	1	1	1	1	1	1	1	1	1	1
1	1	1	1	1	1	1	1	1	1	1	1	1	1	1	1	1	1	1	1	1	1	1	1	1	1	1	1	1	1	1	1	1	1	1	1	1	1	1	1	1	1	1	1	1	1	1	1	1	1
1	1	1	1	1	1	1	1	1	1	1	1	1	1	1	1	1	1	1	1	1	1	1	1	1	1	1	1	1	1	1	1	1	1	1	1	1	1	1	1	1	1	1	1	1	1	1	1	1	1
1	1	1	1	1	1	1	1	1	1	1	1	1	1	1	1	1	1	1	1	1	1	1	1	1	1	1	1	1	1	1	1	1	1	1	1	1	1	1	1	1	1	1	1	1	1	1	1	1	1
1	1	1	1	1	1	1	1	1	1	1	1	1	1	1	1	1	1	1	1	1	1	1	1	1	1	1	1	1	1	1	1	1	1	1	1	1	1	1	1	1	1	1	1	1	1	1	1	1	1
1	1	1	1	1	1	1	1	1	1	1	1	1	1	1	1	1	1	1	1	1	1	1	1	1	1	1	1	1	1	1	1	1	1	1	1	1	1	1	1	1	1	1	1	1	1	1	1	1	1
1	1	1	1	1	1	1	1	1	1	1	1	1	1	1	1	1	1	1	1	1	1	1	1	1	1	1	1	1	1	1	1	1	1	1	1	1	1	1	1	1	1	1	1	1	1	1	1	1	1
1	1	1	1	1	1	1	1	1	1	1	1	1	1	1	1	1	1	1	1	1	1	1	1	1	1	1	1	1	1	1	1	1	1	1	1	1	1	1	1	1	1	1	1	1	1	1	1	1	1
1	1	1	1	1	1	1	1	1	1	1	1	1	1	1	1	1	1	1	1	1	1	1	1	1	1	1	1	1	1	1	1	1	1	1	1	1	1	1	1	1	1	1	1	1	1	1	1	1	1
1	1	1	1	1	1	1	1	1	1	1	1	1	1	1	1	1	1	1	1	1	1	1	1	1	1	1	1	1	1	1	1	1	1	1	1	1	1	1	1	1	1	1	1	1	1	1	1	1	1
1	1	1	1	1	1	1	1	1	1	1	1	1	1	1	1	1	1	1	1	1	1	1	1	1	1	1	1	1	1	1	1	1	1	1	1	1	1	1	1	1	1	1	1	1	1	1	1	1	1
1	1	1	1	1	1	1	1	1	1	1	1	1	1	1	1	1	1	1	1	1	1	1	1	1	1	1	1	1	1	1	1	1	1	1	1	1	1	1	1	1	1	1	1	1	1	1	1	1	1
1	1	1	1	1	1	1	1	1	1	1	1	1	1	1	1	1	1	1	1	1	1	1	1	1	1	1	1	1	1	1	1	1	1	1	1	1	1	1	1	1	1	1	1	1	1	1	1	1	1
1	1	1	1	1	1	1	1	1	1	1	1	1	1	1	1	1	1	1	1	1	1	1	1	1	1	1	1	1	1	1	1	1	1	1	1	1	1	1	1	1	1	1	1	1	1	1	1	1	1
1	1	1	1	1	1	1	1	1	1	1	1	1	1	1	1	1	1	1	1	1	1	1	1	1	1	1	1	1	1	1	1	1	1	1	1	1	1	1	1	1	1	1	1	1	1	1	1	1	1
1	1	1	1	1	1	1	1	1	1	1	1	1	1	1	1	1	1	1	1	1	1	1	1	1	1	1	1	1	1	1	1	1	1	1	1	1	1	1	1	1	1	1	1	1	1	1	1	1	1
1	1	1	1	1	1	1	1	1	1	1	1	1	1	1	1	1	1	1	1	1	1	1	1	1	1	1	1	1	1	1	1	1	1	1	1	1	1	1	1	1	1	1	1	1	1	1	1	1	1
1	1	1	1	1	1	1	1	1	1	1	1	1	1	1	1	1	1	1	1	1	1	1	1	1	1	1	1	1	1	1	1	1	1	1	1	1	1	1	1	1	1	1	1	1	1	1	1	1	1
1	1	1	1	1	1	1	1	1	1	1	1	1	1	1	1	1	1	1	1	1	1	1	1	1	1	1	1	1	1	1	1	1	1	1	1	1	1	1	1	1	1	1	1	1	1	1	1	1	1
0.999999	1	1	1	1	1	1	1	1	1	1	1	1	1	1	1	1	1	1	1	1	1	1	1	1	1	1	1	1	1	1	1	1	1	1	1	1	1	1	1	1	1	1	1	1	1	1	1	1	1
1.41801e-16	1.25426e-14	2.76403e-13	3.03367e-12	2.16034e-11	1.13893e-10	4.81792e-10	1.71984e-09	5.37753e-09	1.49884e-08	3.80544e-08	8.95072e-08	1.97574e-07	4.08092e-07	8.06176e-07	1.51112e-06	2.7279e-06	4.76539e-06	8.03998e-06	1.31911e-05	2.10989e-05	3.27166e-05	4.99431e-05	7.48128e-05	0.000110588	0.000158278	0.000223742	0.000309775	0.000428761	0.000582525	0.000777376	0.00104126	0.00134478	0.00174666	0.00228823	0.00279998	0.00354541	0.00450931	0.00552801	0.0067958	0.00838078	0.0101947	0.0122983	0.0145688	0.0175363	0.0209576	0.0242895	0.0281305	0.0335916	0.0380417
5.44178e-17	4.14032e-15	8.50419e-14	8.99566e-13	6.28318e-12	3.28616e-11	1.38776e-10	4.96424e-10	1.55684e-09	4.37066e-09	1.11981e-08	2.65659e-08	5.90538e-08	1.23464e-07	2.45826e-07	4.66738e-07	8.51732e-07	1.50159e-06	2.55899e-06	4.23794e-06	6.83029e-06	1.07213e-05	1.6497e-05	2.48848e-05	3.68637e-05	5.33705e-05	7.61826e-05	0.000106681	0.000148383	0.000202664	0.000272983	0.000366339	0.000480422	0.00062824	0.000818551	0.00102827	0.00131022	0.00166384	0.00206672	0.00255701	0.00316328	0.00386917	0.00470674	0.00564308	0.00679709	0.00815684	0.00958901	0.0112672	0.0134099	0.0154654
2.12176e-17	1.37109e-15	2.6005e-14	2.63356e-13	1.79609e-12	9.28717e-12	3.90762e-11	1.40012e-10	4.41148e-10	1.24877e-09	3.2328e-09	7.75727e-09	1.74444e-08	3.69866e-08	7.46286e-08	1.43837e-07	2.66396e-07	4.76323e-07	8.23842e-07	1.38405e-06	2.26274e-06	3.60625e-06	5.62592e-06	8.59907e-06	1.2895e-05	1.89471e-05	2.74171e-05	3.89679e-05	5.48249e-05	7.5859e-05	0.00010358	0.000140388	0.000186924	0.000247275	0.000324792	0.000416198	0.000535882	0.000685834	0.000863628	0.00108089	0.00134925	0.00166766	0.00204971	0.00248965	0.00302424	0.00366015	0.00436125	0.00518721	0.00620393	0.00726201
8.42506e-18	4.56383e-16	7.90699e-15	7.59902e-14	5.02411e-13	2.55269e-12	1.0648e-11	3.8061e-11	1.20136e-10	3.41962e-10	8.92453e-10	2.16267e-09	4.91641e-09	1.05581e-08	2.15836e-08	4.21977e-08	7.93024e-08	1.43867e-07	2.52614e-07	4.30803e-07	7.15072e-07	1.15759e-06	1.83308e-06	2.84315e-06	4.32515e-06	6.45426e-06	9.47829e-06	1.36833e-05	1.95128e-05	2.73966e-05	3.79629e-05	5.2101e-05	7.04419e-05	9.44261e-05	0.000125473	0.000163715	0.000213373	0.000276043	0.000352536	0.000447011	0.000564243	0.000705875	0.000877732	0.0010806	0.00132689	0.00162235	0.00195956	0.0023596	0.00284473	0.00337735
3.41623e-18	1.53178e-16	2.39745e-15	2.16594e-14	1.37706e-13	6.82678e-13	2.80605e-12	9.95394e-12	3.13383e-11	8.93441e-11	2.34249e-10	5.71601e-10	1.31061e-09	2.84405e-09	5.88045e-09	1.16417e-08	2.21694e-08	4.07683e-08	7.26084e-08	1.25622e-07	2.11614e-07	3.47791e-07	5.59005e-07	8.80001e-07	1.3587e-06	2.05909e-06	3.06965e-06	4.50127e-06	6.51196e-06	9.28229e-06	1.30584e-05	1.81706e-05	2.49475e-05	3.39181e-05	4.56724e-05	6.06171e-05	8.00613e-05	0.000104881	0.000135894	0.000174721	0.000223321	0.000283067	0.000356473	0.00044501	0.000553148	0.000684152	0.000837895	0.00102198	0.00124453	0.00149841
1.41851e-18	5.2026e-17	7.27549e-16	6.11901e-15	3.70911e-14	1.78057e-13	7.1636e-13	2.50683e-12	7.83109e-12	2.22551e-11	5.83711e-11	1.42884e-10	3.29363e-10	7.19984e-10	1.50171e-09	3.00302e-09	5.7822e-09	1.0759e-08	1.94034e-08	3.40106e-08	5.80715e-08	9.67841e-08	1.57768e-07	2.51925e-07	3.9461e-07	6.0697e-07	9.18272e-07	1.36709e-06	2.00669e-06	2.90365e-06	4.14678e-06	5.85344e-06	8.15962e-06	1.12561e-05	1.53716e-05	2.07359e-05	2.77733e-05	3.68792e-05	4.84907e-05	6.32475e-05	8.19347e-05	0.000105298	0.000134402	0.000170192	0.000214353	0.000268475	0.000333493	0.000412243	0.00050785	0.000620144
6.04856e-19	1.79496e-17	2.21887e-16	1.72038e-15	9.85511e-15	4.54474e-14	1.77685e-13	6.0941e-13	1.87793e-12	5.29137e-12	1.38156e-11	3.37752e-11	7.79591e-11	1.71032e-10	3.58655e-10	7.22216e-10	1.40209e-09	2.63316e-09	4.79752e-09	8.50182e-09	1.46863e-08	2.47778e-08	4.09027e-08	6.61663e-08	1.05029e-07	1.63781e-07	2.51229e-07	3.79374e-07	5.64725e-07	8.28989e-07	1.20119e-06	1.71979e-06	2.43292e-06	3.40491e-06	4.71646e-06	6.46157e-06	8.77842e-06	1.18209e-05	1.57718e-05	2.0872e-05	2.74186e-05	3.57395e-05	4.62581e-05	5.94268e-05	7.58836e-05	9.63208e-05	0.000121375	0.000152122	0.000189794	0.000235084
2.65597e-19	6.31587e-18	6.83115e-17	4.83563e-16	2.59451e-15	1.13996e-14	4.29856e-14	1.43494e-13	4.33419e-13	1.20372e-12	3.11171e-12	7.55952e-12	1.73917e-11	3.81282e-11	8.00688e-11	1.6176e-10	3.15551e-10	5.9626e-10	1.09432e-09	1.9554e-09	3.40888e-09	5.80856e-09	9.69013e-09	1.58498e-08	2.54519e-08	4.01708e-08	6.23865e-08	9.54203e-08	1.43884e-07	2.14034e-07	3.14338e-07	4.5615e-07	6.54288e-07	9.28417e-07	1.30391e-06	1.81247e-06	2.49691e-06	3.40932e-06	4.61422e-06	6.194e-06	8.25141e-06	1.09086e-05	1.43186e-05	1.86602e-05	2.4163e-05	3.1095e-05	3.9748e-05	5.05203e-05	6.38794e-05	8.02596e-05
1.20433e-19	2.27587e-18	2.13312e-17	1.36566e-16	6.8019e-16	2.82369e-15	1.01894e-14	3.28662e-14	9.66461e-14	2.62892e-13	6.68898e-13	1.60592e-12	3.66365e-12	7.98754e-12	1.6722e-11	3.37497e-11	6.58926e-11	1.24812e-10	2.29944e-10	4.1295e-10	7.24304e-10	1.24291e-09	2.08986e-09	3.44785e-09	5.58808e-09	8.90711e-09	1.3977e-08	2.16113e-08	3.29547e-08	4.95942e-08	7.37111e-08	1.08273e-07	1.57259e-07	2.25989e-07	3.21482e-07	4.5284e-07	6.32098e-07	8.74568e-07	1.19974e-06	1.63252e-06	2.20442e-06	2.95442e-06	3.93143e-06	5.19511e-06	6.82036e-06	8.89787e-06	1.15345e-05	1.48655e-05	1.90534e-05	2.42784e-05
5.65452e-20	8.43407e-19	6.79019e-18	3.89629e-17	1.78565e-16	6.94515e-16	2.37928e-15	7.35972e-15	2.09202e-14	5.53627e-14	1.3777e-13	3.24928e-13	7.30913e-13	1.5763e-12	3.27324e-12	6.56844e-12	1.27772e-11	2.41576e-11	4.44962e-11	8.00056e-11	1.40676e-10	2.42276e-10	4.09262e-10	6.78954e-10	1.10744e-09	1.77781e-09	2.81153e-09	4.38384e-09	6.74474e-09	1.02465e-08	1.53805e-08	2.28253e-08	3.35076e-08	4.86837e-08	7.00399e-08	9.98147e-08	1.40979e-07	1.97412e-07	2.74153e-07	3.77722e-07	5.16488e-07	7.0108e-07	9.44986e-07	1.26512e-06	1.68275e-06	2.22431e-06	2.92215e-06	3.81665e-06	4.95727e-06	6.40287e-06
2.75619e-20	3.22838e-19	2.2151e-18	1.12955e-17	4.72281e-17	1.70671e-16	5.50628e-16	1.62081e-15	4.42078e-15	1.13018e-14	2.73221e-14	6.28973e-14	1.38658e-13	2.94075e-13	6.0235e-13	1.19545e-12	2.30522e-12	4.32947e-12	7.93606e-12	1.42239e-11	2.49674e-11	4.29827e-11	7.2667e-11	1.20782e-10	1.97577e-10	3.18381e-10	5.0583e-10	7.92952e-10	1.22739e-09	1.87712e-09	2.83818e-09	4.24488e-09	6.2833e-09	9.20909e-09	1.33704e-08	1.92371e-08	2.744e-08	3.88174e-08	5.44764e-08	7.58699e-08	1.04892e-07	1.43993e-07	1.96327e-07	2.65929e-07	3.57936e-07	4.78843e-07	6.36805e-07	8.42065e-07	1.10738e-06	1.44848e-06
1.39823e-20	1.28203e-19	7.44648e-19	3.34825e-18	1.26685e-17	4.21907e-17	1.27165e-16	3.53433e-16	9.18e-16	2.25065e-15	5.24857e-15	1.17136e-14	2.51416e-14	5.21092e-14	1.04647e-13	2.0421e-13	3.88182e-13	7.20315e-13	1.30721e-12	2.32385e-12	4.05263e-12	6.94207e-12	1.16939e-11	1.93909e-11	3.16815e-11	5.10445e-11	8.11636e-11	1.27452e-10	1.97781e-10	3.03479e-10	4.607e-10	6.9226e-10	1.03011e-09	1.51863e-09	2.21894e-09	3.2146e-09	4.61902e-09	6.58501e-09	9.31706e-09	1.30871e-08	1.82543e-08	2.52906e-08	3.48118e-08	4.76173e-08	6.47397e-08	8.75048e-08	1.17605e-07	1.57196e-07	2.09001e-07	2.7645e-07
7.40021e-21	5.30524e-20	2.59452e-19	1.02156e-18	3.47133e-18	1.05711e-17	2.9533e-17	7.68995e-17	1.88755e-16	4.40471e-16	9.83638e-16	2.11309e-15	4.38535e-15	8.82288e-15	1.72588e-14	3.29064e-14	6.12845e-14	1.11692e-13	1.99523e-13	3.49852e-13	6.02892e-13	1.02223e-12	1.70704e-12	2.81009e-12	4.56389e-12	7.31827e-12	1.15941e-11	1.81588e-11	2.81324e-11	4.31345e-11	6.54861e-11	9.84863e-11	1.46786e-10	2.1689e-10	3.17835e-10	4.62077e-10	6.66673e-10	9.5483e-10	1.35792e-09	1.91808e-09	2.69162e-09	3.75328e-09	5.20183e-09	7.16699e-09	9.81832e-09	1.33763e-08	1.81264e-08	2.44362e-08	3.27773e-08	4.37513e-08
4.09521e-21	2.29794e-20	9.42541e-20	3.23067e-19	9.7921e-19	2.70678e-18	6.95644e-18	1.68405e-17	3.8765e-17	8.54502e-17	1.81366e-16	3.72274e-16	7.41616e-16	1.43808e-15	2.7211e-15	5.03477e-15	9.12583e-15	1.62295e-14	2.83578e-14	4.8742e-14	8.25018e-14	1.37648e-13	2.26567e-13	3.68199e-13	5.91196e-13	9.38478e-13	1.47371e-12	2.29051e-12	3.52529e-12	5.37525e-12	8.12318e-12	1.21715e-11	1.8089e-11	2.66734e-11	3.90369e-11	5.67192e-11	8.18396e-11	1.17297e-10	1.67035e-10	2.36386e-10	3.32524e-10	4.65051e-10	6.46751e-10	8.94564e-10	1.23083e-09	1.68487e-09	2.29501e-09	3.11112e-09	4.19782e-09	5.63848e-09
2.37562e-21	1.04694e-20	3.59365e-20	1.06733e-19	2.86854e-19	7.14977e-19	1.67835e-18	3.74971e-18	8.03398e-18	1.66021e-17	3.32377e-17	6.46959e-17	1.2279e-16	2.27788e-16	4.1387e-16	7.37759e-16	1.29219e-15	2.22673e-15	3.77945e-15	6.32479e-15	1.0445e-14	1.70359e-14	2.74616e-14	4.37798e-14	6.90662e-14	1.07878e-13	1.66914e-13	2.55941e-13	3.89092e-13	5.86675e-13	8.77669e-13	1.30315e-12	1.92097e-12	2.81214e-12	4.08935e-12	5.9086e-12	8.48455e-12	1.2111e-11	1.71883e-11	2.42587e-11	3.40539e-11	4.75559e-11	6.60773e-11	9.13646e-11	1.25732e-10	1.72233e-10	2.34881e-10	3.18929e-10	4.3123e-10	5.80687e-10
1.44593e-21	5.03448e-21	1.4458e-20	3.70916e-20	8.79709e-20	1.96566e-19	4.1875e-19	8.57474e-19	1.69775e-18	3.26476e-18	6.11889e-18	1.12086e-17	2.01133e-17	3.54235e-17	6.13306e-17	1.04529e-16	1.75583e-16	2.90983e-16	4.76195e-16	7.70169e-16	1.23192e-15	1.95007e-15	3.05665e-15	4.74674e-15	7.30643e-15	1.11523e-14	1.68869e-14	2.53755e-14	3.78539e-14	5.60753e-14	8.25133e-14	1.20638e-13	1.75291e-13	2.53196e-13	3.63635e-13	5.19372e-13	7.37867e-13	1.0429e-12	1.46672e-12	2.05287e-12	2.8599e-12	3.96624e-12	5.47652e-12	7.5298e-12	1.03102e-11	1.40609e-11	1.91012e-11	2.585e-11	3.48542e-11	4.68261e-11
9.25341e-22	2.56744e-21	6.17984e-21	1.36744e-20	2.85221e-20	5.68641e-20	1.09321e-19	2.03894e-19	3.70558e-19	6.58428e-19	1.14683e-18	1.96218e-18	3.30355e-18	5.48085e-18	8.97161e-18	1.45044e-17	2.31811e-17	3.6653e-17	5.73762e-17	8.89751e-17	1.3676e-16	2.08458e-16	3.15239e-16	4.73152e-16	7.05116e-16	1.04368e-15	1.5348e-15	2.24305e-15	3.25872e-15	4.70737e-15	6.76287e-15	9.66492e-15	1.37425e-14	1.94451e-14	2.73847e-14	3.83911e-14	5.35849e-14	7.44742e-14	1.03081e-13	1.42108e-13	1.95153e-13	2.66993e-13	3.63948e-13	4.94352e-13	6.69167e-13	9.02765e-13	1.21393e-12	1.62716e-12	2.17429e-12	2.89661e-12
6.23511e-22	1.39432e-21	2.82457e-21	5.39308e-21	9.87455e-21	1.75059e-20	3.02343e-20	5.10861e-20	8.47101e-20	1.38172e-19	2.22105e-19	3.52369e-19	5.52422e-19	8.56691e-19	1.31533e-18	2.00089e-18	3.01771e-18	4.51482e-18	6.70394e-18	9.88416e-18	1.44758e-17	2.10666e-17	3.04746e-17	4.38327e-17	6.27037e-17	8.92339e-17	1.26359e-16	1.78079e-16	2.49824e-16	3.48938e-16	4.85317e-16	6.72256e-16	9.27552e-16	1.27496e-15	1.74607e-15	2.3828e-15	3.24059e-15	4.39255e-15	5.93482e-15	7.99353e-15	1.07337e-14	1.43706e-14	1.91847e-14	2.55397e-14	3.39075e-14	4.48974e-14	5.92955e-14	7.81133e-14	1.0265e-13	1.34569e-13
4.42851e-22	8.09609e-22	1.38949e-21	2.29517e-21	3.68894e-21	5.80477e-21	8.97772e-21	1.36844e-20	2.05981e-20	3.06643e-20	4.52026e-20	6.60447e-20	9.57203e-20	1.37706e-19	1.96758e-19	2.79355e-19	3.94283e-19	5.53416e-19	7.72734e-19	1.07367e-18	1.48488e-18	2.04453e-18	2.8033e-18	3.82832e-18	5.20817e-18	7.05948e-18	9.53536e-18	1.28362e-17	1.7224e-17	2.30396e-17	3.07263e-17	4.08589e-17	5.41808e-17	7.16519e-17	9.45084e-17	1.24339e-16	1.63183e-16	2.1365e-16	2.79075e-16	3.63712e-16	4.72974e-16	6.13746e-16	7.94755e-16	1.02706e-15	1.32463e-15	1.70512e-15	2.19076e-15	2.80953e-15	3.59656e-15	4.59595e-15
3.31815e-22	5.04523e-22	7.40455e-22	1.0634e-21	1.50353e-21	2.10003e-21	2.90396e-21	3.98174e-21	5.4195e-21	7.32862e-21	9.85275e-21	1.31767e-20	1.75373e-20	2.32379e-20	3.06655e-20	4.03128e-20	5.28061e-20	6.89393e-20	8.97168e-20	1.16407e-19	1.50609e-19	1.94333e-19	2.50106e-19	3.21094e-19	4.11259e-19	5.25553e-19	6.70153e-19	8.52754e-19	1.08293e-18	1.37256e-18	1.73639e-18	2.19268e-18	2.76402e-18	3.47831e-18	4.36997e-18	5.48141e-18	6.86483e-18	8.58441e-18	1.07189e-17	1.3365e-17	1.66411e-17	2.06919e-17	2.56947e-17	3.18656e-17	3.94684e-17	4.88248e-17	6.0326e-17	7.44481e-17	9.17697e-17	1.12993e-16
2.62404e-22	3.38618e-22	4.30201e-22	5.4129e-22	6.76288e-22	8.40288e-22	1.0393e-21	1.28044e-21	1.57218e-21	1.92458e-21	2.34958e-21	2.86138e-21	3.4768e-21	4.21576e-21	5.10187e-21	6.16303e-21	7.43225e-21	8.94849e-21	1.07577e-20	1.29141e-20	1.54816e-20	1.85352e-20	2.21635e-20	2.64703e-20	3.15778e-20	3.76293e-20	4.47928e-20	5.32655e-20	6.32782e-20	7.51014e-20	8.90511e-20	1.05497e-19	1.24873e-19	1.47681e-19	1.74513e-19	2.06056e-19	2.43111e-19	2.86612e-19	3.3765e-19	3.97489e-19	4.67606e-19	5.49715e-19	6.4581e-19	7.58206e-19	8.89595e-19	1.0431e-18	1.22234e-18	1.43152e-18	1.67551e-18	1.95995e-18
2.19047e-22	2.45563e-22	2.7423e-22	3.05501e-22	3.39734e-22	3.77271e-22	4.18465e-22	4.63691e-22	5.13353e-22	5.67887e-22	6.2777e-22	6.93517e-22	7.65694e-22	8.44915e-22	9.31852e-22	1.02724e-21	1.13187e-21	1.24663e-21	1.37246e-21	1.5104e-21	1.66159e-21	1.82726e-21	2.00878e-21	2.2076e-21	2.42535e-21	2.66376e-21	2.92476e-21	3.21042e-21	3.52303e-21	3.86505e-21	4.23919e-21	4.64839e-21	5.09585e-21	5.58508e-21	6.11988e-21	6.70439e-21	7.34313e-21	8.04102e-21	8.80341e-21	9.63614e-21	1.05456e-20	1.15386e-20	1.26227e-20	1.38061e-20	1.50977e-20	1.65072e-20	1.80452e-20	1.97231e-20	2.15533e-20	2.35496e-20
1.92971e-22	1.92971e-22	1.92971e-22	1.92971e-22	1.92971e-22	1.92971e-22	1.92971e-22	1.92971e-22	1.92971e-22	1.92971e-22	1.92971e-22	1.92971e-22	1.92971e-22	1.92971e-22	1.92971e-22	1.92971e-22	1.92971e-22	1.92971e-22	1.92971e-22	1.92971e-22	1.92971e-22	1.92971e-22	1.92971e-22	1.92971e-22	1.92971e-22	1.92971e-22	1.92971e-22	1.92971e-22	1.92971e-22	1.92971e-22	1.92971e-22	1.92971e-22	1.92971e-22	1.92971e-22	1.92971e-22	1.92971e-22	1.92971e-22	1.92971e-22	1.92971e-22	1.92971e-22	1.92971e-22	1.92971e-22	1.92971e-22	1.92971e-22	1.92971e-22	1.92971e-22	1.92971e-22	1.92971e-22	1.92971e-22	1.92971e-22
[truncated: 50 more columns]
