# Supplementary material for: Does Mutational Robustness Inhibit Extinction by Lethal Mutagenesis in Viral Populations?
Source: PLoS Comput Biol. 2010 Jun 10;6(6):e1000811. doi: 10.1371/journal.pcbi.1000811 (PMC2883602; doi:10.1371/journal.pcbi.1000811)
Supplement: Dataset S1 — Raw data and computer code necessary to reproduce all results reported in this paper. (0.46 MB ZIP) [file pcbi.1000811.s003.zip › Dataset_S1/data/time_U_k4_Ne12.dat]

U contime b k N
0.100 50029015.904 20.000 4.000 1000000000000
0.200 1861276.148 20.000 4.000 1000000000000
0.300 292608.113 20.000 4.000 1000000000000
0.400 83275.281 20.000 4.000 1000000000000
0.500 32916.060 20.000 4.000 1000000000000
0.600 16057.438 20.000 4.000 1000000000000
0.700 9073.285 20.000 4.000 1000000000000
0.800 5714.074 20.000 4.000 1000000000000
0.900 3909.723 20.000 4.000 1000000000000
1.000 2854.665 20.000 4.000 1000000000000
1.100 2194.880 20.000 4.000 1000000000000
1.200 1759.249 20.000 4.000 1000000000000
1.300 1458.474 20.000 4.000 1000000000000
1.400 1242.930 20.000 4.000 1000000000000
1.500 1083.553 20.000 4.000 1000000000000
1.600 962.555 20.000 4.000 1000000000000
1.700 868.626 20.000 4.000 1000000000000
1.800 794.342 20.000 4.000 1000000000000
1.900 734.690 20.000 4.000 1000000000000
2.000 686.203 20.000 4.000 1000000000000
2.100 646.432 20.000 4.000 1000000000000
2.200 613.617 20.000 4.000 1000000000000
2.300 586.472 20.000 4.000 1000000000000
2.400 564.048 20.000 4.000 1000000000000
2.500 545.635 20.000 4.000 1000000000000
2.600 530.702 20.000 4.000 1000000000000
2.700 518.850 20.000 4.000 1000000000000
2.800 509.782 20.000 4.000 1000000000000
2.900 503.276 20.000 4.000 1000000000000
3.000 499.178 20.000 4.000 1000000000000
3.100 497.380 20.000 4.000 1000000000000
3.200 497.820 20.000 4.000 1000000000000
3.300 500.473 20.000 4.000 1000000000000
3.400 505.345 20.000 4.000 1000000000000
3.500 512.475 20.000 4.000 1000000000000
3.600 521.930 20.000 4.000 1000000000000
3.700 533.803 20.000 4.000 1000000000000
3.800 548.221 20.000 4.000 1000000000000
3.900 565.334 20.000 4.000 1000000000000
4.000 585.329 20.000 4.000 1000000000000
4.100 608.422 20.000 4.000 1000000000000
4.200 634.867 20.000 4.000 1000000000000
4.300 664.956 20.000 4.000 1000000000000
4.400 699.025 20.000 4.000 1000000000000
4.500 737.458 20.000 4.000 1000000000000
4.600 780.692 20.000 4.000 1000000000000
4.700 829.224 20.000 4.000 1000000000000
4.800 883.618 20.000 4.000 1000000000000
4.900 944.513 20.000 4.000 1000000000000
5.000 1012.635 20.000 4.000 1000000000000
5.100 1088.803 20.000 4.000 1000000000000
5.200 1173.946 20.000 4.000 1000000000000
5.300 1269.117 20.000 4.000 1000000000000
5.400 1375.508 20.000 4.000 1000000000000
5.500 1494.467 20.000 4.000 1000000000000
5.600 1627.523 20.000 4.000 1000000000000
5.700 1776.410 20.000 4.000 1000000000000
5.800 1943.093 20.000 4.000 1000000000000
5.900 2129.801 20.000 4.000 1000000000000
6.000 2339.063 20.000 4.000 1000000000000
6.100 2573.753 20.000 4.000 1000000000000
6.200 2837.135 20.000 4.000 1000000000000
6.300 3132.919 20.000 4.000 1000000000000
6.400 3465.325 20.000 4.000 1000000000000
6.500 3839.155 20.000 4.000 1000000000000
6.600 4259.878 20.000 4.000 1000000000000
6.700 4733.722 20.000 4.000 1000000000000
6.800 5267.788 20.000 4.000 1000000000000
6.900 5870.173 20.000 4.000 1000000000000
7.000 6550.119 20.000 4.000 1000000000000
7.100 7318.176 20.000 4.000 1000000000000
7.200 8186.397 20.000 4.000 1000000000000
7.300 9168.559 20.000 4.000 1000000000000
7.400 10280.415 20.000 4.000 1000000000000
7.500 11539.992 20.000 4.000 1000000000000
7.600 12967.927 20.000 4.000 1000000000000
7.700 14587.856 20.000 4.000 1000000000000
7.800 16426.868 20.000 4.000 1000000000000
7.900 18516.019 20.000 4.000 1000000000000
8.000 20890.938 20.000 4.000 1000000000000
8.100 23592.515 20.000 4.000 1000000000000
8.200 26667.702 20.000 4.000 1000000000000
8.300 30170.441 20.000 4.000 1000000000000
8.400 34162.730 20.000 4.000 1000000000000
8.500 38715.864 20.000 4.000 1000000000000
8.600 43911.861 20.000 4.000 1000000000000
8.700 49845.128 20.000 4.000 1000000000000
8.800 56624.371 20.000 4.000 1000000000000
8.900 64374.828 20.000 4.000 1000000000000
9.000 73240.837 20.000 4.000 1000000000000
9.100 83388.829 20.000 4.000 1000000000000
9.200 95010.793 20.000 4.000 1000000000000
9.300 108328.290 20.000 4.000 1000000000000
9.400 123597.123 20.000 4.000 1000000000000
9.500 141112.748 20.000 4.000 1000000000000
9.600 161216.564 20.000 4.000 1000000000000
9.700 184303.216 20.000 4.000 1000000000000
9.800 210829.090 20.000 4.000 1000000000000
9.900 241322.171 20.000 4.000 1000000000000
10.000 276393.527 20.000 4.000 1000000000000
