# Supplementary material for: Does Mutational Robustness Inhibit Extinction by Lethal Mutagenesis in Viral Populations?
Source: PLoS Comput Biol. 2010 Jun 10;6(6):e1000811. doi: 10.1371/journal.pcbi.1000811 (PMC2883602; doi:10.1371/journal.pcbi.1000811)
Supplement: Dataset S1 — Raw data and computer code necessary to reproduce all results reported in this paper. (0.46 MB ZIP) [file pcbi.1000811.s003.zip › Dataset_S1/data/time_U_k20_Ne6.dat]

U contime b k N
1.090 1.31e+64 20.000 20.000 1000000
1.180 2.9e+63 20.000 20.000 1000000
1.270 7.29e+62 20.000 20.000 1000000
1.360 2.04e+62 20.000 20.000 1000000
1.450 6.23e+61 20.000 20.000 1000000
1.540 2.07e+61 20.000 20.000 1000000
1.630 7.38e+60 20.000 20.000 1000000
1.720 2.81e+60 20.000 20.000 1000000
1.810 1.13e+60 20.000 20.000 1000000
1.900 4.8e+59 20.000 20.000 1000000
1.990 2.14e+59 20.000 20.000 1000000
2.080 9.92e+58 20.000 20.000 1000000
2.170 4.79e+58 20.000 20.000 1000000
2.260 2.4e+58 20.000 20.000 1000000
2.350 1.24e+58 20.000 20.000 1000000
2.440 6.65e+57 20.000 20.000 1000000
2.530 3.66e+57 20.000 20.000 1000000
2.620 2.07e+57 20.000 20.000 1000000
2.710 1.2e+57 20.000 20.000 1000000
2.800 7.09e+56 20.000 20.000 1000000
2.890 4.29e+56 20.000 20.000 1000000
2.980 2.65e+56 20.000 20.000 1000000
3.070 1.67e+56 20.000 20.000 1000000
3.160 1.07e+56 20.000 20.000 1000000
3.250 7e+55 20.000 20.000 1000000
3.340 4.65e+55 20.000 20.000 1000000
3.430 3.13e+55 20.000 20.000 1000000
3.520 2.14e+55 20.000 20.000 1000000
3.610 1.48e+55 20.000 20.000 1000000
3.700 1.04e+55 20.000 20.000 1000000
3.790 7.4e+54 20.000 20.000 1000000
3.880 5.33e+54 20.000 20.000 1000000
3.970 3.88e+54 20.000 20.000 1000000
4.060 2.85e+54 20.000 20.000 1000000
4.150 2.12e+54 20.000 20.000 1000000
4.240 1.59e+54 20.000 20.000 1000000
4.330 1.21e+54 20.000 20.000 1000000
4.420 9.23e+53 20.000 20.000 1000000
4.510 7.12e+53 20.000 20.000 1000000
4.600 5.54e+53 20.000 20.000 1000000
4.690 4.35e+53 20.000 20.000 1000000
4.780 3.44e+53 20.000 20.000 1000000
4.870 2.74e+53 20.000 20.000 1000000
4.960 2.2e+53 20.000 20.000 1000000
5.050 1.78e+53 20.000 20.000 1000000
5.140 1.45e+53 20.000 20.000 1000000
5.230 1.18e+53 20.000 20.000 1000000
5.320 9.76e+52 20.000 20.000 1000000
5.410 8.09e+52 20.000 20.000 1000000
5.500 6.75e+52 20.000 20.000 1000000
5.590 5.66e+52 20.000 20.000 1000000
5.680 4.77e+52 20.000 20.000 1000000
5.770 4.05e+52 20.000 20.000 1000000
5.860 3.45e+52 20.000 20.000 1000000
5.950 2.96e+52 20.000 20.000 1000000
6.040 2.54e+52 20.000 20.000 1000000
6.130 2.2e+52 20.000 20.000 1000000
6.220 1.91e+52 20.000 20.000 1000000
6.310 1.67e+52 20.000 20.000 1000000
6.400 1.46e+52 20.000 20.000 1000000
6.490 1.29e+52 20.000 20.000 1000000
6.580 1.14e+52 20.000 20.000 1000000
6.670 1.01e+52 20.000 20.000 1000000
6.760 8.99e+51 20.000 20.000 1000000
6.850 8.04e+51 20.000 20.000 1000000
6.940 7.22e+51 20.000 20.000 1000000
7.030 6.5e+51 20.000 20.000 1000000
7.120 5.88e+51 20.000 20.000 1000000
7.210 5.33e+51 20.000 20.000 1000000
7.300 4.85e+51 20.000 20.000 1000000
7.390 4.43e+51 20.000 20.000 1000000
7.480 4.06e+51 20.000 20.000 1000000
7.570 3.73e+51 20.000 20.000 1000000
7.660 3.43e+51 20.000 20.000 1000000
7.750 3.17e+51 20.000 20.000 1000000
7.840 2.94e+51 20.000 20.000 1000000
7.930 2.74e+51 20.000 20.000 1000000
8.020 2.55e+51 20.000 20.000 1000000
8.110 2.38e+51 20.000 20.000 1000000
8.200 2.23e+51 20.000 20.000 1000000
8.290 2.1e+51 20.000 20.000 1000000
8.380 1.98e+51 20.000 20.000 1000000
8.470 1.87e+51 20.000 20.000 1000000
8.560 1.77e+51 20.000 20.000 1000000
8.650 1.68e+51 20.000 20.000 1000000
8.740 1.59e+51 20.000 20.000 1000000
8.830 1.52e+51 20.000 20.000 1000000
8.920 1.45e+51 20.000 20.000 1000000
9.010 1.39e+51 20.000 20.000 1000000
9.100 1.33e+51 20.000 20.000 1000000
9.190 1.28e+51 20.000 20.000 1000000
9.280 1.24e+51 20.000 20.000 1000000
9.370 1.19e+51 20.000 20.000 1000000
9.460 1.15e+51 20.000 20.000 1000000
9.550 1.12e+51 20.000 20.000 1000000
9.640 1.09e+51 20.000 20.000 1000000
9.730 1.06e+51 20.000 20.000 1000000
9.820 1.03e+51 20.000 20.000 1000000
9.910 1.01e+51 20.000 20.000 1000000
10.000 9.86e+50 20.000 20.000 1000000
