# Supplementary material for: Does Mutational Robustness Inhibit Extinction by Lethal Mutagenesis in Viral Populations?
Source: PLoS Comput Biol. 2010 Jun 10;6(6):e1000811. doi: 10.1371/journal.pcbi.1000811 (PMC2883602; doi:10.1371/journal.pcbi.1000811)
Supplement: Dataset S1 — Raw data and computer code necessary to reproduce all results reported in this paper. (0.46 MB ZIP) [file pcbi.1000811.s003.zip › Dataset_S1/data/alpha-beta-l40-l4cn34-prec256.dat]

s alpha beta
0.0100000000000000 0.01005033585350144118354885755854770608551500767462987337869942552958300900425 1.993446311142766280005700352262465457897633314132690429687500000000000000000
0.0200000000000000 0.02020270731751944840804530102419238785253338373356832102719549256659187188087 1.780175310506637239432725650090105773415416479110717773437500000000000000000
0.0300000000000000 0.03045920748470854591926128766476670139328807459876459609042143317496792757652 1.655184311013740567838925521471082902280613780021667480468750000000000000000
0.0400000000000000 0.04082199452025512955457706515531987017721174763352022972856142083068281628762 1.566228316068857810694492371794694918207824230194091796875000000000000000000
0.0500000000000000 0.05129329438755053342619614425468723843922236168989941161604767405167352958285 1.496975071850119931929357086630716366926208138465881347656250000000000000000
0.0600000000000000 0.06187540371808747179780011813837813823065234087706666474546744563493338387921 1.440161787133471205102352996618719771504402160644531250000000000000000000000
0.0700000000000000 0.07257069283483543071157334790384550010477348895420452857524339582266950953855 1.391919117062432648471159701841770583996549248695373535156250000000000000000
0.0800000000000000 0.08338160893905105839476583464217916060882239369659970182666040546536472943052 1.349939717336902112940211218017338978825137019157409667968750000000000000000
0.0900000000000000 0.09431067947124132687714272436023008075985030291547764718822014133410068927822 1.312736523398629435652185115657175629166886210441589355468750000000000000000
0.100000000000000 0.1053605156578263012275009808393127983061203729832740725639392336925840232401 1.279294866263943314388384919766394887119531631469726562500000000000000000000
0.110000000000000 0.1165338162559515297181673686988791957975425901245865879599582246471913265752 1.248891427958446374499312803152406559092923998832702636718750000000000000000
0.120000000000000 0.1278333715098848957223429670290694111539957202393630144860480643243907295324 1.220992378551171786763007709453177085379138588905334472656250000000000000000
0.130000000000000 0.1392620673335076494574656400842911050601995055120524214102911166548701449982 1.195192464499607322078733595560606772778555750846862792968750000000000000000
0.140000000000000 0.1508228897345836351459082745647048115675666580157352827542905275188924235120 1.171176756289104564298653166076746856560930609703063964843750000000000000000
0.150000000000000 0.1625189294977749131856889582694142400883986104032834428567701725786736558461 1.148695638026164035118414918912321809330023825168609619140625000000000000000
0.160000000000000 0.1743533871447777527009206860866698447666274211324248036312112993732838194446 1.127547893168458185628177936621341359568759799003601074218750000000000000000
0.170000000000000 0.1863295781914934445605106860773579621728899205943095818787123389965662294657 1.107568932077311971845512417189638654235750436782836914062500000000000000000
0.180000000000000 0.1984509387238382547519874148731442587502923734979890643267128821817729809793 1.088622392896691271069187223474727943539619445800781250000000000000000000000
0.190000000000000 0.2107210313156526024550019616786255966122407459665481451278784673851680464803 1.070594018523867971270924215332343010231852531433105468750000000000000000000
0.200000000000000 0.2231435513142097557662950903098345033746010855480072136712878724873917437683 1.053387107446828762843948901206658774754032492637634277343750000000000000000
0.210000000000000 0.2357223335210698738630373678873174930286617528349363266544846843753391582303 1.036919076642043210587096346841917693382129073143005371093750000000000000000
0.220000000000000 0.2484613592984996311700181094227075376739443403143341297922359481407926368420 1.021118825450845740004934825151394761633127927780151367187500000000000000000
0.230000000000000 0.2613647641344075188686865879604193857434113937382675883886979428669917326894 1.005924686355289530623191573965868883533403277397155761718750000000000000000
0.240000000000000 0.2744368457017602891924912345645217418138234472379066252873355465390652733511 0.9912828124793957671606614567849646846298128366470336914062500000000000000000
0.250000000000000 0.2876820724517809274392190059938274315035097108977610565066656853492929507208 0.9771458946351087009735136845733904920052736997604370117187500000000000000000
0.260000000000000 0.3011050927839216142506551168791046832266252557296545343010631112487618503946 0.9634721302102415927542944373840327898506075143814086914062500000000000000000
0.270000000000000 0.3147107448397002389438740519301858442974501323859482874709569447733552434341 0.9502243867575665657587702384034855640493333339691162109375000000000000000000
0.280000000000000 0.3285040669720360569937960711491473016807214585312812862352271061799757670084 0.9373695177134591209611169659865481662563979625701904296875000000000000000000
0.290000000000000 0.3424903089467759467065283768556943184426264505469798439452299999077937125305 0.9248777981469348350579418038819312641862779855728149414062500000000000000000
0.300000000000000 0.3566749439387323789126387112411844779640167590469117875739377510299927469253 0.9127224560675060455877671827806807414162904024124145507812500000000000000000
0.310000000000000 0.3710636813908319858339848406360065921123321045943607583333260908146576801513 0.9008792804438483237117196722465450875461101531982421875000000000000000000000
0.320000000000000 0.3856624808119846689519840485792487434629996959512906565280580450660653996144 0.8893262912782515464821253559080105333123356103897094726562500000000000000000
0.330000000000000 0.4004775665971253083659109130050056646352700740356506149288716711598767138266 0.8780434602409679413492771260507652186788618564605712890625000000000000000000
0.340000000000000 0.4155154439616658231615619730228968426575054311371240709927137496736836802532 0.8670124727719840940221018854572321288287639617919921875000000000000000000000
0.350000000000000 0.4307829160924542573817361345772221708713336782288211137349623997975015643226 0.8562165244028254358632512577287343447096645832061767578125000000000000000000
0.360000000000000 0.4462871026284195115325901806196690067492021710960144273425757449747834875365 0.8456401454794574088641434528312856855336576700210571289062500000000000000000
0.370000000000000 0.4620354595965586801401396920804972762701371320301858601378769847225767701654 0.8352690495820038240129545847878489439608529210090637207031250000000000000000
0.380000000000000 0.4780358009429998126895864633681946366767639124166987261892577199667701807875 0.8250900018132259240710713044109070324338972568511962890625000000000000000000
0.390000000000000 0.4942963218147801192845938059431136688865212341762848891292721555157054125098 0.8150907038212544374750079256841672759037464857101440429687500000000000000000
0.400000000000000 0.5108256237659906832055140963036619348781107964457682701779535578366846944890 0.8052596929745607628320369641983234032522886991500854492187500000000000000000
0.410000000000000 0.5276327420823719174199325356490307911388561879270914225546191048759451050893 0.7955862535499141213746199241541035007685422897338867187500000000000000000000
0.420000000000000 0.5447271754416720314354787555486402416321899289745466190243054407989708162472 0.7860603381508554816925471442345951800234615802764892578125000000000000000000
0.430000000000000 0.5621189181535412166317102405583491733173331581356676817940012318883582240719 0.7766724978631750243851517012672047712840139865875244140625000000000000000000
0.440000000000000 0.5798184952529421346789338015510189813386178445949190012452256235173844906936 0.7674138198889673221497753630160332249943166971206665039062500000000000000000
0.450000000000000 0.5978370007556204493732799981774114758548947690516110549354402013303926077338 0.7582758715928601921107965466717359959147870540618896484375000000000000000000
0.460000000000000 0.6161861394238169844330150771429747331842311694290423427418927915292687177292 0.7492506500513784204256517718079066980862990021705627441406250000000000000000
0.470000000000000 0.6348782724359695338915137703396706448422252243463283490185263319171405854112 0.7403305363256888500106400741174184076953679323196411132812500000000000000000
0.480000000000000 0.6539264674066640131480312248870566742459347637768283274062502722848933080909 0.7315082537843455613713050667001880356110632419586181640625000000000000000000
0.490000000000000 0.6733445532637655963912030545730761749665094068490517130347237304153583503352 0.7227768298901822881241674423336007748730480670928955078125000000000000000000
0.500000000000000 0.6931471805599453094172321214581765680755001343602552541206800094933936219697 0.7141295609373968320682246613273491675499826669692993164062500000000000000000
0.510000000000000 0.7133498878774647578252774224823689559280335180938235751478755020599854938506 0.7055599792836711771359947675819057621993124485015869140625000000000000000000
0.520000000000000 0.7339691750802004389718091866134964382527118819937754838492414303240764382573 0.6970618226698628832477266925593539781402796506881713867187500000000000000000
0.530000000000000 0.7550225842780327812150322395965547063061524752373219188661474551283270058489 0.6886290052579374775659770691049743618350476026535034179687500000000000000000
0.540000000000000 0.7765287894989963678119979561003557286843225280568549559473404149587583514002 0.6802555900475755930323362719036595080979168415069580078125000000000000000000
0.550000000000000 0.7985076962177716106447331022974893663816205073435293266846192431859776452098 0.6719357623541624587037990323779013124294579029083251953125000000000000000000
0.560000000000000 0.8209805520698302051395750884872459792294958545996182686067280738177843515021 0.6636638040462633589960939062279976496938616037368774414062500000000000000000
0.570000000000000 0.8439700702945289445631403960228813796430667923759905368749705370122860454817 0.6554340682495787967498657167197961825877428054809570312500000000000000000000
0.580000000000000 0.8675005677047230621181528075448464128421275554926800577518913088666774414143 0.6472409542268991369112773881511202489491552114486694335937500000000000000000
0.590000000000000 0.8915981192837835641692195363313208268257925078582443184473928916751666029490 0.6390788821396570038718687456480438413564115762710571289062500000000000000000
0.600000000000000 0.9162907318741550651835272117680110714501012199082624677919678819807853657380 0.6309422673859829099052287659787907614372670650482177734375000000000000000000
0.610000000000000 0.9416085398584449405872502308808841057494444746745893839129159576341862588117 0.6228254941921209566352279907164302130695432424545288085937500000000000000000
0.620000000000000 0.9675840262617055986097233560226983098893235815981618794080155560324588953208 0.6147228881077685096884222204494108154904097318649291992187500000000000000000
0.630000000000000 0.9942522733438669236678872383372812513021253900899097884217431207421554723643 0.6066286870201170319458205959506358340149745345115661621093750000000000000000
0.640000000000000 1.021651247531981366411028192607323869756221592891536540355907115673369388978 0.5985370102543954625579081252340074570383876562118530273437500000000000000000
0.650000000000000 1.049822124498677688329870832699361046039516893407167041694617760523386368895 0.5904418252682963842367658280352316069183871150016784667968750000000000000000
0.660000000000000 1.078809661371929978369216170037425311538499830311545910648738054559459021584 0.5823369113708209508090130057667010987643152475357055664062500000000000000000
0.670000000000000 1.108662624521611132578794094481073410733005565497379325113393759167077302223 0.5742158197988959725255320165615557925775647163391113281250000000000000000000
0.680000000000000 1.139434283188364820949822302077845574824702305456269681463255754468177109506 0.5660718293624401979691196373778439010493457317352294921875000000000000000000
0.690000000000000 1.171182981502945122106818584826371204752264046776953980309937729460163802757 0.5578978967135793266135523893467507150489836931228637695312500000000000000000
0.700000000000000 1.203972804325935992622746217761838502953610930806023524298633567330078316459 0.5496866000993934605126089998350380483316257596015930175781250000000000000000
0.710000000000000 1.237874356001617340852710877006816809707690063334801873144985450292364438217 0.5414300752078527543403874133787212485913187265396118164062500000000000000000
0.720000000000000 1.272965675812887444096165923009195549414117978955174255365905633010778112663 0.5331199413972022779772963474442803999409079551696777343750000000000000000000
0.730000000000000 1.309333319983762293850247198601151301259731303789297596862572801022662339699 0.5247472161879270825812771050777882919646799564361572265625000000000000000000
0.740000000000000 1.347073647966609322565263346345233242321434898137083581526930281778286930061 0.5163022153633163337238531909179073409177362918853759765625000000000000000000
0.750000000000000 1.386294361119890618834464242916353136151000268720510508241360018986787243939 0.5077744353276727809487489651019131997600197792053222656250000000000000000000
0.760000000000000 1.427116355640145748389041308071673006328212016354030737969921439817470060227 0.4991524134517493806184607052500723511911928653717041015625000000000000000000
0.770000000000000 1.469675970058941677229230077558532296759822662417110210068020424452151973370 0.4904235609099686678258311900435728603042662143707275390625000000000000000000
0.780000000000000 1.514127732629775514556807209945422547304995988959873522727408083311177973472 0.4815739608641632085728190304507734254002571105957031250000000000000000000000
0.790000000000000 1.560647748264668371535384929003022980917627689852935311872571318360071063384 0.4725881226004370432025591952651666360907256603240966796875000000000000000000
0.800000000000000 1.609437912434100374600759333226187639525601354268517721912647891474178987708 0.4634486791228696299371758726692860363982617855072021484375000000000000000000
0.810000000000000 1.660731206821650908026955477480874877964823715958417133528695565525852517291 0.4541360113649889080483790237963148683775216341018676757812500000000000000000
0.820000000000000 1.714798428091926675828260314065500437831721727251791794476587125166763010948 0.4446277760081686625248664768150774762034416198730468750000000000000000000000
0.830000000000000 1.771956841931875287786448291495601879613999964671801164769418064052852643554 0.4348983049766562943364012205904600705252960324287414550781250000000000000000
0.840000000000000 1.832581463748310130367054423536022142900202439816524935583935763961570731476 0.4249178315477714559800226368224684847518801689147949218750000000000000000000
0.850000000000000 1.897119984885881302039978339220015071029111065166278778419313576823471938428 0.4146514782836554346284740901751320052426308393478393554687500000000000000000
0.860000000000000 1.966112856372832753513398044467372117489618113315429509486585642504171734633 0.4040579116541159259909377077235603792360052466392517089843750000000000000000
0.870000000000000 2.040220828526554631982495467803409810396935032497338835647610291271680552030 0.3930875203686628382646062185301616409560665488243103027343750000000000000000
0.880000000000000 2.120263536200091057806273429529849574403712150714285992090601449310863682197 0.3816798967411218698742025878800632199272513389587402343750000000000000000000
0.890000000000000 2.207274913189720823974039331403599115380496123320128776848088092804571595441 0.3697602700311116777354136786470917286351323127746582031250000000000000000000
0.900000000000000 2.302585092994045684017991454684364207601101488628772976033327900967572609677 0.3572343134607518311610108163733912078896537423133850097656250000000000000000
0.910000000000000 2.407945608651871985245492435523677005907221861612047048597267134660156632917 0.3439803326544742315129532528317213291302323341369628906250000000000000000000
0.920000000000000 2.525728644308255439784286544994198710975702574176780189704615773454964353446 0.3298370489131355436096537658841043594293296337127685546875000000000000000000
0.930000000000000 2.659260036932778062930630165925548685565118247675684763607265651997565356603 0.3145835682899273122448136064122081734240055084228515625000000000000000000000
0.940000000000000 2.813410716760036367223505550988026142479212285074541246211281458804257304166 0.2979045503409362034841212363289741915650665760040283203125000000000000000000
0.950000000000000 2.995732273553990993435223576142540775676601622989028230154007910460966231647 0.2793249078077306539469315538326554815284907817840576171875000000000000000000
0.960000000000000 3.218875824868200749201518666452375279051202708537035443825295782948357975415 0.2580744763013096201853535660575289512053132057189941406250000000000000000000
0.970000000000000 3.506557897319981676640737672446202710554712419434796500331961468297650926136 0.2327649629162557905898145449441472010221332311630249023437500000000000000000
0.980000000000000 3.912023005428146058618750787910551847126702842897290697945975792441751597385 0.2004305402370115622018298395801139122340828180313110351562500000000000000000
0.990000000000000 4.605170185988091368035982909368728415202202977257545952066655801935145219355 0.1522606331224335817625670230768264445941895246505737304687500000000000000000
