# Supplementary material for: Does Mutational Robustness Inhibit Extinction by Lethal Mutagenesis in Viral Populations?
Source: PLoS Comput Biol. 2010 Jun 10;6(6):e1000811. doi: 10.1371/journal.pcbi.1000811 (PMC2883602; doi:10.1371/journal.pcbi.1000811)
Supplement: Dataset S1 — Raw data and computer code necessary to reproduce all results reported in this paper. (0.46 MB ZIP) [file pcbi.1000811.s003.zip › Dataset_S1/data/time_U_k5_Ne5.dat]

U contime b k N
1.090 500542858472.403 20.000 5.000 100000
1.180 364003057158.288 20.000 5.000 100000
1.270 274172807442.547 20.000 5.000 100000
1.360 212870578380.533 20.000 5.000 100000
1.450 169705593221.009 20.000 5.000 100000
1.540 138480157764.311 20.000 5.000 100000
1.630 115357677950.633 20.000 5.000 100000
1.720 97884557208.796 20.000 5.000 100000
1.810 84445892635.036 20.000 5.000 100000
1.900 73951295995.909 20.000 5.000 100000
1.990 65647554561.298 20.000 5.000 100000
2.080 59003628095.645 20.000 5.000 100000
2.170 53638179745.710 20.000 5.000 100000
2.260 49272816392.545 20.000 5.000 100000
2.350 45701262482.694 20.000 5.000 100000
2.440 42768636163.465 20.000 5.000 100000
2.530 40357265461.776 20.000 5.000 100000
2.620 38376820205.181 20.000 5.000 100000
2.710 36757342622.425 20.000 5.000 100000
2.800 35444256960.607 20.000 5.000 100000
2.890 34394750959.837 20.000 5.000 100000
2.980 33575121934.716 20.000 5.000 100000
3.070 32958810253.324 20.000 5.000 100000
3.160 32524928928.345 20.000 5.000 100000
3.250 32257155643.961 20.000 5.000 100000
3.340 32142892700.311 20.000 5.000 100000
3.430 32172627320.105 20.000 5.000 100000
3.520 32339443556.350 20.000 5.000 100000
3.610 32638650294.516 20.000 5.000 100000
3.700 33067499295.645 20.000 5.000 100000
3.790 33624974043.190 20.000 5.000 100000
3.880 34311635125.083 20.000 5.000 100000
3.970 35129511544.444 20.000 5.000 100000
4.060 36082030082.299 20.000 5.000 100000
4.150 37173976896.025 20.000 5.000 100000
4.240 38411487113.562 20.000 5.000 100000
4.330 39802059408.461 20.000 5.000 100000
4.420 41354593510.235 20.000 5.000 100000
4.510 43079449388.270 20.000 5.000 100000
4.600 44988527497.425 20.000 5.000 100000
4.690 47095370028.069 20.000 5.000 100000
4.780 49415283592.237 20.000 5.000 100000
4.870 51965484223.614 20.000 5.000 100000
4.960 54765265990.477 20.000 5.000 100000
5.050 57836194932.335 20.000 5.000 100000
5.140 61202330445.335 20.000 5.000 100000
5.230 64890476669.685 20.000 5.000 100000
5.320 68930466884.361 20.000 5.000 100000
5.410 73355484399.767 20.000 5.000 100000
5.500 78202423967.356 20.000 5.000 100000
5.590 83512298306.048 20.000 5.000 100000
5.680 89330694988.662 20.000 5.000 100000
5.770 95708289648.509 20.000 5.000 100000
5.860 102701422268.292 20.000 5.000 100000
5.950 110372744213.786 20.000 5.000 100000
6.040 118791944687.670 20.000 5.000 100000
6.130 128036566420.673 20.000 5.000 100000
6.220 138192921706.012 20.000 5.000 100000
6.310 149357121339.548 20.000 5.000 100000
6.400 161636230675.414 20.000 5.000 100000
6.490 175149568871.466 20.000 5.000 100000
6.580 190030169510.762 20.000 5.000 100000
6.670 206426423178.394 20.000 5.000 100000
6.760 224503925286.182 20.000 5.000 100000
6.850 244447555515.031 20.000 5.000 100000
6.940 266463818736.454 20.000 5.000 100000
7.030 290783481237.987 20.000 5.000 100000
7.120 317664540577.367 20.000 5.000 100000
7.210 347395572501.602 20.000 5.000 100000
7.300 380299504174.503 20.000 5.000 100000
7.390 416737869556.442 20.000 5.000 100000
7.480 457115610283.778 20.000 5.000 100000
7.570 501886493928.506 20.000 5.000 100000
7.660 551559231225.387 20.000 5.000 100000
7.750 606704384898.589 20.000 5.000 100000
7.840 667962175290.714 20.000 5.000 100000
7.930 736051302308.725 20.000 5.000 100000
8.020 811778919499.415 20.000 5.000 100000
8.110 896051914632.161 20.000 5.000 100000
8.200 989889672320.092 20.000 5.000 100000
8.290 1094438518319.352 20.000 5.000 100000
8.380 1210988072630.284 20.000 5.000 100000
8.470 1340989769864.621 20.000 5.000 100000
8.560 1486077841089.591 20.000 5.000 100000
8.650 1648093092143.160 20.000 5.000 100000
8.740 1829109859955.973 20.000 5.000 100000
8.830 2031466581541.190 20.000 5.000 100000
8.920 2257800470970.053 20.000 5.000 100000
9.010 2511086868923.502 20.000 5.000 100000
9.100 2794683908541.650 20.000 5.000 100000
9.190 3112383231708.867 20.000 5.000 100000
9.280 3468467593246.713 20.000 5.000 100000
9.370 3867776308614.324 20.000 5.000 100000
9.460 4315779635785.948 20.000 5.000 100000
9.550 4818663336454.855 20.000 5.000 100000
9.640 5383424838432.425 20.000 5.000 100000
9.730 6017982623319.869 20.000 5.000 100000
9.820 6731300694957.780 20.000 5.000 100000
9.910 7533530249088.441 20.000 5.000 100000
10.000 8436170968016.608 20.000 5.000 100000
