# Supplementary material for: Does Mutational Robustness Inhibit Extinction by Lethal Mutagenesis in Viral Populations?
Source: PLoS Comput Biol. 2010 Jun 10;6(6):e1000811. doi: 10.1371/journal.pcbi.1000811 (PMC2883602; doi:10.1371/journal.pcbi.1000811)
Supplement: Dataset S1 — Raw data and computer code necessary to reproduce all results reported in this paper. (0.46 MB ZIP) [file pcbi.1000811.s003.zip › Dataset_S1/data/time_U_k6_Ne8.dat]

U contime b k N
0.100 465410687035691171840.000 20.000 6.000 100000000
0.200 4328329548370892800.000 20.000 6.000 100000000
0.300 301534556828212608.000 20.000 6.000 100000000
0.400 47913640787007120.000 20.000 6.000 100000000
0.500 11962864284059566.000 20.000 6.000 100000000
0.600 3975305098080274.500 20.000 6.000 100000000
0.700 1609188893391687.750 20.000 6.000 100000000
0.800 752642304615255.000 20.000 6.000 100000000
0.900 393104403740465.125 20.000 6.000 100000000
1.000 224003318066253.031 20.000 6.000 100000000
1.100 136967286018017.797 20.000 6.000 100000000
1.200 88770861768958.672 20.000 6.000 100000000
1.300 60418725936900.062 20.000 6.000 100000000
1.400 42872322699761.000 20.000 6.000 100000000
1.500 31535158703900.676 20.000 6.000 100000000
1.600 23934084423186.832 20.000 6.000 100000000
1.700 18672365371552.184 20.000 6.000 100000000
1.800 14927307755545.771 20.000 6.000 100000000
1.900 12196159782955.320 20.000 6.000 100000000
2.000 10161541171681.527 20.000 6.000 100000000
2.100 8617227522055.980 20.000 6.000 100000000
2.200 7425721166549.663 20.000 6.000 100000000
2.300 6493201868889.079 20.000 6.000 100000000
2.400 5754304619663.879 20.000 6.000 100000000
2.500 5162624538844.173 20.000 6.000 100000000
2.600 4684652112092.767 20.000 6.000 100000000
2.700 4295814903364.536 20.000 6.000 100000000
2.800 3977842582291.346 20.000 6.000 100000000
2.900 3716980819712.605 20.000 6.000 100000000
3.000 3502760283035.182 20.000 6.000 100000000
3.100 3327135140231.278 20.000 6.000 100000000
3.200 3183871624139.497 20.000 6.000 100000000
3.300 3068108444267.702 20.000 6.000 100000000
3.400 2976037008997.628 20.000 6.000 100000000
3.500 2904666318665.344 20.000 6.000 100000000
3.600 2851648470711.492 20.000 6.000 100000000
3.700 2815148092023.252 20.000 6.000 100000000
3.800 2793743989067.516 20.000 6.000 100000000
3.900 2786354707672.945 20.000 6.000 100000000
4.000 2792182048417.703 20.000 6.000 100000000
4.100 2810668232322.337 20.000 6.000 100000000
4.200 2841463579555.875 20.000 6.000 100000000
4.300 2884402400618.904 20.000 6.000 100000000
4.400 2939485405642.430 20.000 6.000 100000000
4.500 3006867381614.179 20.000 6.000 100000000
4.600 3086849216748.066 20.000 6.000 100000000
4.700 3179873598729.233 20.000 6.000 100000000
4.800 3286523902331.484 20.000 6.000 100000000
4.900 3407525928368.579 20.000 6.000 100000000
5.000 3543752271938.045 20.000 6.000 100000000
5.100 3696229192058.985 20.000 6.000 100000000
5.200 3866145933449.808 20.000 6.000 100000000
5.300 4054866519104.265 20.000 6.000 100000000
5.400 4263944093148.918 20.000 6.000 100000000
5.500 4495137950056.273 20.000 6.000 100000000
5.600 4750433440947.056 20.000 6.000 100000000
5.700 5032065002365.065 20.000 6.000 100000000
5.800 5342542609221.486 20.000 6.000 100000000
5.900 5684682013102.378 20.000 6.000 100000000
6.000 6061639191256.834 20.000 6.000 100000000
6.100 6476949501763.664 20.000 6.000 100000000
6.200 6934572118077.734 20.000 6.000 100000000
6.300 7438940402935.083 20.000 6.000 100000000
6.400 7995018979126.545 20.000 6.000 100000000
6.500 8608368364781.521 20.000 6.000 100000000
6.600 9285218165597.326 20.000 6.000 100000000
6.700 10032549958225.371 20.000 6.000 100000000
6.800 10858191160410.805 20.000 6.000 100000000
6.900 11770921367467.605 20.000 6.000 100000000
7.000 12780592844671.959 20.000 6.000 100000000
7.100 13898267105080.969 20.000 6.000 100000000
7.200 15136369776614.055 20.000 6.000 100000000
7.300 16508866276115.670 20.000 6.000 100000000
7.400 18031461167465.273 20.000 6.000 100000000
7.500 19721824492414.949 20.000 6.000 100000000
7.600 21599848834546.871 20.000 6.000 100000000
7.700 23687941417567.906 20.000 6.000 100000000
7.800 26011356159483.285 20.000 6.000 100000000
7.900 28598571315992.281 20.000 6.000 100000000
8.000 31481719163527.039 20.000 6.000 100000000
8.100 34697075110641.277 20.000 6.000 100000000
8.200 38285614704321.836 20.000 6.000 100000000
8.300 42293648236452.969 20.000 6.000 100000000
8.400 46773544079607.031 20.000 6.000 100000000
8.500 51784553518844.930 20.000 6.000 100000000
8.600 57393751729975.812 20.000 6.000 100000000
8.700 63677111722512.586 20.000 6.000 100000000
8.800 70720730561035.609 20.000 6.000 100000000
8.900 78622230052333.453 20.000 6.000 100000000
9.000 87492357395933.516 20.000 6.000 100000000
9.100 97456815110046.969 20.000 6.000 100000000
9.200 108658353941741.406 20.000 6.000 100000000
9.300 121259167539883.094 20.000 6.000 100000000
9.400 135443633516898.766 20.000 6.000 100000000
9.500 151421452272177.094 20.000 6.000 100000000
9.600 169431242736684.594 20.000 6.000 100000000
9.700 189744663188226.125 20.000 6.000 100000000
9.800 212671135668826.562 20.000 6.000 100000000
9.900 238563264529221.438 20.000 6.000 100000000
10.000 267823053484761.656 20.000 6.000 100000000
