# Supplementary material for: Does Mutational Robustness Inhibit Extinction by Lethal Mutagenesis in Viral Populations?
Source: PLoS Comput Biol. 2010 Jun 10;6(6):e1000811. doi: 10.1371/journal.pcbi.1000811 (PMC2883602; doi:10.1371/journal.pcbi.1000811)
Supplement: Dataset S1 — Raw data and computer code necessary to reproduce all results reported in this paper. (0.46 MB ZIP) [file pcbi.1000811.s003.zip › Dataset_S1/data/alpha-beta-l400-l4cn100-prec1024.dat]

s alpha beta
0.0100000000000000 0.01005033585350144118354885755854770608551500767462987337869942552958300900425031364970819254909762769327978406451876725982747331970878647587166860586190049270784697160367153073939172402580623058024720617865164542756934233059819918112542243687424360292943595012304104854707939172315885914443831047011612019411 2.248028717441350460897146705487379282080675571434374888789217550066008697988908910328595478558923261267494726949600590644570073861638709013297234227602503486634491014842240907967152452329173684120178222656250000000000000000000000000000000000000000000000000000000000000000000000000000000000000000000000000000
0.0200000000000000 0.02020270731751944840804530102419238785253338373356832102719549256659187188087170929081408600703485515581069865229952970968602617905190927000198779623468586521943790961418835973277405301163997476065371309285915397434741687907946094498075688062620291299596365850088659315099834088769269193438106182504590481857 2.071523210976941414618717916518350626604059515410304564173140791656063795583227254499347544455355458290379388743180503290999594616326917712092328290892383537204833707408291321172555399243719875812530517578125000000000000000000000000000000000000000000000000000000000000000000000000000000000000000000000000000
0.0300000000000000 0.03045920748470854591926128766476670139328807459876459609042143317496792757651783512971166514492204675698488743619279063928105957660665382144812200790177925055893580825554625192416390816604330891930637462701245685660942894181698930748368965593475277004121843700541960604097582879282097694893761405219002703823 1.968887684598694265431618337775773956684838325120881218341282044970537719823083765307506324601980315825902621266187047446290140891250976066503242621654278809303883549766851779327936355912243016064167022705078125000000000000000000000000000000000000000000000000000000000000000000000000000000000000000000000000
0.0400000000000000 0.04082199452025512955457706515531987017721174763352022972856142083068281628762241556906202038337107018595813391576120285602344552544444090711641910925490615870901379332587081855669089768864706979742768972431235416791649803311836535368117382909383641511622348133679727277592889510261889531169772285220947371848 1.896264412279056365762323385764049466924622798876165508565461617051567488036430869710125519697635160815306299457060039201421932059622195552657207807633222773824127426302646459710388171515660360455513000488281250000000000000000000000000000000000000000000000000000000000000000000000000000000000000000000000000
0.0500000000000000 0.05129329438755053342619614425468723843922236168989941161604767405167352958284990712770214827027709008692863184210679801807309191015961670243432479219670121999693616537204740302004493272915760183479496480174506683905319423668899320864651061734592116501416235584352016351452799780190474205341691594988527406013 1.839995059730898738561462185427212734052585309518748945627542280516263300876173146748040014943369200018014128574929288293036373616893142757957686599188993066204066926258922642922755130712175741791725158691406250000000000000000000000000000000000000000000000000000000000000000000000000000000000000000000000000
0.0600000000000000 0.06187540371808747179780011813837813823065234087706666474546744563493338387920917225544132974803192818548251316298430080410077363276436794669405225263290462348323310563269604658284410475276844053220303672792450931340978463678386366738305469539132204233995732333599097355200196421266077306160345089025315870390 1.794022904387616016663808047545717610333666398379284388389731681289169380633428897212758233445784951778845816617305701043930406664903914797999976825766075358481382181715692303303200105801806785166263580322265625000000000000000000000000000000000000000000000000000000000000000000000000000000000000000000000000
0.0700000000000000 0.07257069283483543071157334790384550010477348895420452857524339582266950953854476138451382402937787732298860212957478670958050348988238069250290851826901551314238551683651178257936620889335855895012237591855162593355596341579974657071864744319984960076877556924384865567349112058060987521615390395330679201161 1.755128584656280915049135844907586449172122267995336382791724929203196324497037940214764930401984800345083537444202377552880507632985872637295961019001241373801742041288465046022793103475123643875122070312500000000000000000000000000000000000000000000000000000000000000000000000000000000000000000000000000000
0.0800000000000000 0.08338160893905105839476583464217916060882239369659970182666040546536472943051723106186666403336440724573539247210098890358928182361301459469173627696313612525361744867964768269999975589855253556512824220214779579446433077898351957046226432436434911196974019345868036353211023423310738444254850641840721615748 1.721396172822675989830411556821573780303547269450881669758193119134509766683135358193826853085205536208915387768852952328211609893199229376853398939810240487636677997546411078566563901404151692986488342285156250000000000000000000000000000000000000000000000000000000000000000000000000000000000000000000000000
0.0900000000000000 0.09431067947124132687714272436023008075985030291547764718822014133410068927822551328476124815083558092161568178595863472356314418050123965635834852606136485127429286806927253420077453946460902830154244217314969963603250620709173964912482131751407102615496104656375735029291262468168726374600142894146942995293 1.691593055706922318616708979916171463387576930317400156230719348653214280994488010244334731548800050021845036685288447383170489902627263252022071199741069716101430335129449100683984852366847917437553405761718750000000000000000000000000000000000000000000000000000000000000000000000000000000000000000000000000
0.100000000000000 0.1053605156578263012275009808393127983061203729832740725639392336925840232401345464887656954621341207660277259103705171486735170132217671145606836275642268682765816699587919464850524971375112787209083646753735546903376623278648795935883395531953832230680637373805700336687212719281057433433317654755079461494 1.664879534590159580435879400394055984507572696763111502584356762813933094743225404416848175854811882672855941646502029657510108648340262606880236387137274223252249945228381511341808618453796952962875366210937500000000000000000000000000000000000000000000000000000000000000000000000000000000000000000000000000
0.110000000000000 0.1165338162559515297181673686988791957975425901245865879599582246471913265752487140249308582297208536666474018577905501237181005857775912867449045507854628104687959342529856887378763029064182158543836320745354016570834998055017922262893757320786476041040545067144760386940859003028351704600434042019483585847 1.640657904962817537733999276378400200587873152535647832892135071863978285992465521177642391354191185866318145056093732607921675185517409753629154423674507496046512725323268666599574316933285444974899291992187500000000000000000000000000000000000000000000000000000000000000000000000000000000000000000000000000
0.120000000000000 0.1278333715098848957223429670290694111539957202393630144860480643243907295323841005793497211873057426432153991347224415435069210642954344468792600924912274281219897974853199595272180058428531299743622964661499746041431647405814971504391073038512016287581276046578148839481925067721318779470660890854919846023 1.618487649214336003735342155387114296487456660503955391213616955346714154962436130477100504670719461036320116334992883836602622853150764169879260677735157455086417667335790815386076246795710176229476928710937500000000000000000000000000000000000000000000000000000000000000000000000000000000000000000000000000
0.130000000000000 0.1392620673335076494574656400842911050601995055120524214102911166548701449982436603050115405476080852499659542934477967978927433930559090847364982904546667095077860552083385452679348256923264305514260429425714261053404886180695739973482079059113252497324613026656497405066865625789141164944036684572052426820 1.598034782395298311316690475554674620078656191088114746829782008991083789515325123814615032936953355653123808192144048973033462276893220556799896148292464276644337024292641391554070651181973516941070556640625000000000000000000000000000000000000000000000000000000000000000000000000000000000000000000000000000
0.140000000000000 0.1508228897345836351459082745647048115675666580157352827542905275188924235120238063285390850987806222444284066959050199853739803124969993357186068600298595828639797189235947722605629309556309183542109427520631159611541105340812332306485841735334814095217151055632979942491163742764830201431339102206783603978 1.579040075610911353188365667560697390178409094659352324651665419074617872134147443201767862104399709809228865829820806819500699229368811964712924260132211682772624777816236618654954781959531828761100769042968750000000000000000000000000000000000000000000000000000000000000000000000000000000000000000000000000
0.150000000000000 0.1625189294977749131856889582694142400883986104032834428567701725786736558461159149297656640485140383656210030156698770756974528588941989493992035549918363801537215710818356369576352517249582117029083485151330617265228173433747117681584156490164644885313427433515719347292710270038584487739457225065715379514 1.561298300504299806910896249062391775596280845218557723865416726181725328803813568238258934912699459987794971803048674961157209573076328579932818642395583819580879344351975746008065470959991216659545898437500000000000000000000000000000000000000000000000000000000000000000000000000000000000000000000000000000
0.160000000000000 0.1743533871447777527009206860866698447666274211324248036312112993732838194446372945989935027847556058189008827716221191453562539750410457350654732689962332685933720377067103407453526645518547157982927663655522962657982819723962590507355604269969636924803913938984002479447769998964385987118361856957188307628 1.544644205810163537568987319213200788893198198105898285046645354116820024322523688991628193645779781728708311418081271602503576517589312685427951991670561141273051675929916387586260384523484390228986740112304687500000000000000000000000000000000000000000000000000000000000000000000000000000000000000000000000
0.170000000000000 0.1863295781914934445605106860773579621728899205943095818787123389965662294657143546335671132086231624559828300211218681871168275736806016818317470331120178822270656210943359787922270541244086541601494517882899338803894180357216897663706734578663719078922828633451091944156179879889492451752956735886581602869 1.528942765692514146657501603396109512589547130323966663870557149252155219997325949726118977095253859852914547685767274124407416512203266588034677456241537741234945141225506221038799026246124412864446640014648437500000000000000000000000000000000000000000000000000000000000000000000000000000000000000000000000
0.180000000000000 0.1984509387238382547519874148731442587502923734979890643267128821817729809793527389038139418107910981039435976686273196863828995301715769170458923941227283119508703475654557447876605891920826218764427083823510888224136837924248999212881836875248075422887413748598832440667701779709689905635911255429896946708 1.514082228301557807024372321507086868901209629347114480813309862556276435886468953150199219813307362267100635637465974272984678660121501881272920081761499171910010871650725805537263113365042954683303833007812500000000000000000000000000000000000000000000000000000000000000000000000000000000000000000000000000
0.190000000000000 0.2107210313156526024550019616786255966122407459665481451278784673851680464802690929775313909242682415320554518207410342973470340264435342291213672551284537365531633399175838929701049942750225574418167293507471093806753246557297591871766791063907664461361274747611400673374425438562114866866635309510158922989 1.499969052245567927463091764800194987029868696482810690021837055425420107761634228207297139681396409480317942720774195340094820053904821153922268000724917576862175511891520085505646875390084460377693176269531250000000000000000000000000000000000000000000000000000000000000000000000000000000000000000000000000
0.200000000000000 0.2231435513142097557662950903098345033746010855480072136712878724873917437682683334184072241003422357159633409805741914323529647578084150855682751141935538036907244958404403752728787789545581781150234549628718838669114847378481775629020244201723412488967553919153438690698343869770787621459595440908838105577 1.486524147536588493975340833642017934965713970878823586647197777301033660541924526208710116447946093796049104880494435205023499197457496924763324345936508171657543524342426355389079617452807724475860595703125000000000000000000000000000000000000000000000000000000000000000000000000000000000000000000000000000
0.210000000000000 0.2357223335210698738630373678873174930286617528349363266544846843753391582302726823260540444051169900456327505887378446746720354954973185348252195184467370753604998530336478854621213409477778138754352538985380450352727035965705253977473247841124777631163562833766721584991549182186308315260554041642983539959 1.473680037589137438594537295725810985722107683140105968313598070436291587157400657213658912184525257760715773063411584039099241754053898306424416299570349341612804966081783086817580397109850309789180755615234375000000000000000000000000000000000000000000000000000000000000000000000000000000000000000000000000
0.220000000000000 0.2484613592984996311700181094227075376739443403143341297922359481407926368419910985929406649285563315847058659052812241592333719764903761214218339988229122546482269961617945152133531510048237693391814954458428419274833713004085377548796248638848318056393887819612710050866912836904331705234565528121423558972 1.461378684166016027153564931104177446361631666213789790716113612590210594229970341223871762684774722469765850984939105690166914590827871257616607957303706348670455485508345994105638965265825390815734863281250000000000000000000000000000000000000000000000000000000000000000000000000000000000000000000000000000
0.230000000000000 0.2613647641344075188686865879604193857434113937382675883886979428669917326893989796092812035886902782761581479905833578328397295138920392748283142522325545380063480418661594817158797727060607759752273731073899167020249486798593908474934939017543289061222955172194178591170406115659515813472045519290013416467 1.449569797763708373653220657841667455715080355079293001888458689319606757053630469596927289869915127938084158270293071565843559606718389227734998079791424330595110540366443618864877862506546080112457275390625000000000000000000000000000000000000000000000000000000000000000000000000000000000000000000000000000
0.240000000000000 0.2744368457017602891924912345645217418138234472379066252873355465390652733511182405461093723706193258028919728226809894504260566679680317880025999063902550236876606612124877782929237116837157799498184197646169507059646789745371707715485350375182624139109177477588640325843623847789835041993764600407690846178 1.438209508995479486368953080064762502768336482273051491734413889105810332485450057265940543140837756320247110267820316713235271036154541639325801203698417158704176145827928479103974268582533113658428192138671875000000000000000000000000000000000000000000000000000000000000000000000000000000000000000000000000
0.250000000000000 0.2876820724517809274392190059938274315035097108977610565066656853492929507207804643381108991791052862960329329751835057250030362455857412930125396325028745132582923724733615032012403784034223870385041299139330843893326490325946918028091901442738880568485956479591166299626267638025656101775935867141822829886 1.427259312210254210760821897375731828366634527752072133325974444983663189898329423024199450570151863464610599369689361873502330859487667896902113257145379988897018310790333617266156807090737856924533843994140625000000000000000000000000000000000000000000000000000000000000000000000000000000000000000000000000
0.260000000000000 0.3011050927839216142506551168791046832266252557296545343010631112487618503946491794671095495106092483601251347731061441473519513959635282097896919176714613020369452236585075457949838278658495462143271285170247163116768087477869855422657247383968237077016521832109941702165393340405554673562462770441533211259 1.416685217035106460956263326509102770029380100631472000528373221367645224955195339475557962913713292516491739653409644913761417944534904208303830884454395516759940556951631596138696522757527418434619903564453125000000000000000000000000000000000000000000000000000000000000000000000000000000000000000000000000
0.270000000000000 0.3147107448397002389438740519301858442974501323859482874709569447733552434341076671956650873443377024299041436831807755246989423254780750138387932385457910923286891177951974447258013943976955187803112827605173099503124779787650474568537540589151171220450561564624440011530870696902971542059772817510733308961 1.406457060574362852760225770253211815850101113393937713683578296025636499115794938246116961880682613080595239566520069621625589724490669762244916309094340298161132180249435763563781165430555120110511779785156250000000000000000000000000000000000000000000000000000000000000000000000000000000000000000000000000
0.280000000000000 0.3285040669720360569937960711491473016807214585312812862352271061799757670084028799071729195624763564819910668909447085810264817710301822001289587417577806719673061657992323217579312760920694568359318196382454385572491470657130571564903639733677244719648191292959139027385556589051845054892913095663917567071 1.396547945069408233154612374598541872967319504163649374793395905828954466168270354013895280328178869253912202927189837906781829622062234069324997654435650487139301606162589131088225258281454443931579589843750000000000000000000000000000000000000000000000000000000000000000000000000000000000000000000000000000
0.290000000000000 0.3424903089467759467065283768556943184426264505469798439452299999077937125304745945057510859065614631429892177388513848813614929337687314506649223456508141408651846677262376660963777852297805942156843389974785174293879639218591121316097616454315205676137344059624623282292235887461644236555958074785262538380 1.386933774495562192477589784049985111711089779905464929223669071946594846079882280550644399757932098351154052126957592448623727946063174173097684156639911485445819882243723153436576467356644570827484130859375000000000000000000000000000000000000000000000000000000000000000000000000000000000000000000000000000
0.300000000000000 0.3566749439387323789126387112411844779640167590469117875739377510299927469252832124483387065017267713489060898364351077216857732074050199135173292739348809135750827402212798974615405458177658241158885316041118259647932686771260712599564110180754685262609233044769468442386824917708984655460980069343931676020 1.377592869885712989589888184754604012709744701351011243432558543050048501255393067637469309267921658495992218349638974773680225060705100100737312330926499893310954626289479424405826080146653112024068832397460937500000000000000000000000000000000000000000000000000000000000000000000000000000000000000000000000
0.310000000000000 0.3710636813908319858339848406360065921123321045943607583333260908146576801512976953999775632124696935417683254472844946285923180691987558877042759094660106385119098211530091859012401343019749226036323721160808801837969798115782113732714544686382371688183358414177969934947369980356729946201420931325894991461 1.368505647822749157202391436051338394435598673709809661330456039233090241255808846904251403199482434840272259081883026058892931685422845708599331530369356081575328828244149381720973224219051189720630645751953125000000000000000000000000000000000000000000000000000000000000000000000000000000000000000000000000
0.320000000000000 0.3856624808119846689519840485792487434629996959512906565280580450660653996143842483481728881488562740815843439962440685080504176167026140349674786691853901838444460669222760122305140306795163898179318034780049455934343020812228893310604400691888057374280981352669158037991054139809372109199052665974553485091 1.359654350010056034502503972181178196049144439533092351774096343949469678659562180199887981202152051389785586140868981490755765176820841599322965461770117213253272260044257624400643180706538259983062744140625000000000000000000000000000000000000000000000000000000000000000000000000000000000000000000000000000
0.330000000000000 0.4004775665971253083659109130050056646352700740356506149288716711598767138266180638330802223581711121499733768199124830698318444468380771445007669832795209956522790526877755009139399873155469353609875195508385719564202717635754743649605483403773866122601620391113646924763840306777977646103410698523399205081 1.351022814440495918200150584269295098364685293739064180048855454293820128198840019119761156848854917378342661140552068971013258779768528804983425311107796035875007600456261525057044536879402585327625274658203125000000000000000000000000000000000000000000000000000000000000000000000000000000000000000000000000
0.340000000000000 0.4155154439616658231615619730228968426575054311371240709927137496736836802531645649174606203664110289392483321099059472685099573098811757398917997249941019413802821699586814627284583842462755170128664263800830589934758137731761889532482974481250896856067232526169315139108192705746974881246596757996742675910 1.342596280669946164495189073368890553064969838476785198475053043936530457169601163429018644021488588783682606408747004474614981888485605674060032861108645660978242890358849703780208528769435361027717590332031250000000000000000000000000000000000000000000000000000000000000000000000000000000000000000000000000
0.350000000000000 0.4307829160924542573817361345772221708713336782288211137349623997975015643226370164422858686455274971147110729700942127355628912088543502998736900037615598996299376986763640719295410322707348776567772606844023716264783580051383499641004754549633366394199206925398176013805967755648930373577183740508166927364 1.334361223225207862214770365954888226122246138943347401062086580889769768590195005466202523101798279317700096672448257732287579542807707889458124598576961895328318518044816848311384660519252065569162368774414062500000000000000000000000000000000000000000000000000000000000000000000000000000000000000000000000
0.360000000000000 0.4462871026284195115325901806196690067492021710960144273425757449747834875365366668368144482006844714319266819611483828647059295156168301711365502283871076073814489916808807505457575579091163562300469099257437677338229694756963551258040488403446824977935107838306877381396687739541575242919190881817676211153 1.326305208355304308053871737985576285614243671053577346671313223963438214998397834571122359600127688660749035932242084209290640971307132590344641600952358056438694463208174262325300674092432018369436264038085937500000000000000000000000000000000000000000000000000000000000000000000000000000000000000000000000
0.370000000000000 0.4620354595965586801401396920804972762701371320301858601378769847225767701654177589371044019638608921149338157468056248703592902206267870280780129014991077818516644101800718439465930429552771028367968962794853806551309310049909508535447505712708517493289870418575168779074037636990042088894297724099011137515 1.318416770255008599678671529726343890648036122482574768364042628645592808294678211494594749480489965178135631218732921215504497191889621022615925801428717099932957565727037474445637599274050444364547729492187500000000000000000000000000000000000000000000000000000000000000000000000000000000000000000000000000
0.380000000000000 0.4780358009429998126895864633681946366767639124166987261892577199667701807874590126522662518466912785689571501749619667182629874800547699565230396374012169618148207151915217145684328691138278453827415961199830394994624348583777363428415224544506956834460628717377391210372309994321485041963752692828649394085 1.310685303612255661600440758388006465909593647190036974845616151005221027702594771060841887110266953940778221327727740743302468449965883698560028299636205329537798607714149667913261509966105222702026367187500000000000000000000000000000000000000000000000000000000000000000000000000000000000000000000000000000
0.390000000000000 0.4942963218147801192845938059431136688865212341762848891292721555157054125097562292865652040790928236604626758419399266688537910998278040039372472609179639904936058057496033126659094083628691366352093370731707189787462990219765271790471851724159825108981461102618094954786373432685107786414962784625361864590 1.303100969903042989895975401294441771454544811366080339962977168166734840854825859905030451755212806637395103559107896825354349348139931906979638623170492749546421504475493535757379959250101819634437561035156250000000000000000000000000000000000000000000000000000000000000000000000000000000000000000000000000
0.400000000000000 0.5108256237659906832055140963036619348781107964457682701779535578366846944890487977565181232794475220119962739557576971573560010033941563785808147466964283169490168683138018784741191573579805651535275848768049682562441337704428693657112145644462293057453510398744604990324611507796443723235531308050660935463 1.295654615312931150539368125884830626997268819001594495201914683219864533256372575119003396913724620355190935619934568980008079554909987613908402631339001260755853709273968665804943611874477937817573547363281250000000000000000000000000000000000000000000000000000000000000000000000000000000000000000000000000
0.410000000000000 0.5276327420823719174199325356490307911388561879270914225546191048759451050892774831126544503765628276734916885286875349837677938236460534818141027898346743296155034276871404630824015254293647234835409133511128112929535283511755640884196207635467502234409079645721265164705204464281229207210802850660081327524 1.288337698529219221371549195686731555885932938968432370471865606044655295151618704361610552703013487588524735828066649547721436885478784405931550112199931927631227292392612771010362848755903542041778564453125000000000000000000000000000000000000000000000000000000000000000000000000000000000000000000000000000
0.420000000000000 0.5447271754416720314354787555486402416321899289745466190243054407989708162471579115727639683649214864959345023388349768065752273832282983487566294095868681581802212535633484772570014859127957169840452631440028396712469600606475637694710829171621713324097486051595402058704264414304527454746250337867633900788 1.281142226941929852866938103932333139276074867616559371041492473575188637961088097155035040821955796480396666050259970865400973976449260476498303826733572426350866990934357358966622086882125586271286010742187500000000000000000000000000000000000000000000000000000000000000000000000000000000000000000000000000
0.430000000000000 0.5621189181535412166317102405583491733173331581356676817940012318883582240718987048842202715497246120989249057978644951754290929135537730810151395388931295369459530336858492814941640900871381669883225496785500350952973280071318625743577251817921504707595133957179806625469891485815491143769700467549513676064 1.274060700029892542527597588746785523851142419247666493749877682246620949095714208919174510041587585125917271636574967024464647740553863478883137661790169410172749559460869672733451807289384305477142333984375000000000000000000000000000000000000000000000000000000000000000000000000000000000000000000000000000
0.440000000000000 0.5798184952529421346789338015510189813386178445949190012452256235173844906935515458667459306020690070648694308170092991540387379652134349990856043881284347172658072360617202727344193247723240022309119865669837098317047534149742488228584354382478097751576786963922907133085168787479772276920575510252769781597 1.267086058901996418750215645034343061198563380266822322351378379222438853882039462038376275646031526039551120203278186010520422004918564857781759122724797609044861904786793971311453788075596094131469726562500000000000000000000000000000000000000000000000000000000000000000000000000000000000000000000000000000
0.450000000000000 0.5978370007556204493732799981774114758548947690516110549354402013303926077338104827668058240833821944692535391747189358448394765422451499183436557299327495863619928724732510194446462655121866253304621916186425886924708004779060011624691480392035945193872551631954781102047247624491573549589214970383486044302 1.260211641122021444253729518112157360674237432947611526172790575706306557604663041080467097490025581939588248723028568262997862284732558472795211837310685946392281659897936785252881009000702761113643646240234375000000000000000000000000000000000000000000000000000000000000000000000000000000000000000000000000
0.460000000000000 0.6161861394238169844330150771429747331842311694290423427418927915292687177291833442452838187415816427780239998661282143060295180166159234931414983742606551852255985382725938249591716544954918438744359495521785229465817960983077489592995541176416125288134147772550305327011824227077501156668848962805740396957 1.253431140075297238558015052038844677291974361786997713026203098036855155585784666230061179491732343049406749539715707816041115507919755229774186108105510621666869745859194257286972629117371980100870132446289062500000000000000000000000000000000000000000000000000000000000000000000000000000000000000000000000
0.470000000000000 0.6348782724359695338915137703396706448422252243463283490185263319171405854112151019373344656932753668418217476034816342484828408524878564024537717982983996986900939836578297417445023814640331934326344973668781676206464338246352623065836667772720209527705352870841844381235386345933072371105314001548929824811 1.246738568242217633389613618699275940960586208874964362642657512555124671816544425838886731425969945640972218901955486088355897984875077972325578842928428518006559568627889672542963239720847923308610916137695312500000000000000000000000000000000000000000000000000000000000000000000000000000000000000000000000
0.480000000000000 0.6539264674066640131480312248870566742459347637768283274062502722848933080909053498606930927458697328306744139506684041679158559666627653854419651179551137033206621945168044472024198112252930557718007156472742554933898427429865275270024998751356778883166760844551614704504311625419717995036779181417005032941 1.240128223831628689956774184354155192891561217220090361377368603353156761933450078853941519842449228950356162924418328448120792231844926208590138435097475487710661949192561537280710126651683822274208068847656250000000000000000000000000000000000000000000000000000000000000000000000000000000000000000000000000
0.490000000000000 0.6733445532637655963912030545730761749665094068490517130347237304153583503351647126862837873279615603776172769714275742330534538622883553279800183016882646971027384393956375154317544090829387768564359333919380299827669511138175811338696302134626937942766937832260324337617321777835028210974988533116376314977 1.233594660299677466859771232586163147501676615365778489113150990484685312084857711576396682400277113985821942792052815139850011835793044090146891104401514009214967976149190248547071746543224435299634933471679687500000000000000000000000000000000000000000000000000000000000000000000000000000000000000000000000
0.500000000000000 0.6931471805599453094172321214581765680755001343602552541206800094933936219696947156058633269964186875420014810205706857336855202357581305570326707516350759619307275708283714351903070386238916734711233501153644979552391204751726815749320651555247341395258829504530070953263666426541042391578149520437404303855 1.227132658339521593784582554567880957279582288308975476955704822186200940970251116571580418582919949802781263777086686748232918194417582836818884284265192277597548146288522485924943339341552928090095520019531250000000000000000000000000000000000000000000000000000000000000000000000000000000000000000000000000
0.510000000000000 0.7133498878774647578252774224823689559280335180938235751478755020599854938505664248966774130034535426978121796728702154433715464148100398270346585478697618271501654804425597949230810916355316482317770632082236519295865373542521425199128220361509370525218466089538936884773649835417969310921960138687863352041 1.220737199976461969260412912132011115487269380938109223096717543057597627051670168172609019218418814905433018492200668234951526331592725203356743211413708196625945057070105476126897769972856622189283370971679687500000000000000000000000000000000000000000000000000000000000000000000000000000000000000000000000
0.520000000000000 0.7339691750802004389718091866134964382527118819937754838492414303240764382573171311749253473797897577279596149363318885897089657612025714641490898608899821206397413641542422537469979363125387432685510398396768521231556185082910469286132389846185705546421064317898043681022955377567231344695126748959499041040 1.214403444443234996747603426113899539929859596931359790730408046618497685250795216311746180052429790155534800156317302986948849259994542712639649862376432917260196241854286469674661930184811353683471679687500000000000000000000000000000000000000000000000000000000000000000000000000000000000000000000000000000
0.530000000000000 0.7550225842780327812150322395965547063061524752373219188661474551283270058489038878613046567444506157274839941835549865377862938685224985037267230042679805854139606764610674817731511433766601140033263868432890072686489051119565452423151198509160561818658402737889980688783686068667650122194184029339935890894 1.208126705542690718518377359336476088890143079233556025241763494287557963644979364086894498260511992300987830301130530581790401561465700584235381485280249838351994141330200682737938677746569737792015075683593750000000000000000000000000000000000000000000000000000000000000000000000000000000000000000000000000
0.540000000000000 0.7765287894989963678119979561003557286843225280568549559473404149587583514002119466677299910297830947877368734926716746372748020593711451517244070285982120871843450195080191178903067945224442090362515923175122937497034512541562011453943294798890832514956231439116874588584768768872116236003634584621476465430 1.201902430230899209696428589771257050453313962593997581870318527256382337955749355382501623822137095399431914017223457295747573911237641556025400944967331639649691326201044749844015768758254125714302062988281250000000000000000000000000000000000000000000000000000000000000000000000000000000000000000000000000
0.550000000000000 0.7985076962177716106447331022974893663816205073435293266846192431859776452098292620946290224585528083080292069309412028823590372489798976715933543791993028302073092407871633816753595357614029521920317147907380526455767828030375611685204047087201173625939466878335771289950879145822099825011467175192483765349 1.195726178173633975143666129208812052328402763203373689262443875535947614943572742596652147290704277250535211897454000795928234077459852478207118863681270462009523651331251159479762691262294538319110870361328125000000000000000000000000000000000000000000000000000000000000000000000000000000000000000000000000
0.560000000000000 0.8209805520698302051395750884872459792294958545996182686067280738177843515020788161852130481837244301852168801552931272771924413000535650039119308441263033900527173683136913947175250444667448034454856465815144725593822852157541787253711724593759357682840105551108219792745591494262361171048810411292324149878 1.189593602043730834775147866488441194426530621104303799070227922042374555190620358222366676528756379075116377591668078879939510409802432715478984167614041562143373298497759510405913374597730580717325210571289062500000000000000000000000000000000000000000000000000000000000000000000000000000000000000000000000
0.570000000000000 0.8439700702945289445631403960228813796430667923759905368749705370122860454817185219344024120951993097864298877164757057190595005482551298927512776116649355447947072897519662074508699695795225918253342928674276139163932310092539148055806493290582155490475980560163050895754830169305872593009488622644187907833 1.183500428336378948324692624795271476625882030434129575255488448099774103783605444516672053236643547238847727654665042454031778349072750712237782050490612252983655334527286068224682935579039622098207473754882812500000000000000000000000000000000000000000000000000000000000000000000000000000000000000000000000
0.580000000000000 0.8675005677047230621181528075448464128421275554926800577518913088666774414143320102048568297811742933609023637921928048790417742107991762920981440206313092305240996085350817759356597031757463892694161164809167942210374024475689406256676255825216978320062743443514073432711436425505428378696511377394592611483 1.177442438484158022698484186213920723345000113800220275551321722804895172866397751167948938620692248534918356257392029755744136556035853417054235027066167067667501456001283299812598670541774481534957885742187500000000000000000000000000000000000000000000000000000000000000000000000000000000000000000000000000
0.590000000000000 0.8915981192837835641692195363313208268257925078582443184473928916751666029490474545096772688072097856459450786891980054200684197659297074740785631457578042738815979183938271799779676278159742953475660584977155867776528042675975814962202488430495416818146243253128903393931368206250732297214060775867301250563 1.171415450053613544488073494514505208877414149069296553254374906748604654242022565739410246992331908739062001464890064102173674910213909062772797848071270833416069196688744091794376345205819234251976013183593750000000000000000000000000000000000000000000000000000000000000000000000000000000000000000000000000
0.600000000000000 0.9162907318741550651835272117680110714501012199082624677919678819807853657379630490242705510967609232579648220011448771660384849935665456426009458658286297656214520666688118104631858175784498515861468050782363818221506052130208591378340895756970753884226383423683509643962010296311830013037744961346242409432 1.165415297800207287358882595885550759204385376399420735883847184303009296504022729191166046467401781114057843916889012761581372120060210092644551241434692257567676206041554221037870320287765935063362121582031250000000000000000000000000000000000000000000000000000000000000000000000000000000000000000000000000
0.610000000000000 0.9416085398584449405872502308808841057494444746745893839129159576341862588116858141988039919249750191267073469258519098929188922122485066784545047504579882165789545669901659504036601896287154428103048455612073398827224917755812193298116900194095659451652717324142781004130579263445374096812715048558827862827 1.159437814348252608249907274969598234257909685130362273606874285236562601994582666669875974538898983516556238469440937570366067920465589619191038409400528982586009519640569964682441650438704527914524078369140625000000000000000000000000000000000000000000000000000000000000000000000000000000000000000000000000
0.620000000000000 0.9675840262617055986097233560226983098893235815981618794080155560324588953208129561519726993670380133448934538432516751841115769037261623450352706580253309856183882320408592134832307503076074534209417698799814486612037994497098523464806001930429965534368006982118711279107290274330877433571914120845095150033 1.153478810246389498351104119563465071606245251472488533502394530078610499658386219814536074319764104511354361806631654011386378073512508035995868210215267562843831947676622243226240982494346098974347114562988281250000000000000000000000000000000000000000000000000000000000000000000000000000000000000000000000
0.630000000000000 0.9942522733438669236678872383372812513021253900899097884217431207421554723643438950729728765070279359021266157936768298810374716317216587668223626693065372639676727944868789809852908664897412196854504786323892142669159292229596671171977898939215578472275351336640012655429059766946597065140612290878937515114 1.147534053126468134753017868472488064780903114349471314289338878057777868618367729019048424944545977889635811255642462746862921516459729488438613520572744911255398911104248782510950377400149591267108917236328125000000000000000000000000000000000000000000000000000000000000000000000000000000000000000000000000
0.640000000000000 1.021651247531981366411028192607323869756221592891536540355907115673369388978097595513036246558895044023992547911515394314712002006788312757161629493392856633898033736627603756948238314715961130307055169753609936512488267540885738731422429128892458611490702079748920998064922301559288744647106261610132187093 1.141599245663280654029978728133382282779651618340409253688777560053222626933626466604059853371721289788743627023609155880437882152022361320185712102311155715594180259605562588465232920498237945139408111572265625000000000000000000000000000000000000000000000000000000000000000000000000000000000000000000000000
0.650000000000000 1.049822124498677688329870832699361046039516893407167041694617760523386368894977928054202033498145458890907570857005793455371293443163150470550000025569956875505810311049651332651847584441657497587011881719476323920032389152298752834888476173600202665786806254929953939565049134425002704703912958978133597988 1.135670001992914619358880608793942228650549780302537585901024761420760710384358304195596233832056569871307750762961199768105360827117185497487698569135945608766189178408939630671170561981853097677230834960937500000000000000000000000000000000000000000000000000000000000000000000000000000000000000000000000000
0.660000000000000 1.078809661371929978369216170037425311538499830311545910648738054559459021584078963954036215145274961623585825016814754241735937852460744592000149420820466145775173637750647447420821069303408063289055153593369443548673422556395570905992505224713539876953981085719922899125472056635041450077720218641195778895 1.129741822196614146264461124482040958476216072278557843176988912528831099426116799104294901185910745953891324979326247651556559802017813342463025900116464185255060166744155852880382440162065904587507247924804687500000000000000000000000000000000000000000000000000000000000000000000000000000000000000000000000
0.670000000000000 1.108662624521611132578794094481073410733005565497379325113393759167077302222859280523323947362829716481249813130476633002195477545639306296924470476629177903311009740787052897918765422870167190483989776495447556948714934248348870528180362603649823825132606203069938609237185913228801727282474627843414697976 1.123810064392306043941562636072324635600192787807100801176037538643597878443227670346090471368997979787255710248402265190604316549175954856722612012308200326269635026824262116762476182429963955655694007873535156250000000000000000000000000000000000000000000000000000000000000000000000000000000000000000000000
0.680000000000000 1.139434283188364820949822302077845574824702305456269681463255754468177109506231382442677775197103158973928162981719068598391449751374960728169220980022183569312176562509252185736064596533008029701170260041108265689062089950869036700736113995869416637319393734283694833466035416608261763449734040225508051501 1.117869913893921699342033814329969943177169708144535059531070925432032476012246290135952969747089055517499967474547277237355848366295426145237176909437055433193474688214480439185649629507679492235183715820312500000000000000000000000000000000000000000000000000000000000000000000000000000000000000000000000000
0.690000000000000 1.171182981502945122106818584826371204752264046776953980309937729460163802757153728258129578843109966110958631195532652451948507715812900513555710389036292923745548286019893149758739907737719518853864946235347537454701555333550417917773587609975429822971945822190746216363597642086252743354190221326605369794 1.111916348794748532609458614611331767369645664991017811800190802988503383989702424086384292755341173453469518811378342196298867004674963713958503855058591754355741499857290754960104095516726374626159667968750000000000000000000000000000000000000000000000000000000000000000000000000000000000000000000000000000
0.700000000000000 1.203972804325935992622746217761838502953610930806023524298633567330078316458743513362381450275866209553997754976328382891041521239152286935613485498331504278879744439142173313664426195981872238624650934992169466211483254245615550940643279719970963445271233990327467594358827793433748611481368082848806523932 1.105944101199202947012897204221526606888336854965145898289540958750984256299907905059988395631148132912210290741497972565339351798982268610574269273917377094398616358317168767433358311791380401700735092163085937500000000000000000000000000000000000000000000000000000000000000000000000000000000000000000000000
0.710000000000000 1.237874356001617340852710877006816809707690063334801873144985450292364438216852627178627295361340174037935983359405662540260747618986428905789300161221944120110948824391719912447308524536687390455168613259367337626486080535820245344403148072686905471935631555612547301196793084084556984632439985830503820464 1.099947613159509577755353701205199195535496619227082317814594502613804667000748741340997843292664599613561156615128846845056744089162157568172145050580553871760723186356591141166205716217518784105777740478515625000000000000000000000000000000000000000000000000000000000000000000000000000000000000000000000000
0.720000000000000 1.272965675812887444096165923009195549414117978955174255365905633010778112663246261472609257598487694606870911837579984887724258200971565556118275139763510679196534806890091707924726363396215675702035336682348207786943873890146930397790500593772543914683561646845297808634883521402081466849872503069017408545 1.093920986158865206347033687656204022073912248682837061045916210688991482867794257274415280613966459489270615023693357381041282430976391479421948549120978395127650660513182745425808661821065470576286315917968750000000000000000000000000000000000000000000000000000000000000000000000000000000000000000000000000
0.730000000000000 1.309333319983762293850247198601151301259731303789297596862572801022662339698878059851147145738000330320025480886698900039715038252374054050174169125895731147156326109100965260149478693119383517345559299667543020901820916573480430534231619273166346668339297727708037628027549065361854354824699848324314470081 1.087857922705913479115715892257729015883885667916001368109682549302608273929589014606585759349146961145769944819812064341650996895455080189552094310572010900187322180962014306349061598666594363749027252197265625000000000000000000000000000000000000000000000000000000000000000000000000000000000000000000000000
0.740000000000000 1.347073647966609322565263346345233242321434898137083581526930281778286930060600065466556419742288420372675894971239089901601376202420895942474635869590189665251389765345175882392726849849184729242924065762638753448628963218159209101934565030660412027842559034908168565776797805196076038661492870185440933680 1.081751658246412196256508461240942434953909141870501542799181086700090981936463389476449674016744644140560017556208988483232060130936481662814936959414635437654516811334381998221942922100424766540527343750000000000000000000000000000000000000000000000000000000000000000000000000000000000000000000000000000000
0.750000000000000 1.386294361119890618834464242916353136151000268720510508241360018986787243939389431211726653992837375084002962041141371467371040471516261114065341503270151923861455141656742870380614077247783346942246700230728995910478240950345363149864130311049468279051765900906014190652733285308208478315629904087480860771 1.075594881128670631147917844527673815757130932429163303869367238641971281835795213684065747902343944493662201190873923121227017923697589403777805206227526365504218290331667207126997709565330296754837036132812500000000000000000000000000000000000000000000000000000000000000000000000000000000000000000000000000
0.760000000000000 1.427116355640145748389041308071673006328212016354030737969921439817470060227011846780788674376208445269961095956902574323394485996960702021181760612525058082570468934982613688937304974936430416739674389955041350078394738983463728503545304140143304694167989382242811463428662180410827373627327626939690334489 1.069379637740242436633869344600899836121108446816845861692331354229662906352880648303900783858827794292890821370271101072887627388007788683190486931987300993522850480355740332427672001358587294816970825195312500000000000000000000000000000000000000000000000000000000000000000000000000000000000000000000000000
0.770000000000000 1.469675970058941677229230077558532296759822662417110210068020424452151973369906662273593318026201782329738354513242360370960322295129275708757077780233288049115072590336390553080613833146335882507374942432876791704942571729328882720326394635413817391021506094364694554184843519541315862758178410505888076928 1.063097219108629929535515844884231842506424322285036699108878205388266670274632780121908336569182893018905953810246082978429190324741117980999722844278087523120364559013444061275066587768378667533397674560546875000000000000000000000000000000000000000000000000000000000000000000000000000000000000000000000000
0.780000000000000 1.514127732629775514556807209945422547304995988959873522727408083311177973471773531791076375180143117727218361175863813010877961535811695560944601595761379351983444939142062829907832083090636476916608996696878970514621405690926860300303237614900669907809893505563829074600925792080340356262695993172972845373 1.056738024148248440007475588041539718597093822299180034121396687245442800259967129859934003119559594437515573655649150549310111491660241252101520024651749915732250819527283935972405970460386015474796295166015625000000000000000000000000000000000000000000000000000000000000000000000000000000000000000000000000
0.790000000000000 1.560647748264668371535384929003022980917627689852935311872571318360071063384026725810720156777592980902903844812763490612727294446557306849130814772266385192454827179363453211125966741799638062740539466596281292176276522922741622200599690738046431971532157294804414438597510285204647077027466089783199691534 1.050291393223008108357171019906406765297018660611791762056675312380777552430102099431386693911915266657137650522737853754498442518654616739269032742536958267416659590452049366504638783226255327463150024414062500000000000000000000000000000000000000000000000000000000000000000000000000000000000000000000000000
0.800000000000000 1.609437912434100374600759333226187639525601354268517721912647891474178987707657764630133878093179610799966303021715562899724005229324676199633616617463705727552179637497183245653492856202341525057270155193600879777389725688193540712766154731221809527948521292821358059722567672285287240461589448178364671329 1.043745403606342098279437500170151040571687170041673748956152322442108390719305130847588525191066019180938302562073658286506093683733141152826039959571876227104768887737461929843263419570575933903455734252929687500000000000000000000000000000000000000000000000000000000000000000000000000000000000000000000000
0.810000000000000 1.660731206821650908026955477480874877964823715958417133528695565525852517290507671757836026363456700886894934863822360917797097139484292902067941409660406947549115802869230648673537788931499126892065119995345946616442919924882533921412665348567730692962683648664878223237095670087191982515006364128249945389 1.037086615499676303075707644316603772539225647970605747427257820076354019356486897801816283377097999954635170671485294089755148415633411161921492463210462356589520627908086736201909161536605097353458404541015625000000000000000000000000000000000000000000000000000000000000000000000000000000000000000000000000
0.820000000000000 1.714798428091926675828260314065500437831721727251791794476587125166763010947792311118899573555313731565994028932086080048397522242546443314194300245027932595828761307455975192138545353339852803778178519868974434467727388016058420306354494284417192751016585030201928093391288944213392983804921213653872617478 1.030299753120740478191074497265029420744988914387652775801440625838892215292847786016691328226634371502786564056119238638630508090483947153194067066795838886935623643359427603627409553155303001403808593750000000000000000000000000000000000000000000000000000000000000000000000000000000000000000000000000000000
0.830000000000000 1.771956841931875287786448291495601879613999964671801164769418064052852643553773679559899542141693649165587306037385439975421458088218875149032820172455542107705901208579018882611128107927299736760178503708733941503912543031568252480924570380238274016479864036172929994451838699289145689235535170684936209280 1.023367299378220850300443882356390889445671746659584184229338034209815273894873547459529658572428721482990968327122345199459973653669626141155192760465695751649572604598074920811967558620381169021129608154296875000000000000000000000000000000000000000000000000000000000000000000000000000000000000000000000000
0.840000000000000 1.832581463748310130367054423536022142900202439816524935583935763961570731475926098048541102193521846515929644002289754332076969987133091285201891731657259531242904133337623620926371635156899703172293610156472763644301210426041718275668179151394150776845276684736701928792402059262366002607548992269248481886 1.016268973826887663161910098772815030111218023059228241080235842288259031471004870672629792878847700015604528643339493066646342204283044321874888074449588543707228017998721314452126307514845393598079681396484375000000000000000000000000000000000000000000000000000000000000000000000000000000000000000000000000
0.850000000000000 1.897119984885881302039978339220015071029111065166278778419313576823471938428438228968244777272284897095999235996899068624727041474910417492646156249966580240810472009970544748854733234605763912095774285107533964166722374720788232515575344875495697584797116940780474689685194436087852850639183034892546954317 1.008981050345242723835767646581211080449595582224607239994899294127329077964357612502555898410059303156793404513439567403878223158287374076118943352734319876229513625732862880379769876526552252471446990966796875000000000000000000000000000000000000000000000000000000000000000000000000000000000000000000000000
0.860000000000000 1.966112856372832753513398044467372117489618113315429509486585642504171734632940977078472584594906382148872392858150670621409778436729696113150945891398586641127262377718463143115033402020107349173158686797712705742182994365319611972722565749297278054209444597298304903961250164056185706007687455112757838931 1.001475450612128995487046788101878845333106592109040104591617866662603817212472146384151442240705340735650042180419329933142319815826457242320244486229577348780173193937281794774207810405641794204711914062500000000000000000000000000000000000000000000000000000000000000000000000000000000000000000000000000000
0.870000000000000 2.040220828526554631982495467803409810396935032497338835647610291271680552030294781072419746738707107914677375991809775635286896438179026499507306621225265627182117336173547317583033888473076402714047415878003251403868083693331890676866630186185146167368441985361175661103164447850180277819307822229181364065 0.9937185173496463492427609025552323231572818662208994173300248381520377316390443389100587887128204309396202453403825841109841741223923818193474758689867914583766475333835924144132434321363689377903938293457031250000000000000000000000000000000000000000000000000000000000000000000000000000000000000000000000000
0.880000000000000 2.120263536200091057806273429529849574403712150714285992090601449310863682196706562386652001372627132811962576977473260057080006232718832578214431364160134044501196505810985124127612013560322090210797740070405848033633859458636410078477369295668038833693872332695818558755028823064931612785142578983430764875 0.9856693191900846005589028549182107576135722203214679740797280676820801786824173311718560157720758831141612946144036197210853875553266460602904823441056452683049792819203194227384301484562456607818603515625000000000000000000000000000000000000000000000000000000000000000000000000000000000000000000000000000000
0.890000000000000 2.207274913189720823974039331403599115380496123320128776848088092804571595441468247396939702176561805269219842196434498744563481771569826117977272347396455313914172509970434265098139121714528150387732346812243468469860526166099541875235302770425404047335776456016836169927292434734444595420510945216713275759 0.9772772516240356607710049749923667328168071426985573105649674608444954526787309950944123033124688661589833766587697341272216770057926733003685399560263846351687959255116408541219641392672201618552207946777343750000000000000000000000000000000000000000000000000000000000000000000000000000000000000000000000000
0.900000000000000 2.302585092994045684017991454684364207601101488628772976033327900967572609677352480235997205089598298341967784042286248633409525465082806756666287369098781689482907208325554680843799894826233198528393505308965377732628846163366222287698219886746543667474404243274365155048934314939391479619404400222105101714 0.9684785462338060699123433551866563278281008169979464238069331865241002019862112131926007971353962172191854545778527466325991509712292031684363200913680692379762569182467812911596638514311052858829498291015625000000000000000000000000000000000000000000000000000000000000000000000000000000000000000000000000000
0.910000000000000 2.407945608651871985245492435523677005907221861612047048597267134660156632917487026724762900551732419107995509952656765782083042478304573871226970996663008557759488878284346627328852391963744477249301869984338932422966508491231101881286559439941926890542467980654935188717655586867497222962736165697613047864 0.9591910232351894532546515661102160117401292864737771075690532959062383761760376562218226292280669976089132287573030974823181429073466747721596572843727260516704128198326936849404944496200187131762504577636718750000000000000000000000000000000000000000000000000000000000000000000000000000000000000000000000000
0.920000000000000 2.525728644308255439784286544994198710975702574176780189704615773454964353445620813654404429189940534057931125022860440065762490222891221842234562483292335493173631704165995056116678673780791376643416960271837261599540330901214399850600244306918884916371159635189709024118768701916470241765363944312988912272 0.9493058908016974627034927425581010219058250127722920573305602095055217848784002619072052097011466494218906260961864396927947624247866303571147006696414409196228800464701421540913983676546195056289434432983398437500000000000000000000000000000000000000000000000000000000000000000000000000000000000000000000000
0.930000000000000 2.659260036932778062930630165925548685565118247675684763607265651997565356602635692684335911591325069690873873878721356355095298672487826670183616643033662603057989948546834578305340440643999022644282036913077203697422114840492293547654630904822012193735327547751311999287616806710289945165502407156498269316 0.9386743097056744530351296416689110414432072729382087148819695972862814986670098033284838586612968946891453249781959324838712699806899029475817079743903659040636107386374950567464736650435952469706535339355468750000000000000000000000000000000000000000000000000000000000000000000000000000000000000000000000000
0.940000000000000 2.813410716760036367223505550988026142479212285074541246211281458804257304166401277992515328369045820353964057998043945790765526468476963135247102115795210006431924076639356559317919052184213763681921090185770345988872979933809091653409434451192772973219755283148825654081395465719035851942957531027171195260 0.9270840516271382263897650439514260755563682690800712636066313121019430439493175713306142055411915583458781139107820323988225448309508996276839923333888592908176625047821095559896775739616714417934417724609375000000000000000000000000000000000000000000000000000000000000000000000000000000000000000000000000000
0.950000000000000 2.995732273553990993435223576142540775676601622989028230154007910460966231647047195841860532086016985883969265062856934367095045700840937313698958120733857651413634779153926116034106933450124871999516855424329875687867966638538903862630285042271277807000287193727372250375300957593495718777219352265845532100 0.9142157828621459009717844812553471165852730670878999904066525364049272941068927250283936371722433685632132075720599945641523942345376541918818066989452783218233758199048038378675684612062468659132719039916992187500000000000000000000000000000000000000000000000000000000000000000000000000000000000000000000000
0.960000000000000 3.218875824868200749201518666452375279051202708537035443825295782948357975415315529260267756186359221599932606043431125799448010458649352399267233234927411455104359274994366491306985712404683050114540310387201759554779451376387081425532309462443619055897042585642716119445135344570574480923178896356729342657 0.8995525703229452116631745706513331749636597191162737827011263219858792194659771804140955365583397411312853187511204579110630850418446267877550875778630144727272616915567798878683447583171073347330093383789062500000000000000000000000000000000000000000000000000000000000000000000000000000000000000000000000000
0.970000000000000 3.506557897319981676640737672446202710554712419434796500331961468297650926136095993598378655365464507895965539018614631524451046704235093692279772867430285968362651647467727994508226090808105437153044440301134843944112100408981773228341499606717507112745638233601832749407762108373140091100772483070911625646 0.8821641595358094323917857972016680137941851867341817792154948957555159961990153184445461371361955959257772486107755736534897311840000601468347199783051625527089886769083193485130323097109794616699218750000000000000000000000000000000000000000000000000000000000000000000000000000000000000000000000000000000000
0.980000000000000 3.912023005428146058618750787910551847126702842897290697945975792441751597385010244866131083182777909141934087064001811533133530694407482956299903986562487417035086845822737926497292751028574723585663660502566257510018571851559763000464374617968353195422925536095723214771501987224678720080993848400469773043 0.8600674411062365716356024447073025686921866423955765123683313608309304869643689535185174365280772273770112851514832193500681428746363910075534728399835523087454167728729652331320920666257734410464763641357421875000000000000000000000000000000000000000000000000000000000000000000000000000000000000000000000000
0.990000000000000 4.605170185988091368035982909368728415202202977257545952066655801935145219354704960471994410179196596683935568084572497266819050930165613513332574738197563378965814416651109361687599789652466397056787010617930755465257692326732444575396439773493087334948808486548730310097868629878782959238808800444210203428 0.8273891303594317379932551731664601942497473183846490425262390226898442227922355559116880805893039645068805259856779487264206753613104327332341695818087206437044485573682923995608717859795433469116687774658203125000000000000000000000000000000000000000000000000000000000000000000000000000000000000000000000000
