# Supplementary material for: Does Mutational Robustness Inhibit Extinction by Lethal Mutagenesis in Viral Populations?
Source: PLoS Comput Biol. 2010 Jun 10;6(6):e1000811. doi: 10.1371/journal.pcbi.1000811 (PMC2883602; doi:10.1371/journal.pcbi.1000811)
Supplement: Dataset S1 — Raw data and computer code necessary to reproduce all results reported in this paper. (0.46 MB ZIP) [file pcbi.1000811.s003.zip › Dataset_S1/data/alpha-beta-l40-l4cn29-prec256.dat]

s alpha beta
0.0100000000000000 0.01005033585350144118354885755854770608551500767462987337869942552958300900425 2.284242331100356396787753876509441397502087056636810302734375000000000000000
0.0200000000000000 0.02020270731751944840804530102419238785253338373356832102719549256659187188087 2.054746195728670159902362613024706661235541105270385742187500000000000000000
0.0300000000000000 0.03045920748470854591926128766476670139328807459876459609042143317496792757652 1.920913460419519329554216557909285256755538284778594970703125000000000000000
0.0400000000000000 0.04082199452025512955457706515531987017721174763352022972856142083068281628762 1.825991266906501937772322463615637389011681079864501953125000000000000000000
0.0500000000000000 0.05129329438755053342619614425468723843922236168989941161604767405167352958285 1.752290567851347574332421253018310380866751074790954589843750000000000000000
0.0600000000000000 0.06187540371808747179780011813837813823065234087706666474546744563493338387921 1.691962001728743914333308318020954175153747200965881347656250000000000000000
0.0700000000000000 0.07257069283483543071157334790384550010477348895420452857524339582266950953855 1.640830931594705784093424227876312215812504291534423828125000000000000000000
0.0800000000000000 0.08338160893905105839476583464217916060882239369659970182666040546536472943052 1.596411612717346145857988393146342787076719105243682861328125000000000000000
0.0900000000000000 0.09431067947124132687714272436023008075985030291547764718822014133410068927822 1.557104060132148521181094658061283553251996636390686035156250000000000000000
0.100000000000000 0.1053605156578263012275009808393127983061203729832740725639392336925840232401 1.521817808632901424144290292161940669757314026355743408203125000000000000000
0.110000000000000 0.1165338162559515297181673686988791957975425901245865879599582246471913265752 1.489776316930609364498627744666237049386836588382720947265625000000000000000
0.120000000000000 0.1278333715098848957223429670290694111539957202393630144860480643243907295324 1.460407021584522346824286387345637194812297821044921875000000000000000000000
0.130000000000000 0.1392620673335076494574656400842911050601995055120524214102911166548701449982 1.433275648561188902845031645227891203830949962139129638671875000000000000000
0.140000000000000 0.1508228897345836351459082745647048115675666580157352827542905275188924235120 1.408044993875513348387251699733724308316595852375030517578125000000000000000
0.150000000000000 0.1625189294977749131856889582694142400883986104032834428567701725786736558461 1.384447993202127405107382251969738717889413237571716308593750000000000000000
0.160000000000000 0.1743533871447777527009206860866698447666274211324248036312112993732838194446 1.362269521733496299015220287742522486951202154159545898437500000000000000000
0.170000000000000 0.1863295781914934445605106860773579621728899205943095818787123389965662294657 1.341333734992127370462544622142786465701647102832794189453125000000000000000
0.180000000000000 0.1984509387238382547519874148731442587502923734979890643267128821817729809793 1.321495042606605315425871705059535088366828858852386474609375000000000000000
0.190000000000000 0.2107210313156526024550019616786255966122407459665481451278784673851680464803 1.302631531952144149609507106646333340904675424098968505859375000000000000000
0.200000000000000 0.2231435513142097557662950903098345033746010855480072136712878724873917437683 1.284640084891360846050534227913431095657870173454284667968750000000000000000
0.210000000000000 0.2357223335210698738630373678873174930286617528349363266544846843753391582303 1.267432690200340997081773775079227561946026980876922607421875000000000000000
0.220000000000000 0.2484613592984996311700181094227075376739443403143341297922359481407926368420 1.250933616777512911652503468928898655576631426811218261718750000000000000000
0.230000000000000 0.2613647641344075188686865879604193857434113937382675883886979428669917326894 1.235077217272419567578589649770037794951349496841430664062500000000000000000
0.240000000000000 0.2744368457017602891924912345645217418138234472379066252873355465390652733511 1.219806200610772332210141044583906477782875299453735351562500000000000000000
0.250000000000000 0.2876820724517809274392190059938274315035097108977610565066656853492929507208 1.205070258185093091951589627797147841192781925201416015625000000000000000000
0.260000000000000 0.3011050927839216142506551168791046832266252557296545343010631112487618503946 1.190824960207303911084719683088906094781123101711273193359375000000000000000
0.270000000000000 0.3147107448397002389438740519301858442974501323859482874709569447733552434341 1.177030860841426711249635417289027827791869640350341796875000000000000000000
0.280000000000000 0.3285040669720360569937960711491473016807214585312812862352271061799757670084 1.163652766403058679174631340202950013917870819568634033203125000000000000000
0.290000000000000 0.3424903089467759467065283768556943184426264505469798439452299999077937125305 1.150659132170653946997118666217829741071909666061401367187500000000000000000
0.300000000000000 0.3566749439387323789126387112411844779640167590469117875739377510299927469253 1.138021561550713431527903640727572565083391964435577392578125000000000000000
0.310000000000000 0.3710636813908319858339848406360065921123321045943607583333260908146576801513 1.125714387380297949736718265967283514328300952911376953125000000000000000000
0.320000000000000 0.3856624808119846689519840485792487434629996959512906565280580450660653996144 1.113714319653224445356987093447287406888790428638458251953125000000000000000
0.330000000000000 0.4004775665971253083659109130050056646352700740356506149288716711598767138266 1.102000147347869633482342344166227121604606509208679199218750000000000000000
0.340000000000000 0.4155154439616658231615619730228968426575054311371240709927137496736836802532 1.090552484613931886157922601654490790679119527339935302734375000000000000000
0.350000000000000 0.4307829160924542573817361345772221708713336782288211137349623997975015643226 1.079353553555103654298941151523649750743061304092407226562500000000000000000
0.360000000000000 0.4462871026284195115325901806196690067492021710960144273425757449747834875365 1.068386997376757773133004736365592179936356842517852783203125000000000000000
0.370000000000000 0.4620354595965586801401396920804972762701371320301858601378769847225767701654 1.057637718862987200041381186110811540856957435607910156250000000000000000000
0.380000000000000 0.4780358009429998126895864633681946366767639124166987261892577199667701807875 1.047091740086652453430027254199785602395422756671905517578125000000000000000
0.390000000000000 0.4942963218147801192845938059431136688865212341762848891292721555157054125098 1.036736079999390763330124887175998082966543734073638916015625000000000000000
0.400000000000000 0.5108256237659906832055140963036619348781107964457682701779535578366846944890 1.026558647140528731343811497112028519040904939174652099609375000000000000000
0.410000000000000 0.5276327420823719174199325356490307911388561879270914225546191048759451050893 1.016548145178150524062243853506970481248572468757629394531250000000000000000
0.420000000000000 0.5447271754416720314354787555486402416321899289745466190243054407989708162472 1.006693989377710618006445120187208885909058153629302978515625000000000000000
0.430000000000000 0.5621189181535412166317102405583491733173331581356676817940012318883582240719 0.9969862324030238920347102293817442841827869415283203125000000000000000000000
0.440000000000000 0.5798184952529421346789338015510189813386178445949190012452256235173844906936 0.9874154981061963407690251770532086084131151437759399414062500000000000000000
0.450000000000000 0.5978370007556204493732799981774114758548947690516110549354402013303926077338 0.9779729221686688320908098503991823235992342233657836914062500000000000000000
0.460000000000000 0.6161861394238169844330150771429747331842311694290423427418927915292687177292 0.9686500986240546770544845855965832015499472618103027343750000000000000000000
0.470000000000000 0.6348782724359695338915137703396706448422252243463283490185263319171405854112 0.9594390314319158072700610695449086051667109131813049316406250000000000000000
0.480000000000000 0.6539264674066640131480312248870566742459347637768283274062502722848933080909 0.9503320903855838174684178554230129520874470472335815429687500000000000000000
0.490000000000000 0.6733445532637655963912030545730761749665094068490517130347237304153583503352 0.9413219707309589418670059401961225375998765230178833007812500000000000000000
0.500000000000000 0.6931471805599453094172321214581765680755001343602552541206800094933936219697 0.9324016559503597468411273396782235067803412675857543945312500000000000000000
0.510000000000000 0.7133498878774647578252774224823689559280335180938235751478755020599854938506 0.9235643832286704211706473977017139986855909228324890136718750000000000000000
0.520000000000000 0.7339691750802004389718091866134964382527118819937754838492414303240764382573 0.9148036111703816471857342307316685037221759557723999023437500000000000000000
0.530000000000000 0.7550225842780327812150322395965547063061524752373219188661474551283270058489 0.9061129893773163801462544597598025575280189514160156250000000000000000000000
0.540000000000000 0.7765287894989963678119979561003557286843225280568549559473404149587583514002 0.8974863295291570265688196883502314449287950992584228515625000000000000000000
0.550000000000000 0.7985076962177716106447331022974893663816205073435293266846192431859776452098 0.8889175776333033797763083505572012654738500714302062988281250000000000000000
0.560000000000000 0.8209805520698302051395750884872459792294958545996182686067280738177843515021 0.8804007871277661715497808714303573651704937219619750976562500000000000000000
0.570000000000000 0.8439700702945289445631403960228813796430667923759905368749705370122860454817 0.8719300925311598959160930277789702813606709241867065429687500000000000000000
0.580000000000000 0.8675005677047230621181528075448464128421275554926800577518913088666774414143 0.8634996833375820045330950591733198962174355983734130859375000000000000000000
0.590000000000000 0.8915981192837835641692195363313208268257925078582443184473928916751666029490 0.8551037778511990268548448312913023983128368854522705078125000000000000000000
0.600000000000000 0.9162907318741550651835272117680110714501012199082624677919678819807853657380 0.8467365966454020245746114881058019818738102912902832031250000000000000000000
0.610000000000000 0.9416085398584449405872502308808841057494444746745893839129159576341862588117 0.8383923353138731018180385134996868146117776632308959960937500000000000000000
0.620000000000000 0.9675840262617055986097233560226983098893235815981618794080155560324588953208 0.8300651361549403525058599129238245950546115636825561523437500000000000000000
0.630000000000000 0.9942522733438669236678872383372812513021253900899097884217431207421554723643 0.8217490583949409255551388220339958934346213936805725097656250000000000000000
0.640000000000000 1.021651247531981366411028192607323869756221592891536540355907115673369388978 0.8134380465092579028801855756114491668995469808578491210937500000000000000000
0.650000000000000 1.049822124498677688329870832699361046039516893407167041694617760523386368895 0.8051258961389734722380318032719515031203627586364746093750000000000000000000
0.660000000000000 1.078809661371929978369216170037425311538499830311545910648738054559459021584 0.7968062170236852011576123011593608680414035916328430175781250000000000000000
0.670000000000000 1.108662624521611132578794094481073410733005565497379325113393759167077302223 0.7884723922730091285465681139044136216398328542709350585937500000000000000000
0.680000000000000 1.139434283188364820949822302077845574824702305456269681463255754468177109506 0.7801175331754341786202888719969905650941655039787292480468750000000000000000
0.690000000000000 1.171182981502945122106818584826371204752264046776953980309937729460163802757 0.7717344285866148644037476600487934774719178676605224609375000000000000000000
0.700000000000000 1.203972804325935992622746217761838502953610930806023524298633567330078316459 0.7633154877407554734364270032642707519698888063430786132812500000000000000000
0.710000000000000 1.237874356001617340852710877006816809707690063334801873144985450292364438217 0.7548526750762383635828811634382873307913541793823242187500000000000000000000
0.720000000000000 1.272965675812887444096165923009195549414117978955174255365905633010778112663 0.7463374353436421542243306426200888381572440266609191894531250000000000000000
0.730000000000000 1.309333319983762293850247198601151301259731303789297596862572801022662339699 0.7377606068484609059057732771691462403396144509315490722656250000000000000000
0.740000000000000 1.347073647966609322565263346345233242321434898137083581526930281778286930061 0.7291123201415807015407510860427464649546891450881958007812500000000000000000
0.750000000000000 1.386294361119890618834464242916353136151000268720510508241360018986787243939 0.7203818787655372419057031585509776050457730889320373535156250000000000000000
0.760000000000000 1.427116355640145748389041308071673006328212016354030737969921439817470060227 0.7115576177344673999836111022432305617257952690124511718750000000000000000000
0.770000000000000 1.469675970058941677229230077558532296759822662417110210068020424452151973370 0.7026267341864626406536253888646115228766575455665588378906250000000000000000
0.780000000000000 1.514127732629775514556807209945422547304995988959873522727408083311177973472 0.6935750829781518710104304403785135946236550807952880859375000000000000000000
0.790000000000000 1.560647748264668371535384929003022980917627689852935311872571318360071063384 0.6843869277172926757213389237222145311534404754638671875000000000000000000000
0.800000000000000 1.609437912434100374600759333226187639525601354268517721912647891474178987708 0.6750446345906284386848006384695963788544759154319763183593750000000000000000
0.810000000000000 1.660731206821650908026955477480874877964823715958417133528695565525852517291 0.6655282919517789231786397685652900690911337733268737792968750000000000000000
0.820000000000000 1.714798428091926675828260314065500437831721727251791794476587125166763010948 0.6558152323918418815512643149645555240567773580551147460937500000000000000000
0.830000000000000 1.771956841931875287786448291495601879613999964671801164769418064052852643554 0.6458794249947893296309731070437010203022509813308715820312500000000000000000
0.840000000000000 1.832581463748310130367054423536022142900202439816524935583935763961570731476 0.6356906922004342047269331850145590578904375433921813964843750000000000000000
0.850000000000000 1.897119984885881302039978339220015071029111065166278778419313576823471938428 0.6252136857441928478873460761633396032266318798065185546875000000000000000000
0.860000000000000 1.966112856372832753513398044467372117489618113315429509486585642504171734633 0.6144065254676674839653949256046416849130764603614807128906250000000000000000
0.870000000000000 2.040220828526554631982495467803409810396935032497338835647610291271680552030 0.6032189564122738866316919548182795551838353276252746582031250000000000000000
0.880000000000000 2.120263536200091057806273429529849574403712150714285992090601449310863682197 0.5915898010581514872979758123960891680326312780380249023437500000000000000000
0.890000000000000 2.207274913189720823974039331403599115380496123320128776848088092804571595441 0.5794433517667159500019735673959075938910245895385742187500000000000000000000
0.900000000000000 2.302585092994045684017991454684364207601101488628772976033327900967572609677 0.5666841187755426402158920318186119402525946497917175292968750000000000000000
0.910000000000000 2.407945608651871985245492435523677005907221861612047048597267134660156632917 0.5531889306943045718847895564351802022429183125495910644531250000000000000000
0.920000000000000 2.525728644308255439784286544994198710975702574176780189704615773454964353446 0.5387945816559175709822837596618683164706453680992126464843750000000000000000
0.930000000000000 2.659260036932778062930630165925548685565118247675684763607265651997565356603 0.5232775797376843836955506716890340612735599279403686523437500000000000000000
0.940000000000000 2.813410716760036367223505550988026142479212285074541246211281458804257304166 0.5063189369200059158915294688085850793868303298950195312500000000000000000000
0.950000000000000 2.995732273553990993435223576142540775676601622989028230154007910460966231647 0.4874381690120092704490706303488423145608976483345031738281250000000000000000
0.960000000000000 3.218875824868200749201518666452375279051202708537035443825295782948357975415 0.4658565400649518533152115828954720200272276997566223144531250000000000000000
0.970000000000000 3.506557897319981676640737672446202710554712419434796500331961468297650926136 0.4401706799578552521678975750774043262936174869537353515625000000000000000000
0.980000000000000 3.912023005428146058618750787910551847126702842897290697945975792441751597385 0.4073835545075887350913168560850863286759704351425170898437500000000000000000
0.990000000000000 4.605170185988091368035982909368728415202202977257545952066655801935145219355 0.3585961740823758354956840577187904273159801959991455078125000000000000000000
