# Supplementary material for: Does Mutational Robustness Inhibit Extinction by Lethal Mutagenesis in Viral Populations?
Source: PLoS Comput Biol. 2010 Jun 10;6(6):e1000811. doi: 10.1371/journal.pcbi.1000811 (PMC2883602; doi:10.1371/journal.pcbi.1000811)
Supplement: Dataset S1 — Raw data and computer code necessary to reproduce all results reported in this paper. (0.46 MB ZIP) [file pcbi.1000811.s003.zip › Dataset_S1/data/time_U_k20_Ne8.dat]

U contime b k N
1.090 1.31e+62 20.000 20.000 100000000
1.180 2.9e+61 20.000 20.000 100000000
1.270 7.29e+60 20.000 20.000 100000000
1.360 2.04e+60 20.000 20.000 100000000
1.450 6.23e+59 20.000 20.000 100000000
1.540 2.07e+59 20.000 20.000 100000000
1.630 7.38e+58 20.000 20.000 100000000
1.720 2.81e+58 20.000 20.000 100000000
1.810 1.13e+58 20.000 20.000 100000000
1.900 4.8e+57 20.000 20.000 100000000
1.990 2.14e+57 20.000 20.000 100000000
2.080 9.92e+56 20.000 20.000 100000000
2.170 4.79e+56 20.000 20.000 100000000
2.260 2.4e+56 20.000 20.000 100000000
2.350 1.24e+56 20.000 20.000 100000000
2.440 6.65e+55 20.000 20.000 100000000
2.530 3.66e+55 20.000 20.000 100000000
2.620 2.07e+55 20.000 20.000 100000000
2.710 1.2e+55 20.000 20.000 100000000
2.800 7.09e+54 20.000 20.000 100000000
2.890 4.29e+54 20.000 20.000 100000000
2.980 2.65e+54 20.000 20.000 100000000
3.070 1.67e+54 20.000 20.000 100000000
3.160 1.07e+54 20.000 20.000 100000000
3.250 7e+53 20.000 20.000 100000000
3.340 4.65e+53 20.000 20.000 100000000
3.430 3.13e+53 20.000 20.000 100000000
3.520 2.14e+53 20.000 20.000 100000000
3.610 1.48e+53 20.000 20.000 100000000
3.700 1.04e+53 20.000 20.000 100000000
3.790 7.4e+52 20.000 20.000 100000000
3.880 5.33e+52 20.000 20.000 100000000
3.970 3.88e+52 20.000 20.000 100000000
4.060 2.85e+52 20.000 20.000 100000000
4.150 2.12e+52 20.000 20.000 100000000
4.240 1.59e+52 20.000 20.000 100000000
4.330 1.21e+52 20.000 20.000 100000000
4.420 9.23e+51 20.000 20.000 100000000
4.510 7.12e+51 20.000 20.000 100000000
4.600 5.54e+51 20.000 20.000 100000000
4.690 4.35e+51 20.000 20.000 100000000
4.780 3.44e+51 20.000 20.000 100000000
4.870 2.74e+51 20.000 20.000 100000000
4.960 2.2e+51 20.000 20.000 100000000
5.050 1.78e+51 20.000 20.000 100000000
5.140 1.45e+51 20.000 20.000 100000000
5.230 1.18e+51 20.000 20.000 100000000
5.320 9.76e+50 20.000 20.000 100000000
5.410 8.09e+50 20.000 20.000 100000000
5.500 6.75e+50 20.000 20.000 100000000
5.590 5.66e+50 20.000 20.000 100000000
5.680 4.77e+50 20.000 20.000 100000000
5.770 4.05e+50 20.000 20.000 100000000
5.860 3.45e+50 20.000 20.000 100000000
5.950 2.96e+50 20.000 20.000 100000000
6.040 2.54e+50 20.000 20.000 100000000
6.130 2.2e+50 20.000 20.000 100000000
6.220 1.91e+50 20.000 20.000 100000000
6.310 1.67e+50 20.000 20.000 100000000
6.400 1.46e+50 20.000 20.000 100000000
6.490 1.29e+50 20.000 20.000 100000000
6.580 1.14e+50 20.000 20.000 100000000
6.670 1.01e+50 20.000 20.000 100000000
6.760 89929161804690837868789828909987001064754056790016.000 20.000 20.000 100000000
6.850 80416030499053765078343563907349592773947029454848.000 20.000 20.000 100000000
6.940 72175012634625887208857197412923604397167967469568.000 20.000 20.000 100000000
7.030 65011857584598309703353531663275080374261406236672.000 20.000 20.000 100000000
7.120 58765254144229748100021155517190932424509282582528.000 20.000 20.000 100000000
7.210 53300751922555931692157125223098723403025717657600.000 20.000 20.000 100000000
7.300 48505888107810883613497644804111094264544488325120.000 20.000 20.000 100000000
7.390 44286265182458038735082674805760597045414130089984.000 20.000 20.000 100000000
7.480 40562381918768194527694317211696906332173689159680.000 20.000 20.000 100000000
7.570 37267063436763568435993752055184873501692358819840.000 20.000 20.000 100000000
7.660 34343369515167295207170591058557998329481945677824.000 20.000 20.000 100000000
7.750 31742886141438635011202271470771673546859785224192.000 20.000 20.000 100000000
7.840 29424325285446445240737979875324110838312390885376.000 20.000 20.000 100000000
7.930 27352373447338207196499307955293031778620337553408.000 20.000 20.000 100000000
8.020 25496741693145276461991064755841637782594256896000.000 20.000 20.000 100000000
8.110 23831379431553537056549176003258064956241311956992.000 20.000 20.000 100000000
8.200 22333821695371874078817772823576224347080886321152.000 20.000 20.000 100000000
8.290 20984645624697326919199162446627236729608816558080.000 20.000 20.000 100000000
8.380 19767016553054355274464936644780333987833663455232.000 20.000 20.000 100000000
8.470 18666307840293248153609140194426498551834581401600.000 20.000 20.000 100000000
8.560 17669781583355265104729383290676805516835418013696.000 20.000 20.000 100000000
8.650 16766319728318702997119626645123892563928068128768.000 20.000 20.000 100000000
8.740 15946197029053838622104956335059988150698297524224.000 20.000 20.000 100000000
8.830 15200888846635262575399312361301268436013000163328.000 20.000 20.000 100000000
8.920 14522908035612262290043177563613245281011534659584.000 20.000 20.000 100000000
9.010 13905666178232357082641907659114890846029947600896.000 20.000 20.000 100000000
9.100 13343355252991180164120754733655977118727852261376.000 20.000 20.000 100000000
9.190 12830846496811522242668284727399898900244044185600.000 20.000 20.000 100000000
9.280 12363603770385336169387025797109804587836904570880.000 20.000 20.000 100000000
9.370 11937609187341200985497035520751178583091196198912.000 20.000 20.000 100000000
9.460 11549299138760935790197796344205351377086279843840.000 20.000 20.000 100000000
9.550 11195509150239916496054458361222936675737806045184.000 20.000 20.000 100000000
9.640 10873426261269403684018980895321075018648212471808.000 20.000 20.000 100000000
9.730 10580547825959244775528085879012618940968341602304.000 20.000 20.000 100000000
9.820 10314645807879916234178118092893687039723615289344.000 20.000 20.000 100000000
9.910 10073735786448845425539501605727410609326204649472.000 20.000 20.000 100000000
10.000 9856050012981937190058330115913325446102020784128.000 20.000 20.000 100000000
