# Supplementary material for: Does Mutational Robustness Inhibit Extinction by Lethal Mutagenesis in Viral Populations?
Source: PLoS Comput Biol. 2010 Jun 10;6(6):e1000811. doi: 10.1371/journal.pcbi.1000811 (PMC2883602; doi:10.1371/journal.pcbi.1000811)
Supplement: Dataset S1 — Raw data and computer code necessary to reproduce all results reported in this paper. (0.46 MB ZIP) [file pcbi.1000811.s003.zip › Dataset_S1/data/time_U_k2_Ne12.dat]

U contime b k N
0.100 8437.442 20.000 2.000 1000000000000
0.200 4216.114 20.000 2.000 1000000000000
0.300 2808.911 20.000 2.000 1000000000000
0.400 2105.293 20.000 2.000 1000000000000
0.500 1683.117 20.000 2.000 1000000000000
0.600 1401.664 20.000 2.000 1000000000000
0.700 1200.625 20.000 2.000 1000000000000
0.800 1049.846 20.000 2.000 1000000000000
0.900 932.572 20.000 2.000 1000000000000
1.000 838.754 20.000 2.000 1000000000000
1.100 761.993 20.000 2.000 1000000000000
1.200 698.026 20.000 2.000 1000000000000
1.300 643.900 20.000 2.000 1000000000000
1.400 597.507 20.000 2.000 1000000000000
1.500 557.299 20.000 2.000 1000000000000
1.600 522.117 20.000 2.000 1000000000000
1.700 491.075 20.000 2.000 1000000000000
1.800 463.481 20.000 2.000 1000000000000
1.900 438.793 20.000 2.000 1000000000000
2.000 416.573 20.000 2.000 1000000000000
2.100 396.470 20.000 2.000 1000000000000
2.200 378.194 20.000 2.000 1000000000000
2.300 361.507 20.000 2.000 1000000000000
2.400 346.211 20.000 2.000 1000000000000
2.500 332.139 20.000 2.000 1000000000000
2.600 319.149 20.000 2.000 1000000000000
2.700 307.122 20.000 2.000 1000000000000
2.800 295.954 20.000 2.000 1000000000000
2.900 285.556 20.000 2.000 1000000000000
3.000 275.851 20.000 2.000 1000000000000
3.100 266.773 20.000 2.000 1000000000000
3.200 258.261 20.000 2.000 1000000000000
3.300 250.266 20.000 2.000 1000000000000
3.400 242.741 20.000 2.000 1000000000000
3.500 235.647 20.000 2.000 1000000000000
3.600 228.946 20.000 2.000 1000000000000
3.700 222.608 20.000 2.000 1000000000000
3.800 216.603 20.000 2.000 1000000000000
3.900 210.906 20.000 2.000 1000000000000
4.000 205.494 20.000 2.000 1000000000000
4.100 200.347 20.000 2.000 1000000000000
4.200 195.444 20.000 2.000 1000000000000
4.300 190.769 20.000 2.000 1000000000000
4.400 186.307 20.000 2.000 1000000000000
4.500 182.044 20.000 2.000 1000000000000
4.600 177.965 20.000 2.000 1000000000000
4.700 174.061 20.000 2.000 1000000000000
4.800 170.319 20.000 2.000 1000000000000
4.900 166.730 20.000 2.000 1000000000000
5.000 163.284 20.000 2.000 1000000000000
5.100 159.974 20.000 2.000 1000000000000
5.200 156.790 20.000 2.000 1000000000000
5.300 153.728 20.000 2.000 1000000000000
5.400 150.778 20.000 2.000 1000000000000
5.500 147.936 20.000 2.000 1000000000000
5.600 145.195 20.000 2.000 1000000000000
5.700 142.551 20.000 2.000 1000000000000
5.800 139.998 20.000 2.000 1000000000000
5.900 137.531 20.000 2.000 1000000000000
6.000 135.147 20.000 2.000 1000000000000
6.100 132.840 20.000 2.000 1000000000000
6.200 130.609 20.000 2.000 1000000000000
6.300 128.448 20.000 2.000 1000000000000
6.400 126.355 20.000 2.000 1000000000000
6.500 124.326 20.000 2.000 1000000000000
6.600 122.358 20.000 2.000 1000000000000
6.700 120.450 20.000 2.000 1000000000000
6.800 118.597 20.000 2.000 1000000000000
6.900 116.798 20.000 2.000 1000000000000
7.000 115.051 20.000 2.000 1000000000000
7.100 113.353 20.000 2.000 1000000000000
7.200 111.702 20.000 2.000 1000000000000
7.300 110.097 20.000 2.000 1000000000000
7.400 108.534 20.000 2.000 1000000000000
7.500 107.014 20.000 2.000 1000000000000
7.600 105.533 20.000 2.000 1000000000000
7.700 104.091 20.000 2.000 1000000000000
7.800 102.686 20.000 2.000 1000000000000
7.900 101.317 20.000 2.000 1000000000000
8.000 99.982 20.000 2.000 1000000000000
8.100 98.680 20.000 2.000 1000000000000
8.200 97.409 20.000 2.000 1000000000000
8.300 96.169 20.000 2.000 1000000000000
8.400 94.959 20.000 2.000 1000000000000
8.500 93.778 20.000 2.000 1000000000000
8.600 92.623 20.000 2.000 1000000000000
8.700 91.496 20.000 2.000 1000000000000
8.800 90.394 20.000 2.000 1000000000000
8.900 89.316 20.000 2.000 1000000000000
9.000 88.263 20.000 2.000 1000000000000
9.100 87.233 20.000 2.000 1000000000000
9.200 86.225 20.000 2.000 1000000000000
9.300 85.239 20.000 2.000 1000000000000
9.400 84.274 20.000 2.000 1000000000000
9.500 83.330 20.000 2.000 1000000000000
9.600 82.405 20.000 2.000 1000000000000
9.700 81.499 20.000 2.000 1000000000000
9.800 80.613 20.000 2.000 1000000000000
9.900 79.746 20.000 2.000 1000000000000
10.000 78.903 20.000 2.000 1000000000000
