# Supplementary material for: Does Mutational Robustness Inhibit Extinction by Lethal Mutagenesis in Viral Populations?
Source: PLoS Comput Biol. 2010 Jun 10;6(6):e1000811. doi: 10.1371/journal.pcbi.1000811 (PMC2883602; doi:10.1371/journal.pcbi.1000811)
Supplement: Dataset S1 — Raw data and computer code necessary to reproduce all results reported in this paper. (0.46 MB ZIP) [file pcbi.1000811.s003.zip › Dataset_S1/data/time_U_k5_Ne6.dat]

U contime b k N
1.090 50054286217.021 20.000 5.000 1000000
1.180 36400306057.213 20.000 5.000 1000000
1.270 27417281061.267 20.000 5.000 1000000
1.360 21287058133.919 20.000 5.000 1000000
1.450 16970559599.446 20.000 5.000 1000000
1.540 13848016037.420 20.000 5.000 1000000
1.630 11535768041.502 20.000 5.000 1000000
1.720 9788455954.291 20.000 5.000 1000000
1.810 8444589485.184 20.000 5.000 1000000
1.900 7395129810.651 20.000 5.000 1000000
1.990 6564755657.530 20.000 5.000 1000000
2.080 5900363002.141 20.000 5.000 1000000
2.170 5363818159.056 20.000 5.000 1000000
2.260 4927281816.293 20.000 5.000 1000000
2.350 4570126418.431 20.000 5.000 1000000
2.440 4276863780.139 20.000 5.000 1000000
2.530 4035726704.053 20.000 5.000 1000000
2.620 3837682172.884 20.000 5.000 1000000
2.710 3675734409.465 20.000 5.000 1000000
2.800 3544425838.470 20.000 5.000 1000000
2.890 3439475233.880 20.000 5.000 1000000
2.980 3357512327.127 20.000 5.000 1000000
3.070 3295881154.996 20.000 5.000 1000000
3.160 3252493018.734 20.000 5.000 1000000
3.250 3225715686.739 20.000 5.000 1000000
3.340 3214289389.010 20.000 5.000 1000000
3.430 3217262847.801 20.000 5.000 1000000
3.520 3233944468.401 20.000 5.000 1000000
3.610 3263865139.344 20.000 5.000 1000000
3.700 3306750036.722 20.000 5.000 1000000
3.790 3362497508.873 20.000 5.000 1000000
3.880 3431163614.579 20.000 5.000 1000000
3.970 3512951254.144 20.000 5.000 1000000
4.060 3608203105.664 20.000 5.000 1000000
4.150 3717397784.869 20.000 5.000 1000000
4.240 3841148804.547 20.000 5.000 1000000
4.330 3980206032.048 20.000 5.000 1000000
4.420 4135459440.318 20.000 5.000 1000000
4.510 4307945026.289 20.000 5.000 1000000
4.600 4498852835.444 20.000 5.000 1000000
4.690 4709537086.816 20.000 5.000 1000000
4.780 4941528441.604 20.000 5.000 1000000
4.870 5196548503.173 20.000 5.000 1000000
4.960 5476526678.348 20.000 5.000 1000000
5.050 5783619571.076 20.000 5.000 1000000
5.140 6120233120.969 20.000 5.000 1000000
5.230 6489047742.046 20.000 5.000 1000000
5.320 6893046762.201 20.000 5.000 1000000
5.410 7335548512.473 20.000 5.000 1000000
5.500 7820242468.005 20.000 5.000 1000000
5.590 8351229900.686 20.000 5.000 1000000
5.680 8933069567.798 20.000 5.000 1000000
5.770 9570829032.668 20.000 5.000 1000000
5.860 10270142293.567 20.000 5.000 1000000
5.950 11037274487.069 20.000 5.000 1000000
6.040 11879194533.441 20.000 5.000 1000000
6.130 12803656705.755 20.000 5.000 1000000
6.220 13819292233.332 20.000 5.000 1000000
6.310 14935712195.755 20.000 5.000 1000000
6.400 16163623128.438 20.000 5.000 1000000
6.490 17514956947.164 20.000 5.000 1000000
6.580 19003017010.239 20.000 5.000 1000000
6.670 20642642376.170 20.000 5.000 1000000
6.760 22450392586.139 20.000 5.000 1000000
6.850 24444755608.235 20.000 5.000 1000000
6.940 26646381929.610 20.000 5.000 1000000
7.030 29078348179.015 20.000 5.000 1000000
7.120 31766454112.224 20.000 5.000 1000000
7.210 34739557303.936 20.000 5.000 1000000
7.300 38029950470.532 20.000 5.000 1000000
7.390 41673787008.050 20.000 5.000 1000000
7.480 45711561080.123 20.000 5.000 1000000
7.570 50188649443.951 20.000 5.000 1000000
7.660 55155923173.009 20.000 5.000 1000000
7.750 60670438539.715 20.000 5.000 1000000
7.840 66796217578.326 20.000 5.000 1000000
7.930 73605130279.541 20.000 5.000 1000000
8.020 81177891998.035 20.000 5.000 1000000
8.110 89605191510.749 20.000 5.000 1000000
8.200 98988967278.993 20.000 5.000 1000000
8.290 109443851878.382 20.000 5.000 1000000
8.380 121098807308.950 20.000 5.000 1000000
8.470 134098977031.869 20.000 5.000 1000000
8.560 148607784153.863 20.000 5.000 1000000
8.650 164809309258.727 20.000 5.000 1000000
8.740 182910986039.526 20.000 5.000 1000000
8.830 203146658197.574 20.000 5.000 1000000
8.920 225780047139.997 20.000 5.000 1000000
9.010 251108686934.888 20.000 5.000 1000000
9.100 279468390896.258 20.000 5.000 1000000
9.190 311238323212.543 20.000 5.000 1000000
9.280 346846759365.900 20.000 5.000 1000000
9.370 386777630902.241 20.000 5.000 1000000
9.460 431577963618.992 20.000 5.000 1000000
9.550 481866333685.479 20.000 5.000 1000000
9.640 538342483882.839 20.000 5.000 1000000
9.730 601798262371.194 20.000 5.000 1000000
9.820 673130069534.604 20.000 5.000 1000000
9.910 753353024947.295 20.000 5.000 1000000
10.000 843617096839.743 20.000 5.000 1000000
