# Supplementary material for: Does Mutational Robustness Inhibit Extinction by Lethal Mutagenesis in Viral Populations?
Source: PLoS Comput Biol. 2010 Jun 10;6(6):e1000811. doi: 10.1371/journal.pcbi.1000811 (PMC2883602; doi:10.1371/journal.pcbi.1000811)
Supplement: Dataset S1 — Raw data and computer code necessary to reproduce all results reported in this paper. (0.46 MB ZIP) [file pcbi.1000811.s003.zip › Dataset_S1/data/time_U_k15.dat]

U contime b k N
1.090 931007854570057672219124012337280560474051575808.000 20.000 15.000 10000
1.180 307136436033728107953913454270668427190698246144.000 20.000 15.000 10000
1.270 111246711809350566532254715255843860236900237312.000 20.000 15.000 10000
1.360 43678180413616900548123027690784929197898858496.000 20.000 15.000 10000
1.450 18398247440702472277693406686780093915742601216.000 20.000 15.000 10000
1.540 8244179033359969978103546423122333404267282432.000 20.000 15.000 10000
1.630 3902372654009573556377452076916664527751217152.000 20.000 15.000 10000
1.720 1939830096061720346348501492166646308154638336.000 20.000 15.000 10000
1.810 1007597342169146051519865606435294653720821760.000 20.000 15.000 10000
1.900 544563912586059305369278373161933766687457280.000 20.000 15.000 10000
1.990 305109945729641938644706081521000220790358016.000 20.000 15.000 10000
2.080 176655900866007242795190104539991767200563200.000 20.000 15.000 10000
2.170 105404328776428045795868440310549597609000960.000 20.000 15.000 10000
2.260 64652980638871872663981738706020379421310976.000 20.000 15.000 10000
2.350 40680270040260902457531833267791385736511488.000 20.000 15.000 10000
2.440 26206863608932308989708321155932396730712064.000 20.000 15.000 10000
2.530 17256118732573741759822320045060154630078464.000 20.000 15.000 10000
2.620 11595953621050406489742292804125624937480192.000 20.000 15.000 10000
2.710 7941646797097218851584199193367145743384576.000 20.000 15.000 10000
2.800 5536294267459834735419039005867313230512128.000 20.000 15.000 10000
2.890 3924161882567532081209693308973793872445440.000 20.000 15.000 10000
2.980 2825225527354159601144011895627215309635584.000 20.000 15.000 10000
3.070 2064127076061187442926626707667084195659776.000 20.000 15.000 10000
3.160 1529080242049960838597724957127539825836032.000 20.000 15.000 10000
3.250 1147622289174314169959444861894758399737856.000 20.000 15.000 10000
3.340 872035861047338961760510050463615882887168.000 20.000 15.000 10000
3.430 670428993036053263800254077320066198667264.000 20.000 15.000 10000
3.520 521185989863951825614095925739671145938944.000 20.000 15.000 10000
3.610 409460883104465412525824313321210626703360.000 20.000 15.000 10000
3.700 324928598289401595390374372069879129833472.000 20.000 15.000 10000
3.790 260322386655362840867707448173384802762752.000 20.000 15.000 10000
3.880 210469907987897526006150762879153076174848.000 20.000 15.000 10000
3.970 171649898658913412313813011053000387461120.000 20.000 15.000 10000
4.060 141157630520856245362159764875046524289024.000 20.000 15.000 10000
4.150 117008035246183577531107873434320538435584.000 20.000 15.000 10000
4.240 97730667715970204666023714456628510064640.000 20.000 15.000 10000
4.330 82226624914775861321636080019289401196544.000 20.000 15.000 10000
4.420 69667708306344613964093626655584542523392.000 20.000 15.000 10000
4.510 59424683899420864609354315021777310318592.000 20.000 15.000 10000
4.600 51015780961796175746136544000831073026048.000 20.000 15.000 10000
4.690 44069399162493980997932224462262114451456.000 20.000 15.000 10000
4.780 38296879947823256679069539083897383419904.000 20.000 15.000 10000
4.870 33472467844568410817286344722802142085120.000 20.000 15.000 10000
4.960 29418450523176317760271954251299499802624.000 20.000 15.000 10000
5.050 25994058462533329163660001666865018437632.000 20.000 15.000 10000
5.140 23087114647946505142164167413734748192768.000 20.000 15.000 10000
5.230 20607710490818776326492714903323468103680.000 20.000 15.000 10000
5.320 18483385128066126021426643095336528117760.000 20.000 15.000 10000
5.410 16655427694761210805527609657560127242240.000 20.000 15.000 10000
5.500 15076023866792481802803532958689625374720.000 20.000 15.000 10000
5.590 13706041111687160714438640561170904252416.000 20.000 15.000 10000
5.680 12513300050849621180326158133011490537472.000 20.000 15.000 10000
5.770 11471217947292706868552113374994068668416.000 20.000 15.000 10000
5.860 10557738661196216886546993777537810694144.000 20.000 15.000 10000
5.950 9754484329097954259002102199839128289280.000 20.000 15.000 10000
6.040 9046079554853677659792010309114433372160.000 20.000 15.000 10000
6.130 8419610503347474952677994992327846789120.000 20.000 15.000 10000
6.220 7864190004129526535940223438674496323584.000 20.000 15.000 10000
6.310 7370606355480422823106780178751328092160.000 20.000 15.000 10000
6.400 6931038517947550593672874469611676893184.000 20.000 15.000 10000
6.490 6538824201016199900631996785668749524992.000 20.000 15.000 10000
6.580 6188270272065466737467216229311398805504.000 20.000 15.000 10000
6.670 5874497171102380103206024876246821765120.000 20.000 15.000 10000
6.760 5593310760002228335064913024494059126784.000 20.000 15.000 10000
6.850 5341096392169888504318833002697187131392.000 20.000 15.000 10000
6.940 5114731048572472078945877967972065083392.000 20.000 15.000 10000
7.030 4911510217553748617453190183502965899264.000 20.000 15.000 10000
7.120 4729086850704051069671572509372404727808.000 20.000 15.000 10000
7.210 4565420244902496284754211863090092310528.000 20.000 15.000 10000
7.300 4418733111738299907515317179516146679808.000 20.000 15.000 10000
7.390 4287475423101179909780145157841352654848.000 20.000 15.000 10000
7.480 4170293883736204602855113823824742711296.000 20.000 15.000 10000
7.570 4066006091869634639115976516426430152704.000 20.000 15.000 10000
7.660 3973578618423189125393426440227370565632.000 20.000 15.000 10000
7.750 3892108372268575193027815661173420851200.000 20.000 15.000 10000
7.840 3820806730030966487350339952431446622208.000 20.000 15.000 10000
7.930 3758985999317692195768193397588519550976.000 20.000 15.000 10000
8.020 3706047858020364203261612982934800695296.000 20.000 15.000 10000
8.110 3661473472756409139287443641345882718208.000 20.000 15.000 10000
8.200 3624815049154654825888388005867204640768.000 20.000 15.000 10000
8.290 3595688607602016293119118591073665941504.000 20.000 15.000 10000
8.380 3573767811896206528178103670993489756160.000 20.000 15.000 10000
8.470 3558778706309866806534356415622301089792.000 20.000 15.000 10000
8.560 3550495239924810245458676009005771390976.000 20.000 15.000 10000
8.650 3548735476597177631435808458429394059264.000 20.000 15.000 10000
8.740 3553358405258477532056961945915602501632.000 20.000 15.000 10000
8.830 3564261279007065717150209460596155351040.000 20.000 15.000 10000
8.920 3581377423058699749709426090752400687104.000 20.000 15.000 10000
9.010 3604674461478790394932560737704614035456.000 20.000 15.000 10000
9.100 3634152921020867519995368902899024265216.000 20.000 15.000 10000
9.190 3669845177599142101621567688331921195008.000 20.000 15.000 10000
9.280 3711814717137437860339994518524646129664.000 20.000 15.000 10000
9.370 3760155687935970799502089705429076541440.000 20.000 15.000 10000
9.460 3814992726426438465476328864126970363904.000 20.000 15.000 10000
9.550 3876481042365880793223067241088230096896.000 20.000 15.000 10000
9.640 3944806753253040091117900151725668433920.000 20.000 15.000 10000
9.730 4020187461124073197967268213182234099712.000 20.000 15.000 10000
9.820 4102873067971443396121607243775843762176.000 20.000 15.000 10000
9.910 4193146828894370603094026144622424621056.000 20.000 15.000 10000
10.000 4291326644786848078977709214384850468864.000 20.000 15.000 10000
