# Supplementary material for: Does Mutational Robustness Inhibit Extinction by Lethal Mutagenesis in Viral Populations?
Source: PLoS Comput Biol. 2010 Jun 10;6(6):e1000811. doi: 10.1371/journal.pcbi.1000811 (PMC2883602; doi:10.1371/journal.pcbi.1000811)
Supplement: Dataset S1 — Raw data and computer code necessary to reproduce all results reported in this paper. (0.46 MB ZIP) [file pcbi.1000811.s003.zip › Dataset_S1/data/time_U_k5_Ne11.dat]

U contime b k N
1.090 500953.839 20.000 5.000 100000000000
1.180 364382.506 20.000 5.000 100000000000
1.270 274525.197 20.000 5.000 100000000000
1.360 213199.492 20.000 5.000 100000000000
1.450 170013.946 20.000 5.000 100000000000
1.540 138770.354 20.000 5.000 100000000000
1.630 115631.723 20.000 5.000 100000000000
1.720 98144.142 20.000 5.000 100000000000
1.810 84692.454 20.000 5.000 100000000000
1.900 74186.067 20.000 5.000 100000000000
1.990 65871.601 20.000 5.000 100000000000
2.080 59217.876 20.000 5.000 100000000000
2.170 53843.441 20.000 5.000 100000000000
2.260 49469.805 20.000 5.000 100000000000
2.350 45890.611 20.000 5.000 100000000000
2.440 42950.907 20.000 5.000 100000000000
2.530 40532.960 20.000 5.000 100000000000
2.620 38546.388 20.000 5.000 100000000000
2.710 36921.190 20.000 5.000 100000000000
2.800 35602.751 20.000 5.000 100000000000
2.890 34548.223 20.000 5.000 100000000000
2.980 33723.874 20.000 5.000 100000000000
3.070 33103.119 20.000 5.000 100000000000
3.160 32665.045 20.000 5.000 100000000000
3.250 32393.312 20.000 5.000 100000000000
3.340 32275.301 20.000 5.000 100000000000
3.430 32301.484 20.000 5.000 100000000000
3.520 32464.930 20.000 5.000 100000000000
3.610 32760.933 20.000 5.000 100000000000
3.700 33186.735 20.000 5.000 100000000000
3.790 33741.306 20.000 5.000 100000000000
3.880 34425.199 20.000 5.000 100000000000
3.970 35240.432 20.000 5.000 100000000000
4.060 36190.424 20.000 5.000 100000000000
4.150 37279.954 20.000 5.000 100000000000
4.240 38515.151 20.000 5.000 100000000000
4.330 39903.505 20.000 5.000 100000000000
4.420 41453.911 20.000 5.000 100000000000
4.510 43176.725 20.000 5.000 100000000000
4.600 45083.840 20.000 5.000 100000000000
4.690 47188.796 20.000 5.000 100000000000
4.780 49506.894 20.000 5.000 100000000000
4.870 52055.345 20.000 5.000 100000000000
4.960 54853.442 20.000 5.000 100000000000
5.050 57922.746 20.000 5.000 100000000000
5.140 61287.314 20.000 5.000 100000000000
5.230 64973.947 20.000 5.000 100000000000
5.320 69012.475 20.000 5.000 100000000000
5.410 73436.079 20.000 5.000 100000000000
5.500 78281.651 20.000 5.000 100000000000
5.590 83590.203 20.000 5.000 100000000000
5.680 89407.319 20.000 5.000 100000000000
5.770 95783.673 20.000 5.000 100000000000
5.860 102775.603 20.000 5.000 100000000000
5.950 110445.759 20.000 5.000 100000000000
6.040 118863.828 20.000 5.000 100000000000
6.130 128107.352 20.000 5.000 100000000000
6.220 138262.642 20.000 5.000 100000000000
6.310 149425.806 20.000 5.000 100000000000
6.400 161703.909 20.000 5.000 100000000000
6.490 175216.269 20.000 5.000 100000000000
6.580 190095.919 20.000 5.000 100000000000
6.670 206491.247 20.000 5.000 100000000000
6.760 224567.848 20.000 5.000 100000000000
6.850 244510.601 20.000 5.000 100000000000
6.940 266526.010 20.000 5.000 100000000000
7.030 290844.841 20.000 5.000 100000000000
7.120 317725.089 20.000 5.000 100000000000
7.210 347455.330 20.000 5.000 100000000000
7.300 380358.490 20.000 5.000 100000000000
7.390 416796.103 20.000 5.000 100000000000
7.480 457173.110 20.000 5.000 100000000000
7.570 501943.276 20.000 5.000 100000000000
7.660 551615.314 20.000 5.000 100000000000
7.750 606759.784 20.000 5.000 100000000000
7.840 668016.906 20.000 5.000 100000000000
7.930 736105.381 20.000 5.000 100000000000
8.020 811832.360 20.000 5.000 100000000000
8.110 896104.731 20.000 5.000 100000000000
8.200 989941.879 20.000 5.000 100000000000
8.290 1094490.128 20.000 5.000 100000000000
8.380 1211039.098 20.000 5.000 100000000000
8.470 1341040.224 20.000 5.000 100000000000
8.560 1486127.736 20.000 5.000 100000000000
8.650 1648142.439 20.000 5.000 100000000000
8.740 1829158.670 20.000 5.000 100000000000
8.830 2031514.866 20.000 5.000 100000000000
8.920 2257848.241 20.000 5.000 100000000000
9.010 2511134.134 20.000 5.000 100000000000
9.100 2794730.679 20.000 5.000 100000000000
9.190 3112429.517 20.000 5.000 100000000000
9.280 3468513.403 20.000 5.000 100000000000
9.370 3867821.652 20.000 5.000 100000000000
9.460 4315824.522 20.000 5.000 100000000000
9.550 4818707.774 20.000 5.000 100000000000
9.640 5383468.835 20.000 5.000 100000000000
9.730 6018026.188 20.000 5.000 100000000000
9.820 6731343.835 20.000 5.000 100000000000
9.910 7533572.972 20.000 5.000 100000000000
10.000 8436213.282 20.000 5.000 100000000000
