# Supplementary material for: Does Mutational Robustness Inhibit Extinction by Lethal Mutagenesis in Viral Populations?
Source: PLoS Comput Biol. 2010 Jun 10;6(6):e1000811. doi: 10.1371/journal.pcbi.1000811 (PMC2883602; doi:10.1371/journal.pcbi.1000811)
Supplement: Dataset S1 — Raw data and computer code necessary to reproduce all results reported in this paper. (0.46 MB ZIP) [file pcbi.1000811.s003.zip › Dataset_S1/data/alpha-beta-l40-l4cn33-prec256.dat]

s alpha beta
0.0100000000000000 0.01005033585350144118354885755854770608551500767462987337869942552958300900425 2.060440933066018203562164146092072769533842802047729492187500000000000000000
0.0200000000000000 0.02020270731751944840804530102419238785253338373356832102719549256659187188087 1.844595534332179253070305158246355858864262700080871582031250000000000000000
0.0300000000000000 0.03045920748470854591926128766476670139328807459876459609042143317496792757652 1.718216804921014273857537979495191393652930855751037597656250000000000000000
0.0400000000000000 0.04082199452025512955457706515531987017721174763352022972856142083068281628762 1.628330023247227802130066010022346745245158672332763671875000000000000000000
0.0500000000000000 0.05129329438755053342619614425468723843922236168989941161604767405167352958285 1.558385630973318667844007556766428024275228381156921386718750000000000000000
0.0600000000000000 0.06187540371808747179780011813837813823065234087706666474546744563493338387921 1.501027542299345424528511649953088635811582207679748535156250000000000000000
0.0700000000000000 0.07257069283483543071157334790384550010477348895420452857524339582266950953855 1.452338105574254380897292193708381091710180044174194335937500000000000000000
0.0800000000000000 0.08338160893905105839476583464217916060882239369659970182666040546536472943052 1.409981862860026191608397994059487245976924896240234375000000000000000000000
0.0900000000000000 0.09431067947124132687714272436023008075985030291547764718822014133410068927822 1.372454014087272003777351336850642837816849350929260253906250000000000000000
0.100000000000000 0.1053605156578263012275009808393127983061203729832740725639392336925840232401 1.338728018838332501153076670163954986492171883583068847656250000000000000000
0.110000000000000 0.1165338162559515297181673686988791957975425901245865879599582246471913265752 1.308072243029183764732870098868033892358653247356414794921875000000000000000
0.120000000000000 0.1278333715098848957223429670290694111539957202393630144860480643243907295324 1.279946817130658769101625438224800745956599712371826171875000000000000000000
0.130000000000000 0.1392620673335076494574656400842911050601995055120524214102911166548701449982 1.253941970685465961271587431724583439063280820846557617187500000000000000000
0.140000000000000 0.1508228897345836351459082745647048115675666580157352827542905275188924235120 1.229739312766234337476189963922479364555329084396362304687500000000000000000
0.150000000000000 0.1625189294977749131856889582694142400883986104032834428567701725786736558461 1.207086519852428747531791763947239815024659037590026855468750000000000000000
0.160000000000000 0.1743533871447777527009206860866698447666274211324248036312112993732838194446 1.185780219854722287650683476556423556758090853691101074218750000000000000000
0.170000000000000 0.1863295781914934445605106860773579621728899205943095818787123389965662294657 1.165654080797745141204191376971266436157748103141784667968750000000000000000
0.180000000000000 0.1984509387238382547519874148731442587502923734979890643267128821817729809793 1.146570313636599213261146879005991650046780705451965332031250000000000000000
0.190000000000000 0.2107210313156526024550019616786255966122407459665481451278784673851680464803 1.128413478435348980127850282428880746010690927505493164062500000000000000000
0.200000000000000 0.2231435513142097557662950903098345033746010855480072136712878724873917437683 1.111085883097362019336640237554547638865187764167785644531250000000000000000
0.210000000000000 0.2357223335210698738630373678873174930286617528349363266544846843753391582303 1.094504107243846552713351094610061409184709191322326660156250000000000000000
0.220000000000000 0.2484613592984996311700181094227075376739443403143341297922359481407926368420 1.078596336419435156028789890569896670058369636535644531250000000000000000000
0.230000000000000 0.2613647641344075188686865879604193857434113937382675883886979428669917326894 1.063300289992581014811290351929073949577286839485168457031250000000000000000
0.240000000000000 0.2744368457017602891924912345645217418138234472379066252873355465390652733511 1.048561590799276164315267934057374077383428812026977539062500000000000000000
0.250000000000000 0.2876820724517809274392190059938274315035097108977610565066656853492929507208 1.034332468090081346562270070421618584077805280685424804687500000000000000000
0.260000000000000 0.3011050927839216142506551168791046832266252557296545343010631112487618503946 1.020570715171193753451062136150540027301758527755737304687500000000000000000
0.270000000000000 0.3147107448397002389438740519301858442974501323859482874709569447733552434341 1.007238843936565811029715256097460951423272490501403808593750000000000000000
0.280000000000000 0.3285040669720360569937960711491473016807214585312812862352271061799757670084 0.9943033932294127689305307526979049725923687219619750976562500000000000000000
0.290000000000000 0.3424903089467759467065283768556943184426264505469798439452299999077937125305 0.9817343585667842580794184570436300418805330991744995117187500000000000000000
0.300000000000000 0.3566749439387323789126387112411844779640167590469117875739377510299927469253 0.9695047184774463980977410315631459525320678949356079101562500000000000000000
0.310000000000000 0.3710636813908319858339848406360065921123321045943607583333260908146576801513 0.9575900383921024114700082385809309926116839051246643066406250000000000000000
0.320000000000000 0.3856624808119846689519840485792487434629996959512906565280580450660653996144 0.9459681372663169100778457476508265244774520397186279296875000000000000000000
0.330000000000000 0.4004775665971253083659109130050056646352700740356506149288716711598767138266 0.9346188053118771460470171064116584602743387222290039062500000000000000000000
0.340000000000000 0.4155154439616658231615619730228968426575054311371240709927137496736836802532 0.9235235636431555423034311935737150633940473198890686035156250000000000000000
0.350000000000000 0.4307829160924542573817361345772221708713336782288211137349623997975015643226 0.9126654585110589214952403480651810241397470235824584960937500000000000000000
0.360000000000000 0.4462871026284195115325901806196690067492021710960144273425757449747834875365 0.9020288842417358132069749032666550192516297101974487304687500000000000000000
0.370000000000000 0.4620354595965586801401396920804972762701371320301858601378769847225767701654 0.8915994301243967534026380050704574387054890394210815429687500000000000000000
0.380000000000000 0.4780358009429998126895864633681946366767639124166987261892577199667701807875 0.8813637473786275194215233952377275272738188505172729492187500000000000000000
0.390000000000000 0.4942963218147801192845938059431136688865212341762848891292721555157054125098 0.8713094330328495507043129464364028535783290863037109375000000000000000000000
0.400000000000000 0.5108256237659906832055140963036619348781107964457682701779535578366846944890 0.8614249281042045524453554250499109912198036909103393554687500000000000000000
0.410000000000000 0.5276327420823719174199325356490307911388561879270914225546191048759451050893 0.8516994279177947605591336710517680330667644739151000976562500000000000000000
0.420000000000000 0.5447271754416720314354787555486402416321899289745466190243054407989708162472 0.8421228027639248020497220181823649909347295761108398437500000000000000000000
0.430000000000000 0.5621189181535412166317102405583491733173331581356676817940012318883582240719 0.8326855273841218523650509197864266752731055021286010742187500000000000000000
0.440000000000000 0.5798184952529421346789338015510189813386178445949190012452256235173844906936 0.8233786180143758352129035316124827659223228693008422851562500000000000000000
0.450000000000000 0.5978370007556204493732799981774114758548947690516110549354402013303926077338 0.8141935759081669488762544872884063806850463151931762695312500000000000000000
0.460000000000000 0.6161861394238169844330150771429747331842311694290423427418927915292687177292 0.8051223364209372269917341924383435980416834354400634765625000000000000000000
0.470000000000000 0.6348782724359695338915137703396706448422252243463283490185263319171405854112 0.7961572228683682335773075244844676490174606442451477050781250000000000000000
0.480000000000000 0.6539264674066640131480312248870566742459347637768283274062502722848933080909 0.7872909044783725739102830942783839418552815914154052734375000000000000000000
0.490000000000000 0.6733445532637655963912030545730761749665094068490517130347237304153583503352 0.7785163578452090043374722583280345133971422910690307617187500000000000000000
0.500000000000000 0.6931471805599453094172321214581765680755001343602552541206800094933936219697 0.7698268313668385400688753961162547057028859853744506835937500000000000000000
0.510000000000000 0.7133498878774647578252774224823689559280335180938235751478755020599854938506 0.7612158122061138485620057636538149381522089242935180664062500000000000000000
0.520000000000000 0.7339691750802004389718091866134964382527118819937754838492414303240764382573 0.7526769953646507919226005256518874375615268945693969726562500000000000000000
0.530000000000000 0.7550225842780327812150322395965547063061524752373219188661474551283270058489 0.7442042544968378962877419979804471950046718120574951171875000000000000000000
0.540000000000000 0.7765287894989963678119979561003557286843225280568549559473404149587583514002 0.7357916141215989948298759060207885340787470340728759765625000000000000000000
0.550000000000000 0.7985076962177716106447331022974893663816205073435293266846192431859776452098 0.7274332229121281603173576613130535406526178121566772460937500000000000000000
0.560000000000000 0.8209805520698302051395750884872459792294958545996182686067280738177843515021 0.7191233277594870805515814282671271939761936664581298828125000000000000000000
0.570000000000000 0.8439700702945289445631403960228813796430667923759905368749705370122860454817 0.7108562483150715968771571340312220854684710502624511718750000000000000000000
0.580000000000000 0.8675005677047230621181528075448464128421275554926800577518913088666774414143 0.7026263517196655143670636078923052991740405559539794921875000000000000000000
0.590000000000000 0.8915981192837835641692195363313208268257925078582443184473928916751666029490 0.6944280272230256914611778995549684623256325721740722656250000000000000000000
0.600000000000000 0.9162907318741550651835272117680110714501012199082624677919678819807853657380 0.6862556603873635769491601266167890571523457765579223632812500000000000000000
0.610000000000000 0.9416085398584449405872502308808841057494444746745893839129159576341862588117 0.6781036065501218484952161702494777273386716842651367187500000000000000000000
0.620000000000000 0.9675840262617055986097233560226983098893235815981618794080155560324588953208 0.6699661631952032719156120421644118323456496000289916992187500000000000000000
0.630000000000000 0.9942522733438669236678872383372812513021253900899097884217431207421554723643 0.6618375408460433900748043356543348636478185653686523437500000000000000000000
0.640000000000000 1.021651247531981366411028192607323869756221592891536540355907115673369388978 0.6537118320469321262194961619229616189841181039810180664062500000000000000000
0.650000000000000 1.049822124498677688329870832699361046039516893407167041694617760523386368895 0.6455829779385234782479452420034249371383339166641235351562500000000000000000
0.660000000000000 1.078809661371929978369216170037425311538499830311545910648738054559459021584 0.6374447318565457237804494639021868351846933364868164062500000000000000000000
0.670000000000000 1.108662624521611132578794094481073410733005565497379325113393759167077302223 0.6292906192854151713883537055949091154616326093673706054687500000000000000000
0.680000000000000 1.139434283188364820949822302077845574824702305456269681463255754468177109506 0.6211138933756017409260063999454359873197972774505615234375000000000000000000
0.690000000000000 1.171182981502945122106818584826371204752264046776953980309937729460163802757 0.6129074850783753705685263923896854976192116737365722656250000000000000000000
0.700000000000000 1.203972804325935992622746217761838502953610930806023524298633567330078316459 0.6046639467549262333956328063777618808671832084655761718750000000000000000000
0.710000000000000 1.237874356001617340852710877006816809707690063334801873144985450292364438217 0.5963753878667044008160535994989004393573850393295288085937500000000000000000
0.720000000000000 1.272965675812887444096165923009195549414117978955174255365905633010778112663 0.5880334010338839224180107478900936257559806108474731445312500000000000000000
0.730000000000000 1.309333319983762293850247198601151301259731303789297596862572801022662339699 0.5796289763370146216892031532097462331876158714294433593750000000000000000000
0.740000000000000 1.347073647966609322565263346345233242321434898137083581526930281778286930061 0.5711524012028846627314626616112036572303622961044311523437500000000000000000
0.750000000000000 1.386294361119890618834464242916353136151000268720510508241360018986787243939 0.5625931425174259589011560578342141525354236364364624023437500000000000000000
0.760000000000000 1.427116355640145748389041308071673006328212016354030737969921439817470060227 0.5539397066874223955063039070978447853121906518936157226562500000000000000000
0.770000000000000 1.469675970058941677229230077558532296759822662417110210068020424452151973370 0.5451794721456133929055054565537830058019608259201049804687500000000000000000
0.780000000000000 1.514127732629775514556807209945422547304995988959873522727408083311177973472 0.5362984871410915004019681617819514940492808818817138671875000000000000000000
0.790000000000000 1.560647748264668371535384929003022980917627689852935311872571318360071063384 0.5272812234048458550350613194268589722923934459686279296875000000000000000000
0.800000000000000 1.609437912434100374600759333226187639525601354268517721912647891474178987708 0.5181102731720517509672596645486919442191720008850097656250000000000000000000
0.810000000000000 1.660731206821650908026955477480874877964823715958417133528695565525852517291 0.5087659726924242068607506794819528295192867517471313476562500000000000000000
0.820000000000000 1.714798428091926675828260314065500437831721727251791794476587125166763010948 0.4992259291775940754226636997259447525721043348312377929687500000000000000000
0.830000000000000 1.771956841931875287786448291495601879613999964671801164769418064052852643554 0.4894644191997967498652943874049014993943274021148681640625000000000000000000
0.840000000000000 1.832581463748310130367054423536022142900202439816524935583935763961570731476 0.4794516134027224929514687801201944239437580108642578125000000000000000000000
0.850000000000000 1.897119984885881302039978339220015071029111065166278778419313576823471938428 0.4691525626199530051366193283968186733545735478401184082031250000000000000000
0.860000000000000 1.966112856372832753513398044467372117489618113315429509486585642504171734633 0.4585258501087753294639393075726729875896126031875610351562500000000000000000
0.870000000000000 2.040220828526554631982495467803409810396935032497338835647610291271680552030 0.4475217666761642509865026795523590408265590667724609375000000000000000000000
0.880000000000000 2.120263536200091057806273429529849574403712150714285992090601449310863682197 0.4360797876508473204515414778370541171170771121978759765625000000000000000000
0.890000000000000 2.207274913189720823974039331403599115380496123320128776848088092804571595441 0.4241250000629742319957493634774436941370368003845214843750000000000000000000
0.900000000000000 2.302585092994045684017991454684364207601101488628772976033327900967572609677 0.4115629007785781487416265633783041266724467277526855468750000000000000000000
0.910000000000000 2.407945608651871985245492435523677005907221861612047048597267134660156632917 0.3982715717209942317758586405318510514916852116584777832031250000000000000000
0.920000000000000 2.525728644308255439784286544994198710975702574176780189704615773454964353446 0.3840894427132676078318063161987083731219172477722167968750000000000000000000
0.930000000000000 2.659260036932778062930630165925548685565118247675684763607265651997565356603 0.3687952274860595829747422769173681444954127073287963867187500000000000000000
0.940000000000000 2.813410716760036367223505550988026142479212285074541246211281458804257304166 0.3520730357631163352088998763633753696922212839126586914062500000000000000000
0.950000000000000 2.995732273553990993435223576142540775676601622989028230154007910460966231647 0.3334469684844175579874203663166554179042577743530273437500000000000000000000
0.960000000000000 3.218875824868200749201518666452375279051202708537035443825295782948357975415 0.3121455752661168713685269082702689047437161207199096679687500000000000000000
0.970000000000000 3.506557897319981676640737672446202710554712419434796500331961468297650926136 0.2867783086042580784763567081085966492537409067153930664062500000000000000000
0.980000000000000 3.912023005428146058618750787910551847126702842897290697945975792441751597385 0.2543746955999712502580201167745599377667531371116638183593750000000000000000
0.990000000000000 4.605170185988091368035982909368728415202202977257545952066655801935145219355 0.2061110952125035106902162240771758661139756441116333007812500000000000000000
