# Supplementary material for: Does Mutational Robustness Inhibit Extinction by Lethal Mutagenesis in Viral Populations?
Source: PLoS Comput Biol. 2010 Jun 10;6(6):e1000811. doi: 10.1371/journal.pcbi.1000811 (PMC2883602; doi:10.1371/journal.pcbi.1000811)
Supplement: Dataset S1 — Raw data and computer code necessary to reproduce all results reported in this paper. (0.46 MB ZIP) [file pcbi.1000811.s003.zip › Dataset_S1/data/time_U_k2_Ne4.dat]

U contime b k N
0.100 6340141.394 20.000 2.000 10000
0.200 942949.736 20.000 2.000 10000
0.300 332589.892 20.000 2.000 10000
0.400 167067.897 20.000 2.000 10000
0.500 101855.567 20.000 2.000 10000
0.600 70183.076 20.000 2.000 10000
0.700 52616.925 20.000 2.000 10000
0.800 41958.022 20.000 2.000 10000
0.900 35071.659 20.000 2.000 10000
1.000 30424.622 20.000 2.000 10000
1.100 27198.460 20.000 2.000 10000
1.200 24925.687 20.000 2.000 10000
1.300 23324.739 20.000 2.000 10000
1.400 22218.870 20.000 2.000 10000
1.500 21493.620 20.000 2.000 10000
1.600 21073.276 20.000 2.000 10000
1.700 20907.259 20.000 2.000 10000
1.800 20961.945 20.000 2.000 10000
1.900 21215.607 20.000 2.000 10000
2.000 21655.212 20.000 2.000 10000
2.100 22274.368 20.000 2.000 10000
2.200 23072.000 20.000 2.000 10000
2.300 24051.507 20.000 2.000 10000
2.400 25220.258 20.000 2.000 10000
2.500 26589.322 20.000 2.000 10000
2.600 28173.372 20.000 2.000 10000
2.700 29990.738 20.000 2.000 10000
2.800 32063.568 20.000 2.000 10000
2.900 34418.111 20.000 2.000 10000
3.000 37085.081 20.000 2.000 10000
3.100 40100.144 20.000 2.000 10000
3.200 43504.493 20.000 2.000 10000
3.300 47345.548 20.000 2.000 10000
3.400 51677.775 20.000 2.000 10000
3.500 56563.655 20.000 2.000 10000
3.600 62074.797 20.000 2.000 10000
3.700 68293.251 20.000 2.000 10000
3.800 75313.011 20.000 2.000 10000
3.900 83241.771 20.000 2.000 10000
4.000 92202.949 20.000 2.000 10000
4.100 102338.032 20.000 2.000 10000
4.200 113809.290 20.000 2.000 10000
4.300 126802.917 20.000 2.000 10000
4.400 141532.667 20.000 2.000 10000
4.500 158244.063 20.000 2.000 10000
4.600 177219.274 20.000 2.000 10000
4.700 198782.767 20.000 2.000 10000
4.800 223307.860 20.000 2.000 10000
4.900 251224.315 20.000 2.000 10000
5.000 283027.161 20.000 2.000 10000
5.100 319286.918 20.000 2.000 10000
5.200 360661.489 20.000 2.000 10000
5.300 407909.954 20.000 2.000 10000
5.400 461908.619 20.000 2.000 10000
5.500 523669.670 20.000 2.000 10000
5.600 594362.863 20.000 2.000 10000
5.700 675340.777 20.000 2.000 10000
5.800 768168.204 20.000 2.000 10000
5.900 874656.375 20.000 2.000 10000
6.000 996902.839 20.000 2.000 10000
6.100 1137337.945 20.000 2.000 10000
6.200 1298779.028 20.000 2.000 10000
6.300 1484493.623 20.000 2.000 10000
6.400 1698273.222 20.000 2.000 10000
6.500 1944519.365 20.000 2.000 10000
6.600 2228344.181 20.000 2.000 10000
6.700 2555687.821 20.000 2.000 10000
6.800 2933455.695 20.000 2.000 10000
6.900 3369678.890 20.000 2.000 10000
7.000 3873701.771 20.000 2.000 10000
7.100 4456401.422 20.000 2.000 10000
7.200 5130444.438 20.000 2.000 10000
7.300 5910587.518 20.000 2.000 10000
7.400 6814029.453 20.000 2.000 10000
7.500 7860823.418 20.000 2.000 10000
7.600 9074360.077 20.000 2.000 10000
7.700 10481933.820 20.000 2.000 10000
7.800 12115406.671 20.000 2.000 10000
7.900 14011986.938 20.000 2.000 10000
8.000 16215142.723 20.000 2.000 10000
8.100 18775673.981 20.000 2.000 10000
8.200 21752971.017 20.000 2.000 10000
8.300 25216492.276 20.000 2.000 10000
8.400 29247500.166 20.000 2.000 10000
8.500 33941100.530 20.000 2.000 10000
8.600 39408639.596 20.000 2.000 10000
8.700 45780521.838 20.000 2.000 10000
8.800 53209523.601 20.000 2.000 10000
8.900 61874690.771 20.000 2.000 10000
9.000 71985924.692 20.000 2.000 10000
9.100 83789379.298 20.000 2.000 10000
9.200 97573814.664 20.000 2.000 10000
9.300 113678078.400 20.000 2.000 10000
9.400 132499917.407 20.000 2.000 10000
9.500 154506359.209 20.000 2.000 10000
9.600 180245945.545 20.000 2.000 10000
9.700 210363152.307 20.000 2.000 10000
9.800 245615390.789 20.000 2.000 10000
9.900 286893057.207 20.000 2.000 10000
10.000 335243182.782 20.000 2.000 10000
