# Supplementary material for: Does Mutational Robustness Inhibit Extinction by Lethal Mutagenesis in Viral Populations?
Source: PLoS Comput Biol. 2010 Jun 10;6(6):e1000811. doi: 10.1371/journal.pcbi.1000811 (PMC2883602; doi:10.1371/journal.pcbi.1000811)
Supplement: Dataset S1 — Raw data and computer code necessary to reproduce all results reported in this paper. (0.46 MB ZIP) [file pcbi.1000811.s003.zip › Dataset_S1/data/extn_surf_rna-and-analytic2csv]

1	1	1	1	1	1	1	1	1	1	1	1	1	1	1	1	1	1	1	1	1	1	1	1	1	1	1	1	1	1	1	1	1	1	1	1	1	1	1	1	1	1	1	1	1	1	1	1	1	1
1	1	1	1	1	1	1	1	1	1	1	1	1	1	1	1	1	1	1	1	1	1	1	1	1	1	1	1	1	1	1	1	1	1	1	1	1	1	1	1	1	1	1	1	1	1	1	1	1	1
1	1	1	1	1	1	1	1	1	1	1	1	1	1	1	1	1	1	1	1	1	1	1	1	1	1	1	1	1	1	1	1	1	1	1	1	1	1	1	1	1	1	1	1	1	1	1	1	1	1
1	1	1	1	1	1	1	1	1	1	1	1	1	1	1	1	1	1	1	1	1	1	1	1	1	1	1	1	1	1	1	1	1	1	1	1	1	1	1	1	1	1	1	1	1	1	1	1	1	1
1	1	1	1	1	1	1	1	1	1	1	1	1	1	1	1	1	1	1	1	1	1	1	1	1	1	1	1	1	1	1	1	1	1	1	1	1	1	1	1	1	1	1	1	1	1	1	1	1	1
1	1	1	1	1	1	1	1	1	1	1	1	1	1	1	1	1	1	1	1	1	1	1	1	1	1	1	1	1	1	1	1	1	1	1	1	1	1	1	1	1	1	1	1	1	1	1	1	1	1
1	1	1	1	1	1	1	1	1	1	1	1	1	1	1	1	1	1	1	1	1	1	1	1	1	1	1	1	1	1	1	1	1	1	1	1	1	1	1	1	1	1	1	1	1	1	1	1	1	1
1	1	1	1	1	1	1	1	1	1	1	1	1	1	1	1	1	1	1	1	1	1	1	1	1	1	1	1	1	1	1	1	1	1	1	1	1	1	1	1	1	1	1	1	1	1	1	1	1	1
1	1	1	1	1	1	1	1	1	1	1	1	1	1	1	1	1	1	1	1	1	1	1	1	1	1	1	1	1	1	1	1	1	1	1	1	1	1	1	1	1	1	1	1	1	1	1	1	1	1
1	1	1	1	1	1	1	1	1	1	1	1	1	1	1	1	1	1	1	1	1	1	1	1	1	1	1	1	1	1	1	1	1	1	1	1	1	1	1	1	1	1	1	1	1	1	1	1	1	1
1	1	1	1	1	1	1	1	1	1	1	1	1	1	1	1	1	1	1	1	1	1	1	1	1	1	1	1	1	1	1	1	1	1	1	1	1	1	1	1	1	1	1	1	1	1	1	1	1	1
1	1	1	1	1	1	1	1	1	1	1	1	1	1	1	1	1	1	1	1	1	1	1	1	1	1	1	1	1	1	1	1	1	1	1	1	1	1	1	1	1	1	1	1	1	1	1	1	1	1
1	1	1	1	1	1	1	1	1	1	1	1	1	1	1	1	1	1	1	1	1	1	1	1	1	1	1	1	1	1	1	1	1	1	1	1	1	1	1	1	1	1	1	1	1	1	1	1	1	1
1	1	1	1	1	1	1	1	1	1	1	1	1	1	1	1	1	1	1	1	1	1	1	1	1	1	1	1	1	1	1	1	1	1	1	1	1	1	1	1	1	1	1	1	1	1	1	1	1	1
1	1	1	1	1	1	1	1	1	1	1	1	1	1	1	1	1	1	1	1	1	1	1	1	1	1	1	1	1	1	1	1	1	1	1	1	1	1	1	1	1	1	1	1	1	1	1	1	1	1
1	1	1	1	1	1	1	1	1	1	1	1	1	1	1	1	1	1	1	1	1	1	1	1	1	1	1	1	1	1	1	1	1	1	1	1	1	1	1	1	1	1	1	1	1	1	1	1	1	1
1	1	1	1	1	1	1	1	1	1	1	1	1	1	1	1	1	1	1	1	1	1	1	1	1	1	1	1	1	1	1	1	1	1	1	1	1	1	1	1	1	1	1	1	1	1	1	1	1	1
1	1	1	1	1	1	1	1	1	1	1	1	1	1	1	1	1	1	1	1	1	1	1	1	1	1	1	1	1	1	1	1	1	1	1	1	1	1	1	1	1	1	1	1	1	1	1	1	1	1
1	1	1	1	1	1	1	1	1	1	1	1	1	1	1	1	1	1	1	1	1	1	1	1	1	1	1	1	1	1	1	1	1	1	1	1	1	1	1	1	1	1	1	1	1	1	1	1	1	1
1	1	1	1	1	1	1	1	1	1	1	1	1	1	1	1	1	1	1	1	1	1	1	1	1	1	1	1	1	1	1	1	1	1	1	1	1	1	1	1	1	1	1	1	1	1	1	1	1	1
1	1	1	1	1	1	1	1	1	1	1	1	1	1	1	1	1	1	1	1	1	1	1	1	1	1	1	1	1	1	1	1	1	1	1	1	1	1	1	1	1	1	1	1	1	1	1	1	1	1
1	1	1	1	1	1	1	1	1	1	1	1	1	1	1	1	1	1	1	1	1	1	1	1	1	1	1	1	1	1	1	1	1	1	1	1	1	1	1	1	1	1	1	1	1	1	1	1	1	1
1	1	1	1	1	1	1	1	1	1	1	1	1	1	1	1	1	1	1	1	1	1	1	1	1	1	1	1	1	1	1	1	1	1	1	1	1	1	1	1	1	1	1	1	1	1	1	1	1	1
1	1	1	1	1	1	1	1	1	1	1	1	1	1	1	1	1	1	1	1	1	1	1	1	1	1	1	1	1	1	1	1	1	1	1	1	1	1	1	1	1	1	1	1	1	1	1	1	1	1
1	1	1	1	1	1	1	1	1	1	1	1	1	1	1	1	1	1	1	1	1	1	1	1	1	1	1	1	1	1	1	1	1	1	1	1	1	1	1	1	1	1	1	1	1	1	1	1	1	1
1	1	1	1	1	1	1	1	1	1	1	1	1	1	1	1	1	1	1	1	1	1	1	1	1	1	1	1	1	1	1	1	1	1	1	1	1	1	1	1	1	1	1	1	1	1	1	1	1	1
1	1	1	1	1	1	1	1	1	1	1	1	1	1	1	1	1	1	1	1	1	1	1	1	1	1	1	1	1	1	1	1	1	1	1	1	1	1	1	1	1	1	1	1	1	1	1	1	1	1
1	1	1	1	1	1	1	1	1	1	1	1	1	1	1	1	1	1	1	1	1	1	1	1	1	1	1	1	1	1	1	1	1	1	1	1	1	1	1	1	1	1	1	1	1	1	1	1	1	1
1	1	1	1	1	1	1	1	1	1	1	1	1	1	1	1	1	1	1	1	1	1	1	1	1	1	1	1	1	1	1	1	1	1	1	1	1	1	1	1	1	1	1	1	1	1	1	1	1	1
0.999999	1	1	1	1	1	1	1	1	1	1	1	1	1	1	1	1	1	1	1	1	1	1	1	1	1	1	1	1	1	1	1	1	1	1	1	1	1	1	1	1	1	1	1	1	1	1	1	1	1
0.515552	0.613515	0.673012	0.712166	0.742036	0.767875	0.788403	0.803991	0.817006	0.831053	0.840901	0.851124	0.859545	0.867463	0.874297	0.880358	0.886993	0.892161	0.897224	0.901309	0.906024	0.910006	0.913734	0.917249	0.920423	0.92355	0.926493	0.929278	0.931948	0.934505	0.936946	0.939191	0.941263	0.94337	0.945398	0.947101	0.949004	0.950738	0.952176	0.953769	0.95535	0.956758	0.958207	0.959701	0.960739	0.962018	0.963354	0.964379	0.965573	0.966716
0.191233	0.29331	0.368811	0.424658	0.4707	0.512642	0.547722	0.575451	0.599256	0.625472	0.644429	0.664354	0.681114	0.697074	0.711129	0.723687	0.737566	0.748504	0.759343	0.768211	0.77843	0.787139	0.795382	0.803203	0.810333	0.81735	0.823971	0.830267	0.836332	0.842168	0.847779	0.852998	0.857812	0.862724	0.867439	0.87145	0.87591	0.879983	0.883413	0.88719	0.890924	0.894287	0.897729	0.901281	0.903818	0.906881	0.910083	0.912585	0.915449	0.918199
0.0719221	0.140538	0.201648	0.252264	0.297292	0.340469	0.378456	0.409717	0.437323	0.468334	0.491472	0.5161	0.537258	0.55767	0.576005	0.592524	0.610946	0.625652	0.640386	0.652612	0.666681	0.67879	0.690369	0.701428	0.711606	0.721621	0.731097	0.740152	0.748921	0.757399	0.765601	0.773314	0.780431	0.787717	0.794699	0.800714	0.807368	0.813461	0.818667	0.824371	0.829991	0.835104	0.840315	0.845697	0.849642	0.85432	0.85921	0.8631	0.867478	0.871698
0.0274747	0.067583	0.110119	0.149415	0.18707	0.225055	0.260175	0.290266	0.317609	0.348925	0.373045	0.399044	0.421863	0.444169	0.464603	0.48318	0.504079	0.52099	0.538118	0.552533	0.569105	0.583514	0.597429	0.610813	0.623244	0.635485	0.647104	0.658262	0.669125	0.679678	0.689952	0.699709	0.708726	0.717986	0.726849	0.73458	0.743093	0.750912	0.757685	0.765069	0.772329	0.778993	0.785762	0.79276	0.79802	0.804149	0.810558	0.815744	0.821489	0.827048
0.0106753	0.0326578	0.060121	0.0883044	0.11734	0.14813	0.178011	0.204669	0.2296	0.258698	0.281838	0.307102	0.329756	0.3522	0.373164	0.392412	0.414244	0.432165	0.450509	0.466174	0.484163	0.499974	0.515392	0.530327	0.544323	0.558127	0.571277	0.583969	0.596393	0.60852	0.620398	0.631784	0.642332	0.653195	0.66359	0.672765	0.682827	0.692097	0.700234	0.709067	0.717736	0.725761	0.733889	0.742302	0.748777	0.756201	0.763969	0.770355	0.777332	0.784106
0.00422329	0.0158738	0.032844	0.0521091	0.0734041	0.0971202	0.121252	0.143663	0.165241	0.190889	0.211955	0.235251	0.256595	0.27803	0.298441	0.31738	0.33903	0.35707	0.37573	0.391898	0.410453	0.426944	0.443176	0.459014	0.473991	0.488792	0.502951	0.516689	0.530209	0.543472	0.556536	0.56917	0.580911	0.593036	0.604645	0.615009	0.626334	0.6368	0.646107	0.656168	0.666031	0.675236	0.684536	0.694173	0.70176	0.71033	0.719304	0.72679	0.73487	0.74274
0.00170229	0.00776719	0.0179663	0.0307209	0.0458149	0.0634512	0.0822426	0.100406	0.11841	0.140195	0.158676	0.179379	0.19876	0.218495	0.237645	0.255616	0.276311	0.293829	0.312135	0.328231	0.346694	0.363294	0.379783	0.395993	0.411457	0.426783	0.44151	0.455874	0.470091	0.484105	0.497987	0.511523	0.52415	0.537225	0.54976	0.561074	0.573397	0.584825	0.595114	0.606196	0.617053	0.627262	0.63756	0.648241	0.656832	0.666405	0.67644	0.684926	0.693985	0.702838
0.000699294	0.00382812	0.00984632	0.0181026	0.0285395	0.0413195	0.0555598	0.0698796	0.0844951	0.102487	0.118253	0.136143	0.153257	0.170926	0.188396	0.204988	0.224227	0.240781	0.258251	0.273844	0.291725	0.307995	0.324299	0.34045	0.355994	0.371451	0.386378	0.401016	0.415586	0.43002	0.444395	0.458523	0.47176	0.485501	0.498701	0.510743	0.523823	0.535995	0.547087	0.558993	0.570657	0.581703	0.592832	0.604387	0.613874	0.624313	0.635267	0.64465	0.654572	0.6643
0.000292765	0.00190105	0.00540847	0.0106654	0.0177477	0.0268254	0.037389	0.0484351	0.0600441	0.0745748	0.0877275	0.102846	0.117623	0.133095	0.148676	0.163661	0.181152	0.196459	0.21277	0.22755	0.244495	0.260106	0.275884	0.291636	0.306929	0.322199	0.337022	0.351639	0.366272	0.380842	0.395429	0.409871	0.42347	0.437622	0.451254	0.463816	0.47743	0.490147	0.50187	0.514417	0.526714	0.538438	0.550243	0.56251	0.572781	0.583954	0.595693	0.605869	0.616542	0.627039
0.00012487	0.00095134	0.00297825	0.00628398	0.0110192	0.0173646	0.0250658	0.0334353	0.042492	0.0540122	0.0647825	0.077323	0.089846	0.103146	0.116782	0.130072	0.145679	0.159579	0.174531	0.188286	0.20406	0.218776	0.233772	0.248864	0.263646	0.278472	0.292946	0.3073	0.321754	0.336217	0.350775	0.365287	0.37903	0.393364	0.407217	0.420109	0.434055	0.447135	0.459326	0.472341	0.485109	0.497359	0.509693	0.52252	0.533463	0.545243	0.557636	0.568501	0.579818	0.590981
5.42244e-05	0.000479698	0.00164422	0.00370286	0.006831	0.0112082	0.0167409	0.0229865	0.0299446	0.0389347	0.0476141	0.0578512	0.0682948	0.0795453	0.091286	0.102888	0.116592	0.129018	0.142508	0.15511	0.169567	0.183229	0.197266	0.211506	0.225576	0.23976	0.25369	0.267585	0.281659	0.295816	0.310139	0.324511	0.338204	0.352518	0.366406	0.379454	0.393548	0.406825	0.41933	0.432652	0.44574	0.458372	0.471096	0.48434	0.49584	0.508106	0.521028	0.532478	0.544335	0.556066
2.39513e-05	0.00024364	0.00090997	0.00218199	0.00422773	0.0072132	0.0111382	0.0157371	0.0210115	0.0279301	0.0348261	0.0430656	0.0516516	0.0610345	0.0709973	0.0809845	0.0928465	0.103802	0.115803	0.127187	0.140255	0.15277	0.165729	0.178983	0.192196	0.20559	0.218826	0.232109	0.245643	0.259328	0.273244	0.287296	0.300772	0.314889	0.328648	0.341695	0.355771	0.369093	0.381767	0.395247	0.408515	0.421395	0.434379	0.447903	0.459846	0.472483	0.485812	0.497742	0.510039	0.522242
1.07488e-05	0.00012458	0.000504711	0.00128556	0.00261178	0.00462789	0.00738113	0.0107272	0.0146771	0.0199353	0.0253443	0.0318915	0.0388594	0.0465843	0.0549273	0.0634156	0.0735503	0.0830875	0.0936271	0.10378	0.115447	0.126771	0.138586	0.150772	0.163028	0.175525	0.187959	0.200512	0.21338	0.226461	0.23983	0.253413	0.266527	0.280295	0.293782	0.306685	0.320597	0.333826	0.346535	0.360035	0.373354	0.386354	0.399477	0.413153	0.425427	0.438323	0.451941	0.464249	0.476889	0.489469
4.89433e-06	6.40851e-05	0.000280427	0.000757013	0.00161003	0.00295933	0.00487092	0.00727879	0.0102038	0.0141541	0.0183465	0.0234875	0.0290745	0.0353587	0.0422596	0.0493888	0.0579437	0.0661489	0.0752948	0.0842428	0.094539	0.104667	0.115317	0.126393	0.137632	0.149165	0.16072	0.172459	0.184567	0.196941	0.209652	0.222642	0.235275	0.248565	0.261656	0.27429	0.287905	0.300922	0.313541	0.326934	0.340184	0.353186	0.366333	0.380042	0.392535	0.405584	0.419378	0.431962	0.444851	0.457717
2.25771e-06	3.31355e-05	0.000155993	0.000445323	0.000989973	0.00188542	0.00319995	0.00491477	0.00705794	0.00999361	0.0132066	0.0171982	0.0216272	0.0266818	0.0323236	0.0382439	0.0453834	0.052364	0.0602109	0.0680082	0.0769951	0.0859571	0.0954517	0.105409	0.115605	0.126139	0.136769	0.147638	0.158918	0.17051	0.182478	0.194778	0.206831	0.219537	0.232128	0.244383	0.257588	0.270283	0.282698	0.29587	0.308941	0.321835	0.3349	0.34853	0.361134	0.374233	0.388097	0.400858	0.413903	0.426966
1.05332e-06	1.72032e-05	8.68133e-05	0.000261544	0.000606834	0.00119629	0.00209194	0.00330102	0.00485531	0.00701433	0.00944989	0.0125159	0.0159884	0.0200097	0.0245705	0.0294337	0.0353269	0.0412017	0.0478609	0.0545818	0.0623435	0.0701909	0.0785673	0.0874268	0.0965813	0.106106	0.115791	0.125758	0.136167	0.146924	0.158088	0.169626	0.18102	0.193058	0.205061	0.216842	0.229539	0.241818	0.253927	0.266775	0.279568	0.292253	0.305136	0.318585	0.331193	0.344248	0.358076	0.370917	0.384031	0.397202
4.96143e-07	8.9578e-06	4.82939e-05	0.000153249	0.000370596	0.000755508	0.00136025	0.00220438	0.00332025	0.00489199	0.00671857	0.00904874	0.0117422	0.0149073	0.0185539	0.0225062	0.0273189	0.0322109	0.0378021	0.0435336	0.0501685	0.0569698	0.0642845	0.0720873	0.080224	0.0887524	0.097492	0.106548	0.116065	0.125956	0.136275	0.147	0.157676	0.16898	0.180327	0.191555	0.203661	0.215442	0.227155	0.239585	0.252011	0.264395	0.277006	0.290179	0.302692	0.31561	0.329305	0.342132	0.355228	0.368422
2.35517e-07	4.67226e-06	2.68293e-05	8.95105e-05	0.00022532	0.000474617	0.000879231	0.00146278	0.0022558	0.00338849	0.00474376	0.00649616	0.00856301	0.0110279	0.013912	0.0170899	0.0209789	0.0250098	0.0296548	0.034491	0.0401053	0.0459404	0.0522638	0.0590672	0.0662275	0.07379	0.0816029	0.0897546	0.0983772	0.107391	0.116845	0.126723	0.13664	0.147164	0.157801	0.16841	0.179859	0.191075	0.202311	0.214245	0.226223	0.238223	0.250479	0.26329	0.275611	0.288307	0.301776	0.314499	0.327494	0.340628
1.12463e-07	2.43786e-06	1.4869e-05	5.20682e-05	0.000136274	0.00029637	0.000564577	0.000963943	0.00152172	0.0023297	0.00332445	0.00462844	0.00619743	0.00809659	0.0103527	0.0128806	0.0159903	0.0192766	0.0230949	0.0271325	0.0318351	0.0367904	0.0422021	0.0480749	0.0543135	0.0609547	0.0678736	0.0751442	0.0828847	0.091025	0.0996089	0.108629	0.117759	0.127474	0.137362	0.147304	0.158043	0.168636	0.179328	0.190697	0.202158	0.2137	0.225528	0.2379	0.249939	0.262332	0.27549	0.288023	0.300837	0.31383
5.39241e-08	1.27073e-06	8.21145e-06	3.01343e-05	8.19125e-05	0.000183809	0.000359883	0.000630372	0.00101852	0.00158889	0.00231098	0.00327085	0.00444886	0.00589626	0.00764166	0.00963074	0.0120908	0.0147414	0.0178465	0.0211814	0.02508	0.029245	0.0338295	0.038848	0.0442293	0.0500045	0.0560734	0.0624978	0.0693823	0.0766672	0.0843919	0.0925543	0.100887	0.109779	0.118894	0.128132	0.138124	0.148051	0.158143	0.168889	0.179775	0.190794	0.202126	0.213992	0.225667	0.237683	0.250449	0.262712	0.275268	0.288044
2.59166e-08	6.60776e-07	4.51356e-06	1.73333e-05	4.88875e-05	0.000113125	0.000227547	0.000408771	0.000675886	0.00107419	0.00159239	0.00229112	0.00316562	0.00425643	0.0055915	0.00713907	0.00906415	0.0111785	0.0136763	0.0164006	0.0195989	0.0230629	0.0269067	0.0311511	0.0357459	0.040718	0.0459897	0.0516124	0.0576781	0.0641373	0.0710256	0.0783459	0.0858839	0.0939513	0.102283	0.110794	0.120013	0.129242	0.138691	0.148769	0.15903	0.169473	0.180252	0.191552	0.202788	0.21436	0.226662	0.238579	0.250805	0.263288
1.24642e-08	3.42305e-07	2.46637e-06	9.8981e-06	2.89413e-05	6.90253e-05	0.000142586	0.000262627	0.000444312	0.000719344	0.00108682	0.00158959	0.00223119	0.00304377	0.00405308	0.00524322	0.00673289	0.00840033	0.010387	0.0125875	0.0151833	0.0180331	0.0212217	0.0247739	0.0286562	0.0328931	0.0374267	0.0422996	0.0475922	0.053265	0.0593506	0.0658554	0.0726123	0.079868	0.0874176	0.0951905	0.103625	0.112135	0.120907	0.130284	0.139881	0.149703	0.159881	0.170566	0.181297	0.192363	0.204137	0.215637	0.227466	0.239586
5.98915e-09	1.7642e-07	1.33818e-06	5.60517e-06	1.69769e-05	4.17149e-05	8.84673e-05	0.000167027	0.00028909	0.000476762	0.000734114	0.00109152	0.00155651	0.00215454	0.00290835	0.00381258	0.004952	0.0062515	0.0078134	0.00957002	0.0116533	0.0139716	0.0165879	0.0195285	0.0227736	0.026346	0.0302044	0.0343849	0.0389567	0.0438901	0.0492149	0.0549407	0.0609407	0.0674075	0.0741871	0.0812224	0.0888723	0.0966538	0.104729	0.113381	0.122287	0.131452	0.14099	0.151019	0.161188	0.171695	0.182884	0.193905	0.205274	0.216965
2.87119e-09	9.03443e-08	7.20063e-07	3.14415e-06	9.8573e-06	2.49441e-05	5.42963e-05	0.000105055	0.000185997	0.000312462	0.000490341	0.000741193	0.00107387	0.00150844	0.00206432	0.00274266	0.00360368	0.00460396	0.00581706	0.00720233	0.00885506	0.0107189	0.0128412	0.0152481	0.0179304	0.0209094	0.0241579	0.0277065	0.0316147	0.0358615	0.0404742	0.0454651	0.0507413	0.0564511	0.0624827	0.0687916	0.0756678	0.0827207	0.0900888	0.0980049	0.106201	0.114684	0.123552	0.132895	0.142453	0.152357	0.162913	0.173399	0.184251	0.195453
1.37153e-09	4.59147e-08	3.83824e-07	1.74506e-06	5.65918e-06	1.47432e-05	3.29313e-05	6.52842e-05	0.000118219	0.000202316	0.000323569	0.000497278	0.00073209	0.00104368	0.00144817	0.0019503	0.00259273	0.00335272	0.00428304	0.00536158	0.00665685	0.00813712	0.00983825	0.0117852	0.0139764	0.0164322	0.0191364	0.0221155	0.02542	0.0290369	0.0329914	0.0372975	0.0418901	0.0468826	0.0521967	0.0577998	0.0639229	0.0702573	0.0769189	0.0840976	0.0915754	0.0993616	0.107539	0.116175	0.125085	0.134348	0.144232	0.154134	0.164419	0.175077
6.52122e-10	2.31328e-08	2.02454e-07	9.57297e-07	3.20913e-06	8.60426e-06	1.9718e-05	4.00433e-05	7.41562e-05	0.000129295	0.000210746	0.000329335	0.000492711	0.000712989	0.00100321	0.00136972	0.00184268	0.00241226	0.00311625	0.00394478	0.004947	0.00610756	0.00745409	0.00900961	0.0107779	0.012778	0.0150025	0.0174745	0.0202368	0.0232829	0.0266361	0.0303119	0.0342672	0.0385879	0.0432225	0.0481485	0.053548	0.0591827	0.065148	0.0715981	0.0783593	0.0854428	0.0929178	0.100836	0.109069	0.117663	0.126847	0.136124	0.145798	0.155866
3.08348e-10	1.15428e-08	1.05564e-07	5.18521e-07	1.79564e-06	4.95324e-06	1.16437e-05	2.42185e-05	4.58618e-05	8.14766e-05	0.000135348	0.000215094	0.000327058	0.000480474	0.000685652	0.00094922	0.00129253	0.00171327	0.00223857	0.00286611	0.00363118	0.0045288	0.00558066	0.00680734	0.00821606	0.00982445	0.0116317	0.0136578	0.0159392	0.0184744	0.0212853	0.0243878	0.0277562	0.0314554	0.0354543	0.0397393	0.044452	0.0494137	0.0547022	0.0604414	0.0664968	0.0728812	0.0796527	0.0868488	0.0943899	0.102295	0.110758	0.119379	0.128408	0.137843
1.44892e-10	5.69952e-09	5.43634e-08	2.77048e-07	9.90427e-07	2.80988e-06	6.77423e-06	1.44285e-05	2.79357e-05	5.05763e-05	8.56275e-05	0.000138404	0.000213913	0.000319086	0.000461886	0.000648476	0.00089397	0.00120007	0.00158625	0.00205451	0.00263027	0.00331464	0.00412492	0.00507907	0.00618617	0.00746236	0.00891121	0.0105506	0.0124108	0.0144947	0.0168225	0.0194103	0.0222451	0.0253764	0.0287879	0.0324736	0.0365426	0.0408653	0.0455041	0.0505586	0.0559278	0.0616256	0.0677011	0.0741816	0.0810232	0.0882302	0.0959614	0.103904	0.112259	0.12103
6.76283e-11	2.78304e-09	2.76281e-08	1.45895e-07	5.38025e-07	1.56925e-06	3.87922e-06	8.45911e-06	1.67432e-05	3.08952e-05	5.33096e-05	8.76508e-05	0.000137719	0.000208622	0.000306377	0.000436298	0.000609084	0.000828204	0.0011077	0.00145164	0.00187843	0.00239237	0.00300737	0.00373883	0.00459646	0.00559483	0.00674023	0.00804852	0.00954503	0.0112356	0.0131385	0.01527	0.017626	0.0202447	0.0231204	0.0262533	0.0297266	0.0334499	0.0374736	0.041877	0.0465873	0.0516195	0.057015	0.0627946	0.0689399	0.0754476	0.0824462	0.0896969	0.0973607	0.105443
3.13452e-11	1.34317e-09	1.3847e-08	7.56629e-08	2.87604e-07	8.62018e-07	2.18442e-06	4.87572e-06	9.86411e-06	1.85536e-05	3.2628e-05	5.45776e-05	8.71874e-05	0.000134148	0.000199907	0.000288797	0.00040838	0.000562583	0.000761528	0.00100999	0.00132132	0.00170112	0.00216064	0.0027128	0.00336714	0.00413652	0.00502869	0.00605766	0.00724447	0.00859679	0.0101314	0.0118636	0.0137959	0.0159579	0.0183514	0.020981	0.0239099	0.0270786	0.0305274	0.0343196	0.0384053	0.0428005	0.0475405	0.0526417	0.0581035	0.0639203	0.0701945	0.0767492	0.0837125	0.0910916
1.44257e-11	6.40498e-10	6.84052e-09	3.86189e-08	1.51173e-07	4.65368e-07	1.20851e-06	2.76034e-06	5.70696e-06	1.0943e-05	1.96125e-05	3.33796e-05	5.42212e-05	8.4748e-05	0.000128174	0.000187875	0.000269175	0.000375751	0.000514894	0.000691238	0.000914514	0.00119046	0.00152814	0.00193819	0.00242943	0.00301298	0.00369705	0.00449388	0.0054209	0.00648671	0.00770634	0.00909429	0.0106567	0.0124175	0.0143829	0.0165606	0.0189987	0.021661	0.0245799	0.0278059	0.0313073	0.0351009	0.0392169	0.0436697	0.04847	0.0536129	0.0591797	0.0650439	0.0713068	0.0779776
6.59288e-12	3.01717e-10	3.32946e-09	1.93889e-08	7.80821e-08	2.46721e-07	6.56341e-07	1.53361e-06	3.23952e-06	6.33274e-06	1.15665e-05	2.00318e-05	3.30897e-05	5.25466e-05	8.0671e-05	0.000119992	0.000174231	0.000246498	0.000342021	0.00046487	0.000622132	0.000819038	0.00106284	0.00136211	0.00172464	0.00215984	0.00267564	0.00328264	0.00399514	0.00482194	0.00577637	0.00687173	0.00811628	0.00952951	0.0111202	0.0128981	0.0149	0.0171062	0.0195435	0.0222521	0.0252145	0.0284476	0.0319779	0.0358186	0.0399873	0.044482	0.0493665	0.0545549	0.0601269	0.0660937
2.99303e-12	1.40399e-10	1.59624e-09	9.57108e-09	3.96086e-08	1.28368e-07	3.49656e-07	8.35484e-07	1.80264e-06	3.59252e-06	6.68635e-06	1.17841e-05	1.97963e-05	3.1943e-05	4.97873e-05	7.51584e-05	0.000110628	0.000158655	0.000222954	0.000306868	0.000415533	0.000553387	0.000726142	0.000940573	0.00120328	0.00152208	0.00190416	0.00235853	0.00289683	0.00352751	0.00426218	0.00511276	0.00608833	0.00720503	0.00847277	0.00990235	0.011522	0.0133238	0.0153298	0.0175725	0.0200445	0.0227629	0.0257508	0.0290215	0.0325958	0.0364754	0.0407104	0.0452464	0.0501462	0.0554227
1.35034e-12	6.45455e-11	7.53717e-10	4.64401e-09	1.97239e-08	6.55089e-08	1.82597e-07	4.45973e-07	9.82512e-07	1.99605e-06	3.78517e-06	6.78881e-06	1.15986e-05	1.90184e-05	3.00985e-05	4.61186e-05	6.88302e-05	0.000100078	0.000142469	0.000198607	0.000272186	0.00036677	0.000486771	0.000637439	0.000824175	0.00105329	0.00133103	0.00166488	0.00206421	0.00253675	0.00309239	0.00374159	0.00449336	0.00536115	0.00635505	0.007486	0.00877594	0.0102245	0.0118503	0.0136796	0.0157123	0.0179649	0.0204581	0.0232053	0.0262284	0.0295325	0.0331576	0.0370726	0.0413276	0.0459368
6.05806e-13	2.93242e-11	3.5052e-10	2.21448e-09	9.63862e-09	3.27738e-08	9.34172e-08	2.33092e-07	5.24129e-07	1.0853e-06	2.09656e-06	3.82649e-06	6.64865e-06	1.10789e-05	1.78049e-05	2.76937e-05	4.19165e-05	6.1798e-05	8.91395e-05	0.000125882	0.000174646	0.000238171	0.00031979	0.000423482	0.000553523	0.000714895	0.00091278	0.00115327	0.00144382	0.00179116	0.00220359	0.00269004	0.00325888	0.00392133	0.00468696	0.00556624	0.00657642	0.00772166	0.00901776	0.0104861	0.0121313	0.0139691	0.016018	0.0182915	0.0208111	0.023585	0.0266454	0.0299781	0.0336234	0.0375969
2.70462e-13	1.31713e-11	1.60575e-10	1.03771e-09	4.62121e-09	1.60684e-08	4.67974e-08	1.19216e-07	2.73471e-07	5.77018e-07	1.13525e-06	2.10827e-06	3.7252e-06	6.30821e-06	1.02955e-05	1.62564e-05	2.49576e-05	3.73142e-05	5.4546e-05	7.80451e-05	0.000109638	0.000151353	0.000205642	0.000275454	0.000364066	0.00047531	0.000613334	0.000782971	0.000990048	0.00124022	0.00154029	0.00189768	0.00231982	0.00281596	0.00339477	0.00406578	0.00484271	0.00573203	0.00674719	0.00790569	0.00921481	0.0106893	0.0123457	0.0141974	0.0162646	0.0185575	0.0211029	0.0238979	0.0269757	0.0303525
1.20264e-13	5.852e-12	7.24806e-11	4.77896e-10	2.17352e-09	7.71823e-09	2.29454e-08	5.9634e-08	1.39472e-07	2.99766e-07	6.00471e-07	1.13447e-06	2.03822e-06	3.50735e-06	5.81334e-06	9.3184e-06	1.45127e-05	2.2006e-05	3.26055e-05	4.72742e-05	6.72593e-05	9.40075e-05	0.000129277	0.000175198	0.000234205	0.000309168	0.000403291	0.00052031	0.000664689	0.000841015	0.00105473	0.00131185	0.00161867	0.00198275	0.00241162	0.00291362	0.00349969	0.00417711	0.00495731	0.00585461	0.00687751	0.00803946	0.00935509	0.0108375	0.0125049	0.0143689	0.0164519	0.0187586	0.0213166	0.0241425
5.33138e-14	2.57363e-12	3.22491e-11	2.16331e-10	1.00284e-09	3.63145e-09	1.1008e-08	2.91617e-08	6.94908e-08	1.52068e-07	3.10016e-07	5.95716e-07	1.08806e-06	1.90239e-06	3.20208e-06	5.21045e-06	8.23263e-06	1.26612e-05	1.90169e-05	2.79429e-05	4.02704e-05	5.69973e-05	7.93482e-05	0.00010882	0.000147167	0.000196477	0.000259146	0.000337978	0.000436321	0.000557766	0.00070655	0.000887433	0.00110555	0.00136696	0.00167797	0.00204562	0.00247864	0.00298411	0.00357167	0.00425299	0.00503673	0.00593485	0.0069602	0.00812509	0.00944561	0.0109339	0.0126091	0.0144799	0.0165699	0.0188956
2.35874e-14	1.12122e-12	1.41511e-11	9.62851e-11	4.53941e-10	1.67349e-09	5.16592e-09	1.39357e-08	3.38078e-08	7.52826e-08	1.56123e-07	3.05021e-07	5.6621e-07	1.00569e-06	1.71884e-06	2.83903e-06	4.55088e-06	7.09872e-06	1.08091e-05	1.60974e-05	2.35025e-05	3.36901e-05	4.74874e-05	6.59168e-05	9.02034e-05	0.000121822	0.000162503	0.000214293	0.000279638	0.000361259	0.000462362	0.000586606	0.000738046	0.000921414	0.00114182	0.00140502	0.0017179	0.00208683	0.00251976	0.00302616	0.00361414	0.00429403	0.00507698	0.00597416	0.00699954	0.00816499	0.00948682	0.010976	0.0126524	0.0145321
1.04268e-14	4.84302e-13	6.12777e-12	4.21525e-11	2.01626e-10	7.55351e-10	2.3711e-09	6.506e-09	1.60537e-08	3.6351e-08	7.66411e-08	1.52174e-07	2.86992e-07	5.17704e-07	8.98275e-07	1.50582e-06	2.44872e-06	3.87394e-06	5.98027e-06	9.02678e-06	1.33529e-05	1.93879e-05	2.76731e-05	3.88858e-05	5.38542e-05	7.35883e-05	9.9297e-05	0.000132427	0.000174718	0.000228161	0.000295115	0.000378308	0.000480831	0.000606293	0.00075869	0.000942584	0.00116332	0.00142628	0.0017379	0.00210575	0.00253697	0.00304027	0.00362508	0.00430127	0.00508068	0.00597434	0.00699616	0.00815759	0.0094756	0.0109653
4.61081e-15	2.0761e-13	2.62043e-12	1.81604e-11	8.79018e-11	3.33965e-10	1.06435e-09	2.96668e-09	7.43789e-09	1.71117e-08	3.66532e-08	7.39211e-08	1.41575e-07	2.5928e-07	4.56605e-07	7.76677e-07	1.28112e-06	2.05538e-06	3.21663e-06	4.92101e-06	7.37565e-06	1.0848e-05	1.56807e-05	2.23084e-05	3.12723e-05	4.32421e-05	5.9034e-05	7.96378e-05	0.000106254	0.000140291	0.00018343	0.000237643	0.000305207	0.000388795	0.000491433	0.000616612	0.000768394	0.000951117	0.00116986	0.00143054	0.00173917	0.00210287	0.00252943	0.00302726	0.00360622	0.00427607	0.00504857	0.00593463	0.00694865	0.0081044
2.04226e-15	8.84197e-14	1.10753e-12	7.70415e-12	3.76288e-11	1.44665e-10	4.67263e-10	1.32111e-09	3.36138e-09	7.84957e-09	1.7068e-08	3.49407e-08	6.792e-08	1.26229e-07	2.25538e-07	3.89161e-07	6.50993e-07	1.05898e-06	1.67995e-06	2.60472e-06	3.95551e-06	5.89322e-06	8.62728e-06	1.24274e-05	1.76352e-05	2.46798e-05	3.40931e-05	4.65296e-05	6.27919e-05	8.38409e-05	0.000110836	0.000145156	0.000188422	0.000242551	0.000309759	0.000392626	0.000494164	0.000617717	0.000767175	0.000947067	0.00116222	0.0014183	0.00172156	0.00207892	0.00249839	0.00298829	0.00355836	0.00421836	0.00498033	0.00585643
9.07254e-16	3.74556e-14	4.63075e-13	3.22049e-12	1.58243e-11	6.14127e-11	2.00642e-10	5.74504e-10	1.48146e-09	3.50766e-09	7.73507e-09	1.60607e-08	3.1666e-08	5.96888e-08	1.08155e-07	1.89236e-07	3.20936e-07	5.29224e-07	8.5088e-07	1.33685e-06	2.05677e-06	3.10396e-06	4.60193e-06	6.71214e-06	9.64259e-06	1.36586e-05	1.90943e-05	2.63673e-05	3.59959e-05	4.86123e-05	6.49882e-05	8.60555e-05	0.000112927	0.000146932	0.000189635	0.000242879	0.000308831	0.000389964	0.000489165	0.000609806	0.00075561	0.000930925	0.00114065	0.00139025	0.00168608	0.00203494	0.00244473	0.00292374	0.00348184	0.00412941
4.0479e-16	1.58011e-14	1.91735e-13	1.32759e-12	6.54123e-12	2.55596e-11	8.4285e-11	2.43973e-10	6.36652e-10	1.52645e-09	3.41014e-09	7.17509e-09	1.43376e-08	2.73923e-08	5.03077e-08	8.92131e-08	1.53336e-07	2.5623e-07	4.17416e-07	6.64421e-07	1.03547e-06	1.58272e-06	2.37627e-06	3.50927e-06	5.10367e-06	7.31742e-06	1.03528e-05	1.44661e-05	1.99801e-05	2.72953e-05	3.69068e-05	4.94212e-05	6.55741e-05	8.62556e-05	0.000112529	0.000145664	0.000187167	0.000238797	0.000302622	0.000381072	0.000476908	0.00059336	0.000734118	0.000903379	0.001106	0.00134735	0.00163364	0.00197162	0.00236917	0.00283485
1.81648e-16	6.64712e-15	7.87028e-14	5.40178e-13	2.65966e-12	1.04341e-11	3.46477e-11	1.01188e-10	2.66767e-10	6.46765e-10	1.46199e-09	3.11385e-09	6.30051e-09	1.21909e-08	2.26777e-08	4.07361e-08	7.09221e-08	1.20046e-07	1.98082e-07	3.19338e-07	5.04009e-07	7.80104e-07	1.18591e-06	1.77309e-06	2.61036e-06	3.78815e-06	5.42407e-06	7.66948e-06	1.07176e-05	1.48123e-05	2.02589e-05	2.74373e-05	3.6815e-05	4.89653e-05	6.45833e-05	8.45101e-05	0.000109756	0.000141521	0.000181232	0.000230582	0.000291534	0.000366403	0.00045787	0.000569029	0.000703482	0.000865304	0.00105921	0.00129046	0.00156519	0.00189017
8.21041e-17	2.7923e-15	3.2066e-14	2.17161e-13	1.06455e-12	4.18045e-12	1.39432e-11	4.09969e-11	1.08991e-10	2.66777e-10	6.09334e-10	1.31215e-09	2.68553e-09	5.25775e-09	9.89861e-09	1.79984e-08	3.1722e-08	5.43601e-08	9.08106e-08	1.48219e-07	2.36833e-07	3.71098e-07	5.71082e-07	8.6428e-07	1.28786e-06	1.8915e-06	2.74078e-06	3.92146e-06	5.54456e-06	7.75235e-06	1.07258e-05	1.46929e-05	1.99388e-05	2.68178e-05	3.57661e-05	4.73184e-05	6.21255e-05	8.09731e-05	0.000104806	0.000134759	0.000172172	0.000218639	0.000276032	0.000346544	0.000432748	0.00053761	0.000664583	0.000817611	0.00100128	0.00122078
3.74358e-17	1.17304e-15	1.29848e-14	8.63532e-14	4.19833e-13	1.64496e-12	5.49577e-12	1.62305e-11	4.34241e-11	1.07118e-10	2.46833e-10	5.36677e-10	1.1097e-09	2.19597e-09	4.18026e-09	7.68748e-09	1.37062e-08	2.37633e-08	4.01679e-08	6.63428e-08	1.07274e-07	1.70103e-07	2.64907e-07	4.05707e-07	6.11756e-07	9.09173e-07	1.33299e-06	1.92968e-06	2.76034e-06	3.90442e-06	5.46445e-06	7.57159e-06	1.03922e-05	1.41359e-05	1.90646e-05	2.55038e-05	3.38552e-05	4.46107e-05	5.83704e-05	7.58625e-05	9.79624e-05	0.000125722	0.000160396	0.000203473	0.000256716	0.000322195	0.000402341	0.000499978	0.000618411	0.000761445
1.72449e-17	4.93591e-16	5.23335e-15	3.40066e-14	1.63305e-13	6.36221e-13	2.12295e-12	6.28137e-12	1.68751e-11	4.18698e-11	9.71692e-11	2.12987e-10	4.44327e-10	8.87649e-10	1.70667e-09	3.17122e-09	5.71463e-09	1.00164e-08	1.71199e-08	2.85954e-08	4.67654e-08	7.50076e-08	1.18161e-07	1.83062e-07	2.7924e-07	4.19818e-07	6.22663e-07	9.11837e-07	1.31943e-06	1.88782e-06	2.67246e-06	3.74535e-06	5.19914e-06	7.15224e-06	9.75476e-06	1.31959e-05	1.77122e-05	2.35978e-05	3.12164e-05	4.10151e-05	5.35392e-05	6.94528e-05	8.9558e-05	0.00011482	0.000146398	0.000185667	0.000234268	0.000294132	0.000367542	0.000457164
8.03828e-18	2.08369e-16	2.10252e-15	1.32808e-14	6.27238e-14	2.42098e-13	8.04297e-13	2.37765e-12	6.39851e-12	1.59341e-11	3.71713e-11	8.19983e-11	1.72321e-10	3.47053e-10	6.73117e-10	1.26234e-09	2.29681e-09	4.06618e-09	7.02152e-09	1.18517e-08	1.95905e-08	3.17636e-08	5.05889e-08	7.92456e-08	1.22231e-07	1.85831e-07	2.78728e-07	4.12789e-07	6.04069e-07	8.74078e-07	1.25138e-06	1.7736e-06	2.48983e-06	3.46374e-06	4.77718e-06	6.53476e-06	8.86919e-06	1.19478e-05	1.59802e-05	2.12277e-05	2.80138e-05	3.67373e-05	4.78869e-05	6.20586e-05	7.99764e-05	0.000102514	0.000130724	0.000165864	0.000209439	0.000263231
3.79738e-18	8.84015e-17	8.43385e-16	5.15108e-15	2.38198e-14	9.07351e-14	2.99113e-13	8.80844e-13	2.36826e-12	5.90542e-12	1.38187e-11	3.06201e-11	6.47106e-11	1.31181e-10	2.56292e-10	4.84469e-10	8.88977e-10	1.58789e-09	2.76755e-09	4.71644e-09	7.8734e-09	1.28952e-08	2.07499e-08	3.2845e-08	5.11997e-08	7.86761e-08	1.19285e-07	1.78584e-07	2.64204e-07	3.8651e-07	5.59468e-07	8.01723e-07	1.13797e-06	1.60067e-06	2.23216e-06	3.0873e-06	4.23666e-06	5.77048e-06	7.80338e-06	1.04802e-05	1.39828e-05	1.85384e-05	2.44292e-05	3.20042e-05	4.1693e-05	5.40213e-05	6.96301e-05	8.92971e-05	0.000113963	0.000144759
1.82103e-18	3.77594e-17	3.38374e-16	1.98741e-15	8.95644e-15	3.35346e-14	1.09305e-13	3.19638e-13	8.56161e-13	2.13224e-12	4.99319e-12	1.10904e-11	2.35242e-11	4.79162e-11	9.41492e-11	1.79123e-10	3.31024e-10	5.95821e-10	1.04694e-09	1.7995e-09	3.03083e-09	5.00979e-09	8.13798e-09	1.3007e-08	2.0477e-08	3.1784e-08	4.86834e-08	7.3642e-08	1.10091e-07	1.6276e-07	2.38106e-07	3.44871e-07	4.94795e-07	7.03521e-07	9.91742e-07	1.38663e-06	1.92365e-06	2.64875e-06	3.62112e-06	4.91658e-06	6.63163e-06	8.8885e-06	1.18411e-05	1.56825e-05	2.06531e-05	2.70517e-05	3.52472e-05	4.56935e-05	5.89465e-05	7.56842e-05
8.87911e-19	1.62684e-17	1.36039e-16	7.64103e-16	3.33973e-15	1.2239e-14	3.92955e-14	1.13722e-13	3.02537e-13	7.50431e-13	1.75419e-12	3.89639e-12	8.27757e-12	1.69079e-11	3.33506e-11	6.37546e-11	1.18476e-10	2.1458e-10	3.79619e-10	6.57278e-10	1.11564e-09	1.85915e-09	3.04572e-09	4.91088e-09	7.80144e-09	1.2222e-08	1.88987e-08	2.8865e-08	4.35778e-08	6.50712e-08	9.616e-08	1.40706e-07	2.03965e-07	2.93035e-07	4.17433e-07	5.89825e-07	8.26964e-07	1.15086e-06	1.59024e-06	2.1824e-06	2.97549e-06	4.03129e-06	5.42868e-06	7.26785e-06	9.67547e-06	1.28109e-05	1.68736e-05	2.21124e-05	2.8836e-05	3.74261e-05
4.40904e-19	7.08377e-18	5.49144e-17	2.933e-16	1.23715e-15	4.41788e-15	1.39165e-14	3.9715e-14	1.04591e-13	2.57617e-13	5.99465e-13	1.32818e-12	2.81932e-12	5.76233e-12	1.1387e-11	2.18307e-11	4.07222e-11	7.40924e-11	1.31771e-10	2.29492e-10	3.92032e-10	6.57806e-10	1.08554e-09	1.76379e-09	2.82449e-09	4.46189e-09	6.95879e-09	1.07228e-08	1.63354e-08	2.46187e-08	3.6725e-08	5.4255e-08	7.94157e-08	1.15226e-07	1.65786e-07	2.36626e-07	3.35154e-07	4.71231e-07	6.57906e-07	9.1234e-07	1.25697e-06	1.721e-06	2.34219e-06	3.16916e-06	4.26418e-06	5.70666e-06	7.59736e-06	1.00636e-05	1.32655e-05	1.74037e-05
2.23332e-19	3.12369e-18	2.23039e-17	1.12631e-16	4.56146e-16	1.57998e-15	4.86268e-15	1.3632e-14	3.54149e-14	8.63379e-14	1.99393e-13	4.39441e-13	9.29617e-13	1.89658e-12	3.74621e-12	7.18749e-12	1.34313e-11	2.45036e-11	4.37315e-11	7.6484e-11	1.31288e-10	2.21488e-10	3.67675e-10	6.01219e-10	9.6933e-10	1.54225e-09	2.42339e-09	3.76342e-09	5.7798e-09	8.78351e-09	1.32155e-08	1.96957e-08	2.90893e-08	4.25942e-08	6.18574e-08	8.9128e-08	1.27457e-07	1.80957e-07	2.5514e-07	3.57347e-07	4.97302e-07	6.8782e-07	9.45693e-07	1.29282e-06	1.75763e-06	2.37682e-06	3.19761e-06	4.28041e-06	5.70225e-06	7.56088e-06
1.15584e-19	1.39788e-18	9.13516e-18	4.33664e-17	1.67752e-16	5.60925e-16	1.67933e-15	4.60604e-15	1.17602e-14	2.82786e-14	6.46063e-14	1.41202e-13	2.9684e-13	6.02889e-13	1.18733e-12	2.27431e-12	4.24804e-12	7.75443e-12	1.38599e-11	2.42961e-11	4.18322e-11	7.08336e-11	1.18091e-10	1.94036e-10	3.14508e-10	5.03292e-10	7.95737e-10	1.24386e-09	1.92351e-09	2.94428e-09	4.46323e-09	6.70363e-09	9.98047e-09	1.47349e-08	2.15803e-08	3.13642e-08	4.525e-08	6.48243e-08	9.22393e-08	1.30396e-07	1.83186e-07	2.55799e-07	3.55122e-07	4.90248e-07	6.7313e-07	9.19399e-07	1.24941e-06	1.68956e-06	2.27393e-06	3.04632e-06
6.12194e-20	6.36224e-19	3.78198e-18	1.67813e-17	6.1675e-17	1.98111e-16	5.74343e-16	1.53472e-15	3.83578e-15	9.06367e-15	2.04131e-14	4.40977e-14	9.18374e-14	1.85141e-13	3.62522e-13	6.91435e-13	1.28764e-12	2.34619e-12	4.19012e-12	7.34613e-12	1.26605e-11	2.14746e-11	3.58878e-11	5.91462e-11	9.62141e-11	1.54603e-10	2.45565e-10	3.85798e-10	5.99863e-10	9.23571e-10	1.40873e-09	2.12968e-09	3.19238e-09	4.74669e-09	7.00322e-09	1.0256e-08	1.49129e-08	2.15366e-08	3.08985e-08	4.40504e-08	6.24192e-08	8.79299e-08	1.23167e-07	1.71584e-07	2.37773e-07	3.27814e-07	4.4972e-07	6.14007e-07	8.3442e-07	1.12885e-06
3.3237e-20	2.95167e-19	1.58662e-18	6.54316e-18	2.27259e-17	6.97755e-17	1.9496e-16	5.05287e-16	1.23105e-15	2.84716e-15	6.2975e-15	1.33988e-14	2.75496e-14	5.49487e-14	1.06647e-13	2.0194e-13	3.73893e-13	6.78188e-13	1.20711e-12	2.11135e-12	3.63362e-12	6.15987e-12	1.02964e-11	1.69852e-11	2.76739e-11	4.45654e-11	7.09801e-11	1.11878e-10	1.74605e-10	2.69954e-10	4.13657e-10	6.28479e-10	9.47127e-10	1.41628e-09	2.10213e-09	3.09792e-09	4.53428e-09	6.59311e-09	9.52631e-09	1.36809e-08	1.95323e-08	2.7729e-08	3.91508e-08	5.49859e-08	7.68321e-08	1.06828e-07	1.47824e-07	2.03605e-07	2.79174e-07	3.81118e-07
1.85262e-20	1.3991e-19	6.76273e-19	2.57769e-18	8.41571e-18	2.45716e-17	6.58481e-17	1.64761e-16	3.89572e-16	8.78161e-16	1.89991e-15	3.96592e-15	8.02114e-15	1.57725e-14	3.02392e-14	5.66612e-14	1.03975e-13	1.87177e-13	3.31068e-13	5.76094e-13	9.87387e-13	1.66857e-12	2.78266e-12	4.58343e-12	7.46204e-12	1.20157e-11	1.91481e-11	3.02152e-11	4.72356e-11	7.31904e-11	1.12451e-10	1.71384e-10	2.59194e-10	3.89112e-10	5.80036e-10	8.58795e-10	1.26327e-09	1.84663e-09	2.68316e-09	3.87606e-09	5.56801e-09	7.95537e-09	1.13071e-08	1.59898e-08	2.25016e-08	3.15154e-08	4.39377e-08	6.09839e-08	8.42778e-08	1.15981e-07
1.06183e-20	6.79186e-20	2.93676e-19	1.02904e-18	3.14129e-18	8.67695e-18	2.21908e-17	5.33473e-17	1.2185e-16	2.66516e-16	5.61582e-16	1.14535e-15	2.26952e-15	4.3827e-15	8.26938e-15	1.52778e-14	2.76888e-14	4.93042e-14	8.63768e-14	1.4906e-13	2.53649e-13	4.2601e-13	7.06776e-13	1.15916e-12	1.88059e-12	3.01993e-12	4.8028e-12	7.56838e-12	1.18228e-11	1.83161e-11	2.81518e-11	4.29432e-11	6.50344e-11	9.78101e-11	1.4613e-10	2.16934e-10	3.20076e-10	4.69481e-10	6.84721e-10	9.93184e-10	1.43301e-09	2.05706e-09	2.93832e-09	4.1771e-09	5.91067e-09	8.32624e-09	1.1678e-08	1.63099e-08	2.26854e-08	3.14275e-08
6.26752e-21	3.38491e-20	1.30311e-19	4.17604e-19	1.18571e-18	3.08245e-18	7.48484e-18	1.72024e-17	3.77726e-17	7.97889e-17	1.62996e-16	3.23357e-16	6.25037e-16	1.18041e-15	2.18298e-15	3.96082e-15	7.06234e-15	1.23923e-14	2.14249e-14	3.65359e-14	6.15119e-14	1.0233e-13	1.68334e-13	2.74006e-13	4.41598e-13	7.05034e-13	1.11564e-12	1.75052e-12	2.72469e-12	4.20863e-12	6.4534e-12	9.82655e-12	1.48631e-11	2.23373e-11	3.33641e-11	4.95404e-11	7.31422e-11	1.07398e-10	1.56866e-10	2.27953e-10	3.29627e-10	4.74385e-10	6.79573e-10	9.69174e-10	1.37622e-09	1.94602e-09	2.74055e-09	3.8442e-09	5.37159e-09	7.47778e-09
3.81546e-21	1.73626e-20	5.92646e-20	1.72858e-19	4.54179e-19	1.10549e-18	2.53559e-18	5.54284e-18	1.16415e-17	2.36314e-17	4.65758e-17	8.94503e-17	1.67884e-16	3.08657e-16	5.56982e-16	9.88161e-16	1.72606e-15	2.97208e-15	5.05016e-15	8.47613e-15	1.40636e-14	2.30846e-14	3.75112e-14	6.03764e-14	9.63105e-14	1.52331e-13	2.39003e-13	3.72129e-13	5.75196e-13	8.82913e-13	1.34628e-12	2.03981e-12	3.07186e-12	4.59911e-12	6.84712e-12	1.0139e-11	1.49358e-11	2.18918e-11	3.19325e-11	4.63614e-11	6.70065e-11	9.64225e-11	1.38166e-10	1.9717e-10	2.80254e-10	3.9681e-10	5.59736e-10	7.86679e-10	1.10171e-09	1.53758e-09
2.39901e-21	9.18982e-21	2.77145e-20	7.32443e-20	1.77218e-19	4.01817e-19	8.6603e-19	1.79128e-18	3.57984e-18	6.94728e-18	1.31431e-17	2.43127e-17	4.40855e-17	7.85163e-17	1.37582e-16	2.3753e-16	4.04542e-16	6.80382e-16	1.13106e-15	1.86e-15	3.02793e-15	4.88267e-15	7.80359e-15	1.23674e-14	1.94452e-14	3.03441e-14	4.70144e-14	7.23491e-14	1.10616e-13	1.6808e-13	2.53889e-13	3.81335e-13	5.69651e-13	8.46531e-13	1.25169e-12	1.84182e-12	2.69759e-12	3.93325e-12	5.71005e-12	8.25479e-12	1.18852e-11	1.70451e-11	2.4352e-11	3.46628e-11	4.91623e-11	6.9484e-11	9.78732e-11	1.37407e-10	1.92291e-10	2.68255e-10
1.56083e-21	5.03462e-21	1.33779e-20	3.19072e-20	7.07632e-20	1.48716e-19	2.99633e-19	5.83304e-19	1.10328e-18	2.03594e-18	3.67716e-18	6.51669e-18	1.13552e-17	1.94869e-17	3.29824e-17	5.51231e-17	9.10617e-17	1.48824e-16	2.40813e-16	3.86056e-16	6.13541e-16	9.67146e-16	1.51287e-15	2.34943e-15	3.62359e-15	5.55249e-15	8.45566e-15	1.28011e-14	1.92708e-14	2.88549e-14	4.29835e-14	6.37148e-14	9.39983e-14	1.38045e-13	2.01845e-13	2.93886e-13	4.26157e-13	6.15531e-13	8.85682e-13	1.26971e-12	1.81378e-12	2.58204e-12	3.6634e-12	5.18075e-12	7.30341e-12	1.02642e-11	1.43821e-11	2.00934e-11	2.79933e-11	3.88912e-11
1.05116e-21	2.85992e-21	6.68323e-21	1.43364e-20	2.90199e-20	5.62604e-20	1.05426e-19	1.92139e-19	3.42077e-19	5.96906e-19	1.02345e-18	1.72778e-18	2.8766e-18	4.72962e-18	7.68814e-18	1.23675e-17	1.97045e-17	3.11159e-17	4.87307e-17	7.57298e-17	1.16838e-16	1.79039e-16	2.72597e-16	4.12534e-16	6.20728e-16	9.28904e-16	1.38288e-15	2.04853e-15	3.02027e-15	4.43282e-15	6.47783e-15	9.42691e-15	1.36637e-14	1.97286e-14	2.83798e-14	4.06787e-14	5.81063e-14	8.27233e-14	1.17389e-13	1.66061e-13	2.34201e-13	3.29329e-13	4.61774e-13	6.45689e-13	9.00416e-13	1.25234e-12	1.73735e-12	2.4042e-12	3.31893e-12	4.57084e-12
7.34036e-22	1.68987e-21	3.46992e-21	6.67634e-21	1.22878e-20	2.18768e-20	3.79384e-20	6.43875e-20	1.07303e-19	1.76035e-19	2.84851e-19	4.55344e-19	7.19963e-19	1.12715e-18	1.74879e-18	2.69091e-18	4.10907e-18	6.23032e-18	9.38451e-18	1.40486e-17	2.09093e-17	3.09513e-17	4.55808e-17	6.67989e-17	9.74426e-17	1.4152e-16	2.04677e-16	2.94837e-16	4.23092e-16	6.04915e-16	8.61843e-16	1.22375e-15	1.732e-15	2.44368e-15	3.43738e-15	4.8211e-15	6.74281e-15	9.40486e-15	1.30833e-14	1.81539e-14	2.51273e-14	3.46957e-14	4.77957e-14	6.56919e-14	9.00893e-14	1.23281e-13	1.68348e-13	2.29419e-13	3.12019e-13	4.2353e-13
5.32108e-22	1.04155e-21	1.8797e-21	3.23767e-21	5.40053e-21	8.79332e-21	1.40453e-20	2.20818e-20	3.42541e-20	5.25234e-20	7.97206e-20	1.19909e-19	1.78895e-19	2.64934e-19	3.89714e-19	5.69717e-19	8.28099e-19	1.19727e-18	1.72242e-18	2.46641e-18	3.51632e-18	4.99253e-18	7.06085e-18	9.94916e-18	1.39698e-17	1.95496e-17	2.7271e-17	3.79259e-17	5.25899e-17	7.27196e-17	1.00284e-16	1.37938e-16	1.89259e-16	2.5905e-16	3.53754e-16	4.81999e-16	6.55311e-16	8.8907e-16	1.20376e-15	1.62661e-15	2.1938e-15	2.95323e-15	3.96837e-15	5.32304e-15	7.12788e-15	9.5287e-15	1.27174e-14	1.69461e-14	2.25457e-14	2.99501e-14
4.00846e-22	6.71516e-22	1.0668e-21	1.64332e-21	2.47787e-21	3.6763e-21	5.38436e-21	7.80204e-21	1.12029e-20	1.59597e-20	2.25788e-20	3.17455e-20	4.4385e-20	6.17424e-20	8.54889e-20	1.17862e-19	1.61851e-19	2.21437e-19	3.01916e-19	4.10311e-19	5.55923e-19	7.51042e-19	1.01188e-18	1.35978e-18	1.82279e-18	2.43773e-18	3.25281e-18	4.33111e-18	5.75499e-18	7.63187e-18	1.01016e-17	1.33462e-17	1.76017e-17	2.31747e-17	3.04619e-17	3.99768e-17	5.23828e-17	6.85364e-17	8.95413e-17	1.16819e-16	1.52198e-16	1.98028e-16	2.57325e-16	3.33956e-16	4.32874e-16	5.6042e-16	7.24697e-16	9.36057e-16	1.20771e-15	1.5565e-15
3.14102e-22	4.54193e-22	6.37069e-22	8.77733e-22	1.1943e-21	1.60964e-21	2.15292e-21	2.86133e-21	3.78225e-21	4.97603e-21	6.51933e-21	8.50948e-21	1.10697e-20	1.43562e-20	1.85658e-20	2.39474e-20	3.08144e-20	3.95613e-20	5.06839e-20	6.48049e-20	8.27054e-20	1.05364e-19	1.34004e-19	1.70159e-19	2.1574e-19	2.73134e-19	3.45317e-19	4.35997e-19	5.49786e-19	6.92422e-19	8.71034e-19	1.09447e-18	1.37372e-18	1.72238e-18	2.15732e-18	2.6994e-18	3.37444e-18	4.21434e-18	5.25851e-18	6.55561e-18	8.16564e-18	1.01626e-17	1.26376e-17	1.57029e-17	1.94966e-17	2.41886e-17	2.99876e-17	3.715e-17	4.59906e-17	5.68957e-17
2.56241e-22	3.23225e-22	4.02138e-22	4.96234e-22	6.08825e-22	7.43666e-22	9.05135e-22	1.09838e-21	1.32949e-21	1.60564e-21	1.93531e-21	2.32853e-21	2.79715e-21	3.35515e-21	4.01903e-21	4.80825e-21	5.74578e-21	6.85864e-21	8.17871e-21	9.74349e-21	1.15971e-20	1.37916e-20	1.63879e-20	1.94579e-20	2.30858e-20	2.73708e-20	3.24291e-20	3.83973e-20	4.54353e-20	5.3731e-20	6.35046e-20	7.50139e-20	8.85612e-20	1.045e-19	1.23246e-19	1.45282e-19	1.71178e-19	2.01595e-19	2.37311e-19	2.79232e-19	3.28419e-19	3.8611e-19	4.53751e-19	5.33031e-19	6.25922e-19	7.34725e-19	8.62122e-19	1.01125e-18	1.18575e-18	1.38988e-18
2.17788e-22	2.42744e-22	2.69613e-22	2.98826e-22	3.30708e-22	3.65568e-22	4.03726e-22	4.45515e-22	4.91297e-22	5.41462e-22	5.96435e-22	6.56678e-22	7.22693e-22	7.9503e-22	8.7429e-22	9.61127e-22	1.05626e-21	1.16046e-21	1.27459e-21	1.39958e-21	1.53644e-21	1.68629e-21	1.85035e-21	2.02993e-21	2.2265e-21	2.44162e-21	2.67702e-21	2.93459e-21	3.2164e-21	3.52467e-21	3.86188e-21	4.23068e-21	4.63402e-21	5.07507e-21	5.55731e-21	6.08455e-21	6.66092e-21	7.29096e-21	7.97959e-21	8.73219e-21	9.55463e-21	1.04533e-20	1.14353e-20	1.2508e-20	1.368e-20	1.49602e-20	1.63584e-20	1.78856e-20	1.95534e-20	2.13747e-20
[truncated: 50 more columns]
