# Supplementary material for: Does Mutational Robustness Inhibit Extinction by Lethal Mutagenesis in Viral Populations?
Source: PLoS Comput Biol. 2010 Jun 10;6(6):e1000811. doi: 10.1371/journal.pcbi.1000811 (PMC2883602; doi:10.1371/journal.pcbi.1000811)
Supplement: Dataset S1 — Raw data and computer code necessary to reproduce all results reported in this paper. (0.46 MB ZIP) [file pcbi.1000811.s003.zip › Dataset_S1/data/time_U_k6_Ne12.dat]

U contime b k N
0.100 46541068703573720.000 20.000 6.000 1000000000000
0.200 432832954839388.562 20.000 6.000 1000000000000
0.300 30153455684353.191 20.000 6.000 1000000000000
0.400 4791364079848.966 20.000 6.000 1000000000000
0.500 1196286429324.001 20.000 6.000 1000000000000
0.600 397530510572.598 20.000 6.000 1000000000000
0.700 160918889994.115 20.000 6.000 1000000000000
0.800 75264231034.252 20.000 6.000 1000000000000
0.900 39310440882.825 20.000 6.000 1000000000000
1.000 22400332264.246 20.000 6.000 1000000000000
1.100 13696729017.565 20.000 6.000 1000000000000
1.200 8877086557.778 20.000 6.000 1000000000000
1.300 6041872945.058 20.000 6.000 1000000000000
1.400 4287232596.046 20.000 6.000 1000000000000
1.500 3153516174.535 20.000 6.000 1000000000000
1.600 2393408727.279 20.000 6.000 1000000000000
1.700 1867236805.188 20.000 6.000 1000000000000
1.800 1492731028.541 20.000 6.000 1000000000000
1.900 1219616217.820 20.000 6.000 1000000000000
2.000 1016154344.576 20.000 6.000 1000000000000
2.100 861722968.651 20.000 6.000 1000000000000
2.200 742572323.135 20.000 6.000 1000000000000
2.300 649320384.270 20.000 6.000 1000000000000
2.400 575430651.006 20.000 6.000 1000000000000
2.500 516262635.251 20.000 6.000 1000000000000
2.600 468465385.492 20.000 6.000 1000000000000
2.700 429581658.061 20.000 6.000 1000000000000
2.800 397784419.864 20.000 6.000 1000000000000
2.900 371698237.936 20.000 6.000 1000000000000
3.000 350276178.976 20.000 6.000 1000000000000
3.100 332713659.745 20.000 6.000 1000000000000
3.200 318387303.495 20.000 6.000 1000000000000
3.300 306810981.148 20.000 6.000 1000000000000
3.400 297603833.518 20.000 6.000 1000000000000
3.500 290466760.616 20.000 6.000 1000000000000
3.600 285164972.166 20.000 6.000 1000000000000
3.700 281514930.841 20.000 6.000 1000000000000
3.800 279374517.271 20.000 6.000 1000000000000
3.900 278635586.025 20.000 6.000 1000000000000
4.000 279218317.149 20.000 6.000 1000000000000
4.100 281066932.732 20.000 6.000 1000000000000
4.200 284146464.782 20.000 6.000 1000000000000
4.300 288440344.339 20.000 6.000 1000000000000
4.400 293948642.408 20.000 6.000 1000000000000
4.500 300686837.680 20.000 6.000 1000000000000
4.600 308685018.970 20.000 6.000 1000000000000
4.700 317987455.039 20.000 6.000 1000000000000
4.800 328652483.358 20.000 6.000 1000000000000
4.900 340752684.005 20.000 6.000 1000000000000
5.000 354375316.483 20.000 6.000 1000000000000
5.100 369623006.690 20.000 6.000 1000000000000
5.200 386614679.093 20.000 6.000 1000000000000
5.300 405486735.988 20.000 6.000 1000000000000
5.400 426394491.784 20.000 6.000 1000000000000
5.500 449513875.925 20.000 6.000 1000000000000
5.600 475043423.520 20.000 6.000 1000000000000
5.700 503206578.220 20.000 6.000 1000000000000
5.800 534254337.513 20.000 6.000 1000000000000
5.900 568468276.556 20.000 6.000 1000000000000
6.000 606163993.071 20.000 6.000 1000000000000
6.100 647695022.864 20.000 6.000 1000000000000
6.200 693457283.278 20.000 6.000 1000000000000
6.300 743894110.586 20.000 6.000 1000000000000
6.400 799501967.063 20.000 6.000 1000000000000
6.500 860836904.522 20.000 6.000 1000000000000
6.600 928521883.531 20.000 6.000 1000000000000
6.700 1003255061.753 20.000 6.000 1000000000000
6.800 1085819180.961 20.000 6.000 1000000000000
6.900 1177092200.686 20.000 6.000 1000000000000
7.000 1278059347.454 20.000 6.000 1000000000000
7.100 1389826772.569 20.000 6.000 1000000000000
7.200 1513637038.822 20.000 6.000 1000000000000
7.300 1650886687.896 20.000 6.000 1000000000000
7.400 1803146176.179 20.000 6.000 1000000000000
7.500 1972182507.845 20.000 6.000 1000000000000
7.600 2159984941.251 20.000 6.000 1000000000000
7.700 2368794198.767 20.000 6.000 1000000000000
7.800 2601135672.192 20.000 6.000 1000000000000
7.900 2859857187.096 20.000 6.000 1000000000000
8.000 3148171971.121 20.000 6.000 1000000000000
8.100 3469707565.123 20.000 6.000 1000000000000
8.200 3828561523.798 20.000 6.000 1000000000000
8.300 4229364876.335 20.000 6.000 1000000000000
8.400 4677354459.990 20.000 6.000 1000000000000
8.500 5178455403.270 20.000 6.000 1000000000000
8.600 5739375223.753 20.000 6.000 1000000000000
8.700 6367711222.392 20.000 6.000 1000000000000
8.800 7072073105.643 20.000 6.000 1000000000000
8.900 7862223054.186 20.000 6.000 1000000000000
9.000 8749235787.971 20.000 6.000 1000000000000
9.100 9745681558.821 20.000 6.000 1000000000000
9.200 10865835441.441 20.000 6.000 1000000000000
9.300 12125916800.717 20.000 6.000 1000000000000
9.400 13544363397.892 20.000 6.000 1000000000000
9.500 15142145272.905 20.000 6.000 1000000000000
9.600 16943124318.851 20.000 6.000 1000000000000
9.700 18974466363.511 20.000 6.000 1000000000000
9.800 21267113611.087 20.000 6.000 1000000000000
9.900 23856326496.653 20.000 6.000 1000000000000
10.000 26782305391.742 20.000 6.000 1000000000000
