# Supplementary material for: Does Mutational Robustness Inhibit Extinction by Lethal Mutagenesis in Viral Populations?
Source: PLoS Comput Biol. 2010 Jun 10;6(6):e1000811. doi: 10.1371/journal.pcbi.1000811 (PMC2883602; doi:10.1371/journal.pcbi.1000811)
Supplement: Dataset S1 — Raw data and computer code necessary to reproduce all results reported in this paper. (0.46 MB ZIP) [file pcbi.1000811.s003.zip › Dataset_S1/data/ucrit_v_b20.dat]

b ucrit
20.000 5.729
21.000 5.662
22.000 5.603
23.000 5.550
24.000 5.503
25.000 5.460
26.000 5.421
27.000 5.385
28.000 5.353
29.000 5.323
30.000 5.295
31.000 5.269
32.000 5.245
33.000 5.223
34.000 5.203
35.000 5.183
36.000 5.165
37.000 5.148
38.000 5.132
39.000 5.117
40.000 5.103
41.000 5.089
42.000 5.077
43.000 5.064
44.000 5.053
45.000 5.042
46.000 5.032
47.000 5.022
48.000 5.012
49.000 5.003
50.000 4.994
