# Supplementary material for: Does Mutational Robustness Inhibit Extinction by Lethal Mutagenesis in Viral Populations?
Source: PLoS Comput Biol. 2010 Jun 10;6(6):e1000811. doi: 10.1371/journal.pcbi.1000811 (PMC2883602; doi:10.1371/journal.pcbi.1000811)
Supplement: Dataset S1 — Raw data and computer code necessary to reproduce all results reported in this paper. (0.46 MB ZIP) [file pcbi.1000811.s003.zip › Dataset_S1/data/time_U_k15_Ne12.dat]

U contime b k N
1.090 9310078545700576585807385995302460719104.000 20.000 15.000 1000000000000
1.180 3071364360337280861123183711390615470080.000 20.000 15.000 1000000000000
1.270 1112467118093505643371935974717262921728.000 20.000 15.000 1000000000000
1.360 436781804136168978453324084816369418240.000 20.000 15.000 1000000000000
1.450 183982474407024748679185249799707295744.000 20.000 15.000 1000000000000
1.540 82441790333599706794836213373025124352.000 20.000 15.000 1000000000000
1.630 39023726540095736215965821934866792448.000 20.000 15.000 1000000000000
1.720 19398300960617204289652830788107894784.000 20.000 15.000 1000000000000
1.810 10075973421691460535856176007017922560.000 20.000 15.000 1000000000000
1.900 5445639125860593146266278368609566720.000 20.000 15.000 1000000000000
1.990 3051099457296419513984201312729825280.000 20.000 15.000 1000000000000
2.080 1766559008660072457740588819341639680.000 20.000 15.000 1000000000000
2.170 1054043287764280507413195158309568512.000 20.000 15.000 1000000000000
2.260 646529806388718682884447398042533888.000 20.000 15.000 1000000000000
2.350 406802700402609011918053895972061184.000 20.000 15.000 1000000000000
2.440 262068636089323085366728149883158528.000 20.000 15.000 1000000000000
2.530 172561187325737416449082540509102080.000 20.000 15.000 1000000000000
2.620 115959536210504059942385448560623616.000 20.000 15.000 1000000000000
2.710 79416467970972181991609353860284416.000 20.000 15.000 1000000000000
2.800 55362942674598345899441783178264576.000 20.000 15.000 1000000000000
2.890 39241618825675318848655008674611200.000 20.000 15.000 1000000000000
2.980 28252255273541598101488688777134080.000 20.000 15.000 1000000000000
3.070 20641270760611874629388352704479232.000 20.000 15.000 1000000000000
3.160 15290802420499608282758124171952128.000 20.000 15.000 1000000000000
3.250 11476222891743141979613072178806784.000 20.000 15.000 1000000000000
3.340 8720358610473389623941926028836864.000 20.000 15.000 1000000000000
3.430 6704289930360533129367724794839040.000 20.000 15.000 1000000000000
3.520 5211859898639517906983938909274112.000 20.000 15.000 1000000000000
3.610 4094608831044653987283976159494144.000 20.000 15.000 1000000000000
3.700 3249285982894016235144279608000512.000 20.000 15.000 1000000000000
3.790 2603223866553628357861459647004672.000 20.000 15.000 1000000000000
3.880 2104699079878975239654243594928128.000 20.000 15.000 1000000000000
3.970 1716498986589134105277992498364416.000 20.000 15.000 1000000000000
4.060 1411576305208562563995108269621248.000 20.000 15.000 1000000000000
4.150 1170080352461835861582073548505088.000 20.000 15.000 1000000000000
4.240 977306677159702012065213308731392.000 20.000 15.000 1000000000000
4.330 822266249147758546552779196858368.000 20.000 15.000 1000000000000
4.420 696677083063446110769568181911552.000 20.000 15.000 1000000000000
4.510 594246838994208628460853892481024.000 20.000 15.000 1000000000000
4.600 510157809617961794916925879353344.000 20.000 15.000 1000000000000
4.690 440693991624939881277648296476672.000 20.000 15.000 1000000000000
4.780 382968799478232609800386003337216.000 20.000 15.000 1000000000000
4.870 334724678445684151140864418119680.000 20.000 15.000 1000000000000
4.960 294184505231763192530470483001344.000 20.000 15.000 1000000000000
5.050 259940584625333300059475594444800.000 20.000 15.000 1000000000000
5.140 230871146479465041956525056196608.000 20.000 15.000 1000000000000
5.230 206077104908187771500476040740864.000 20.000 15.000 1000000000000
5.320 184833851280661270973791080546304.000 20.000 15.000 1000000000000
5.410 166554276947612090262930268880896.000 20.000 15.000 1000000000000
5.500 150760238667924806755691194744832.000 20.000 15.000 1000000000000
5.590 137060411116871602148593058709504.000 20.000 15.000 1000000000000
5.680 125133000508496197705660241018880.000 20.000 15.000 1000000000000
5.770 114712179472927063649375534186496.000 20.000 15.000 1000000000000
5.860 105577386611962162152653652492288.000 20.000 15.000 1000000000000
5.950 97544843290979545774620802023424.000 20.000 15.000 1000000000000
6.040 90460795548536779409203899924480.000 20.000 15.000 1000000000000
6.130 84196105033474746475919064432640.000 20.000 15.000 1000000000000
6.220 78641900041295263065849368412160.000 20.000 15.000 1000000000000
6.310 73706063554804221300164884692992.000 20.000 15.000 1000000000000
6.400 69310385179475506342741581758464.000 20.000 15.000 1000000000000
6.490 65388242010162007629688595283968.000 20.000 15.000 1000000000000
6.580 61882702720654659793014231138304.000 20.000 15.000 1000000000000
6.670 58744971711023799410822028984320.000 20.000 15.000 1000000000000
6.760 55933107600022283412514898182144.000 20.000 15.000 1000000000000
6.850 53410963921698886127603238830080.000 20.000 15.000 1000000000000
6.940 51147310485724726174270900666368.000 20.000 15.000 1000000000000
7.030 49115102175537491502597226364928.000 20.000 15.000 1000000000000
7.120 47290868507040504548669568057344.000 20.000 15.000 1000000000000
7.210 45654202449024959818494508007424.000 20.000 15.000 1000000000000
7.300 44187331117382997948080167321600.000 20.000 15.000 1000000000000
7.390 42874754231011792612064585842688.000 20.000 15.000 1000000000000
7.480 41702938837362046124289739980800.000 20.000 15.000 1000000000000
7.570 40660060918696347431048845459456.000 20.000 15.000 1000000000000
7.660 39735786184231893012923545550848.000 20.000 15.000 1000000000000
7.750 38921083722685749264723637960704.000 20.000 15.000 1000000000000
7.840 38208067300309664475365016338432.000 20.000 15.000 1000000000000
7.930 37589859993176923316676628316160.000 20.000 15.000 1000000000000
8.020 37060478580203637917308935995392.000 20.000 15.000 1000000000000
8.110 36614734727564093562868704739328.000 20.000 15.000 1000000000000
8.200 36248150491546545013778779471872.000 20.000 15.000 1000000000000
8.290 35956886076020161419664976510976.000 20.000 15.000 1000000000000
8.380 35737678118962066115804453142528.000 20.000 15.000 1000000000000
8.470 35587787063098668144987381694464.000 20.000 15.000 1000000000000
8.560 35504952399248100794368264241152.000 20.000 15.000 1000000000000
8.650 35487354765971776555157270036480.000 20.000 15.000 1000000000000
8.740 35533584052584778249774227783680.000 20.000 15.000 1000000000000
8.830 35642612790070657457830150275072.000 20.000 15.000 1000000000000
8.920 35813774230586997628769425948672.000 20.000 15.000 1000000000000
9.010 36046744614787908454585441714176.000 20.000 15.000 1000000000000
9.100 36341529210208673645054572625920.000 20.000 15.000 1000000000000
9.190 36698451775991422646642681053184.000 20.000 15.000 1000000000000
9.280 37118147171374377412847082668032.000 20.000 15.000 1000000000000
9.370 37601556879359710330378696785920.000 20.000 15.000 1000000000000
9.460 38149927264264385724051867303936.000 20.000 15.000 1000000000000
9.550 38764810423658810038664378187776.000 20.000 15.000 1000000000000
9.640 39448067532530403166062880227328.000 20.000 15.000 1000000000000
9.730 40201874611240732249029733253120.000 20.000 15.000 1000000000000
9.820 41028730679714430665866652680192.000 20.000 15.000 1000000000000
9.910 41931468288943707178604443992064.000 20.000 15.000 1000000000000
10.000 42913266447868478729344954400768.000 20.000 15.000 1000000000000
