# Supplementary material for: Does Mutational Robustness Inhibit Extinction by Lethal Mutagenesis in Viral Populations?
Source: PLoS Comput Biol. 2010 Jun 10;6(6):e1000811. doi: 10.1371/journal.pcbi.1000811 (PMC2883602; doi:10.1371/journal.pcbi.1000811)
Supplement: Dataset S1 — Raw data and computer code necessary to reproduce all results reported in this paper. (0.46 MB ZIP) [file pcbi.1000811.s003.zip › Dataset_S1/data/time_U_k10_Ne6.dat]

U contime b k N
1.090 14062093690457909223638433792.000 20.000 10.000 1000000
1.180 6888544371344286190906900480.000 20.000 10.000 1000000
1.270 3598492196317469547905941504.000 20.000 10.000 1000000
1.360 1987052319325962628317052928.000 20.000 10.000 1000000
1.450 1151619134562579822631976960.000 20.000 10.000 1000000
1.540 696453828850159424158826496.000 20.000 10.000 1000000
1.630 437384800240954894314373120.000 20.000 10.000 1000000
1.720 284096024226301475555377152.000 20.000 10.000 1000000
1.810 190198939779137653406957568.000 20.000 10.000 1000000
1.900 130864152021340427602886656.000 20.000 10.000 1000000
1.990 92301304793320559988441088.000 20.000 10.000 1000000
2.080 66591652043783228266381312.000 20.000 10.000 1000000
2.170 49048704626088584515944448.000 20.000 10.000 1000000
2.260 36821645989502601687728128.000 20.000 10.000 1000000
2.350 28132229682900082945425408.000 20.000 10.000 1000000
2.440 21845413786911984750428160.000 20.000 10.000 1000000
2.530 17221199107541552982917120.000 20.000 10.000 1000000
2.620 13767611875532181268856832.000 20.000 10.000 1000000
2.710 11151599591149154338865152.000 20.000 10.000 1000000
2.800 9143875946230752273760256.000 20.000 10.000 1000000
2.890 7584105396352525294108672.000 20.000 10.000 1000000
2.980 6358522903254631903657984.000 20.000 10.000 1000000
3.070 5385300958042328049647616.000 20.000 10.000 1000000
3.160 4604828986167102388830208.000 20.000 10.000 1000000
3.250 3973159314059548719841280.000 20.000 10.000 1000000
3.340 3457526091184686535540736.000 20.000 10.000 1000000
3.430 3033241076812152181882880.000 20.000 10.000 1000000
3.520 2681516513369095246184448.000 20.000 10.000 1000000
3.610 2387920319617484753731584.000 20.000 10.000 1000000
3.700 2141267828252590659862528.000 20.000 10.000 1000000
3.790 1932818388692770811281408.000 20.000 10.000 1000000
3.880 1755687203425331657572352.000 20.000 10.000 1000000
3.970 1604410693202774432153600.000 20.000 10.000 1000000
4.060 1474622453605939397263360.000 20.000 10.000 1000000
4.150 1362809618542026458923008.000 20.000 10.000 1000000
4.240 1266128204686455975444480.000 20.000 10.000 1000000
4.330 1182262086857148204056576.000 20.000 10.000 1000000
4.420 1109314510061206115450880.000 20.000 10.000 1000000
4.510 1045724052206568293269504.000 20.000 10.000 1000000
4.600 990199096587983976923136.000 20.000 10.000 1000000
4.690 941666415732653337608192.000 20.000 10.000 1000000
4.780 899230586237162354638848.000 20.000 10.000 1000000
4.870 862141770862566236487680.000 20.000 10.000 1000000
4.960 829770005031738754990080.000 20.000 10.000 1000000
5.050 801584570123056572268544.000 20.000 10.000 1000000
5.140 777137368125542607355904.000 20.000 10.000 1000000
5.230 756049461649544344240128.000 20.000 10.000 1000000
5.320 738000131762163508314112.000 20.000 10.000 1000000
5.410 722717949396918896427008.000 20.000 10.000 1000000
5.500 709973465647709174104064.000 20.000 10.000 1000000
5.590 699573210508579081027584.000 20.000 10.000 1000000
5.680 691354754766139440496640.000 20.000 10.000 1000000
5.770 685182640393564438134784.000 20.000 10.000 1000000
5.860 680945024369289412476928.000 20.000 10.000 1000000
5.950 678550911928517789745152.000 20.000 10.000 1000000
6.040 677927879797657604980736.000 20.000 10.000 1000000
6.130 679020209437597906239488.000 20.000 10.000 1000000
6.220 681787365857704447836160.000 20.000 10.000 1000000
6.310 686202770022098903498752.000 20.000 10.000 1000000
6.400 692252822918511835742208.000 20.000 10.000 1000000
6.490 699936147512991657492480.000 20.000 10.000 1000000
6.580 709263021471913069248512.000 20.000 10.000 1000000
6.670 720254979009659342422016.000 20.000 10.000 1000000
6.760 732944564762602589126656.000 20.000 10.000 1000000
6.850 747375226392484989894656.000 20.000 10.000 1000000
6.940 763601335840017213292544.000 20.000 10.000 1000000
7.030 781688331906519964581888.000 20.000 10.000 1000000
7.120 801712979237763419209728.000 20.000 10.000 1000000
7.210 823763740901139416088576.000 20.000 10.000 1000000
7.300 847941263651703206445056.000 20.000 10.000 1000000
7.390 874358976729912900059136.000 20.000 10.000 1000000
7.480 903143806670785304592384.000 20.000 10.000 1000000
7.570 934437012170650815561728.000 20.000 10.000 1000000
7.660 968395144588589097025536.000 20.000 10.000 1000000
7.750 1005191141186005654044672.000 20.000 10.000 1000000
7.840 1045015559757989125554176.000 20.000 10.000 1000000
7.930 1088077964910522387136512.000 20.000 10.000 1000000
8.020 1134608477913674766352384.000 20.000 10.000 1000000
8.110 1184859503837486098939904.000 20.000 10.000 1000000
8.200 1239107651579415449567232.000 20.000 10.000 1000000
8.290 1297655864445645547896832.000 20.000 10.000 1000000
8.380 1360835781180046392164352.000 20.000 10.000 1000000
8.470 1429010349772648784855040.000 20.000 10.000 1000000
8.560 1502576719054587268431872.000 20.000 10.000 1000000
8.650 1581969436031718908755968.000 20.000 10.000 1000000
8.740 1667663980160642652831744.000 20.000 10.000 1000000
8.830 1760180669368349396828160.000 20.000 10.000 1000000
8.920 1860088976604040951496704.000 20.000 10.000 1000000
9.010 1968012300137364876951552.000 20.000 10.000 1000000
9.100 2084633235735403510628352.000 20.000 10.000 1000000
9.190 2210699404321346356772864.000 20.000 10.000 1000000
9.280 2347029894807965348659200.000 20.000 10.000 1000000
9.370 2494522388583750857392128.000 20.000 10.000 1000000
9.460 2654161039692683754340352.000 20.000 10.000 1000000
9.550 2827025193183957152169984.000 20.000 10.000 1000000
9.640 3014299033520701716824064.000 20.000 10.000 1000000
9.730 3217282265444704432685056.000 20.000 10.000 1000000
9.820 3437401941429516402425856.000 20.000 10.000 1000000
9.910 3676225562965507101949952.000 20.000 10.000 1000000
10.000 3935475597573879725293568.000 20.000 10.000 1000000
