# Supplementary material for: Does Mutational Robustness Inhibit Extinction by Lethal Mutagenesis in Viral Populations?
Source: PLoS Comput Biol. 2010 Jun 10;6(6):e1000811. doi: 10.1371/journal.pcbi.1000811 (PMC2883602; doi:10.1371/journal.pcbi.1000811)
Supplement: Dataset S1 — Raw data and computer code necessary to reproduce all results reported in this paper. (0.46 MB ZIP) [file pcbi.1000811.s003.zip › Dataset_S1/data/time_U_k15_Ne11.dat]

U contime b k N
1.090 93100785457005756186667303035991209541632.000 20.000 15.000 100000000000
1.180 30713643603372813446935115572422853525504.000 20.000 15.000 100000000000
1.270 11124671180935056735950814650829922893824.000 20.000 15.000 100000000000
1.360 4367818041361690237880423203649634697216.000 20.000 15.000 100000000000
1.450 1839824744070247260118261320254102700032.000 20.000 15.000 100000000000
1.540 824417903335996992390498407815927824384.000 20.000 15.000 100000000000
1.630 390237265400957324380726356391506214912.000 20.000 15.000 100000000000
1.720 193983009606172052341261273620369375232.000 20.000 15.000 100000000000
1.810 100759734216914607719745001505001832448.000 20.000 15.000 100000000000
1.900 54456391258605936185029266555740880896.000 20.000 15.000 100000000000
1.990 30510994572964193959250392409886949376.000 20.000 15.000 100000000000
2.080 17665590086600723987110077834710745088.000 20.000 15.000 100000000000
2.170 10540432877642804778984046403742859264.000 20.000 15.000 100000000000
2.260 6465298063887187271566331749454577664.000 20.000 15.000 100000000000
2.350 4068027004026089971606586370044198912.000 20.000 15.000 100000000000
2.440 2620686360893230779880305203993378816.000 20.000 15.000 100000000000
2.530 1725611873257374090703849110252814336.000 20.000 15.000 100000000000
2.620 1159595362105040562530366338187132928.000 20.000 15.000 100000000000
2.710 794164679709721819916093538602844160.000 20.000 15.000 100000000000
2.800 553629426745983440547673758073094144.000 20.000 15.000 100000000000
2.890 392416188256753170039806013036560384.000 20.000 15.000 100000000000
2.980 282522552735415962568142814061789184.000 20.000 15.000 100000000000
3.070 206412707606118755517255563899568128.000 20.000 15.000 100000000000
3.160 152908024204996073604209204864745472.000 20.000 15.000 100000000000
3.250 114762228917431415184444703360679936.000 20.000 15.000 100000000000
3.340 87203586104733898545262269502062592.000 20.000 15.000 100000000000
3.430 67042899303605328987834238734696448.000 20.000 15.000 100000000000
3.520 52118598986395176763996379879047168.000 20.000 15.000 100000000000
3.610 40946088310446538719918256988094464.000 20.000 15.000 100000000000
3.700 32492859828940157739756777652617216.000 20.000 15.000 100000000000
3.790 26032238665536281272771587256352768.000 20.000 15.000 100000000000
3.880 21046990798789755278846197466398720.000 20.000 15.000 100000000000
3.970 17164989865891339323397668073373696.000 20.000 15.000 100000000000
4.060 14115763052085623334108073482518528.000 20.000 15.000 100000000000
4.150 11700803524618356886438478574780416.000 20.000 15.000 100000000000
4.240 9773066771597020697112885390737408.000 20.000 15.000 100000000000
4.330 8222662491477585465527791968583680.000 20.000 15.000 100000000000
4.420 6966770830634461107695681819115520.000 20.000 15.000 100000000000
4.510 5942468389942086140493350848954368.000 20.000 15.000 100000000000
4.600 5101578096179618093284446869389312.000 20.000 15.000 100000000000
4.690 4406939916249398668661294888910848.000 20.000 15.000 100000000000
4.780 3829687994782326098003860033372160.000 20.000 15.000 100000000000
4.870 3347246784456841223178268029485056.000 20.000 15.000 100000000000
4.960 2941845052317631709131922716229632.000 20.000 15.000 100000000000
5.050 2599405846253332640306785754808320.000 20.000 15.000 100000000000
5.140 2308711464794650491622844599894016.000 20.000 15.000 100000000000
5.230 2060771049081877859119948483264512.000 20.000 15.000 100000000000
5.320 1848338512806612493565128691679232.000 20.000 15.000 100000000000
5.410 1665542769476120974686896726736896.000 20.000 15.000 100000000000
5.500 1507602386679247995499317909520384.000 20.000 15.000 100000000000
5.590 1370604111168715913399539530203136.000 20.000 15.000 100000000000
5.680 1251330005084962013085399429152768.000 20.000 15.000 100000000000
5.770 1147121794729270636493755341864960.000 20.000 15.000 100000000000
5.860 1055773866119621657555333543886848.000 20.000 15.000 100000000000
5.950 975448432909795493775005039198208.000 20.000 15.000 100000000000
6.040 904607955485367794092038999244800.000 20.000 15.000 100000000000
6.130 841961050334747428730393625362432.000 20.000 15.000 100000000000
6.220 786419000412952612644095174639616.000 20.000 15.000 100000000000
6.310 737060635548042285059242884857856.000 20.000 15.000 100000000000
6.400 693103851794755063427415817584640.000 20.000 15.000 100000000000
6.490 653882420101620094311284462321664.000 20.000 15.000 100000000000
6.580 618827027206546633958939330347008.000 20.000 15.000 100000000000
6.670 587449717110238030137017308807168.000 20.000 15.000 100000000000
6.760 559331076000222852139547491303424.000 20.000 15.000 100000000000
6.850 534109639216988843261633878818816.000 20.000 15.000 100000000000
6.940 511473104857247243728310497181696.000 20.000 15.000 100000000000
7.030 491151021755374915025972263649280.000 20.000 15.000 100000000000
7.120 472908685070405063501094190055424.000 20.000 15.000 100000000000
7.210 456542024490249598184945080074240.000 20.000 15.000 100000000000
7.300 441873311173829961466403163734016.000 20.000 15.000 100000000000
7.390 428747542310117962149442877390848.000 20.000 15.000 100000000000
7.480 417029388373620461242897399808000.000 20.000 15.000 100000000000
7.570 406600609186963438281691435630592.000 20.000 15.000 100000000000
7.660 397357861842318930129235455508480.000 20.000 15.000 100000000000
7.750 389210837226857492647236379607040.000 20.000 15.000 100000000000
7.840 382080673003096653760849418125312.000 20.000 15.000 100000000000
7.930 375898599931769215152367773679616.000 20.000 15.000 100000000000
8.020 370604785802036397187487869435904.000 20.000 15.000 100000000000
8.110 366147347275640890592690773688320.000 20.000 15.000 100000000000
8.200 362481504915465486166584813682688.000 20.000 15.000 100000000000
8.290 359568860760201614196649765109760.000 20.000 15.000 100000000000
8.380 357376781189620697186841550389248.000 20.000 15.000 100000000000
8.470 355877870630986717478670835908608.000 20.000 15.000 100000000000
8.560 355049523992481052979678916116480.000 20.000 15.000 100000000000
8.650 354873547659717783565971209846784.000 20.000 15.000 100000000000
8.740 355335840525847746468945258872832.000 20.000 15.000 100000000000
8.830 356426127900706583585500757491712.000 20.000 15.000 100000000000
8.920 358137742305869967280495004745728.000 20.000 15.000 100000000000
9.010 360467446147879039509858143436800.000 20.000 15.000 100000000000
9.100 363415292102086754464944235741184.000 20.000 15.000 100000000000
9.190 366984517759914181430430536826880.000 20.000 15.000 100000000000
9.280 371181471713743774128470826680320.000 20.000 15.000 100000000000
9.370 376015568793597103303786967859200.000 20.000 15.000 100000000000
9.460 381499272642643839226120163557376.000 20.000 15.000 100000000000
9.550 387648104236588100386643781877760.000 20.000 15.000 100000000000
9.640 394480675325303995631831783309312.000 20.000 15.000 100000000000
9.730 402018746112407331497496587272192.000 20.000 15.000 100000000000
9.820 410287306797144324673065036283904.000 20.000 15.000 100000000000
9.910 419314682889436999728450401992704.000 20.000 15.000 100000000000
10.000 429132664478684805307848053489664.000 20.000 15.000 100000000000
