# Supplementary material for: Does Mutational Robustness Inhibit Extinction by Lethal Mutagenesis in Viral Populations?
Source: PLoS Comput Biol. 2010 Jun 10;6(6):e1000811. doi: 10.1371/journal.pcbi.1000811 (PMC2883602; doi:10.1371/journal.pcbi.1000811)
Supplement: Dataset S1 — Raw data and computer code necessary to reproduce all results reported in this paper. (0.46 MB ZIP) [file pcbi.1000811.s003.zip › Dataset_S1/data/time_U_k10_Ne8.dat]

U contime b k N
1.090 140620936904579094297968640.000 20.000 10.000 100000000
1.180 68885443713442858473095168.000 20.000 10.000 100000000
1.270 35984921963174694448267264.000 20.000 10.000 100000000
1.360 19870523193259627657560064.000 20.000 10.000 100000000
1.450 11516191345625797796823040.000 20.000 10.000 100000000
1.540 6964538288501594198638592.000 20.000 10.000 100000000
1.630 4373848002409548621021184.000 20.000 10.000 100000000
1.720 2840960242263014777028608.000 20.000 10.000 100000000
1.810 1901989397791376458907648.000 20.000 10.000 100000000
1.900 1308641520213404340453376.000 20.000 10.000 100000000
1.990 923013047933205605253120.000 20.000 10.000 100000000
2.080 665916520437832277295104.000 20.000 10.000 100000000
2.170 490487046260885823684608.000 20.000 10.000 100000000
2.260 368216459895026049089536.000 20.000 10.000 100000000
2.350 281322296829000814690304.000 20.000 10.000 100000000
2.440 218454137869119820660736.000 20.000 10.000 100000000
2.530 172211991075415509696512.000 20.000 10.000 100000000
2.620 137676118755321820741632.000 20.000 10.000 100000000
2.710 111515995911491548086272.000 20.000 10.000 100000000
2.800 91438759462307520053248.000 20.000 10.000 100000000
2.890 75841053963525254283264.000 20.000 10.000 100000000
2.980 63585229032546315010048.000 20.000 10.000 100000000
3.070 53853009580423276134400.000 20.000 10.000 100000000
3.160 46048289861671025901568.000 20.000 10.000 100000000
3.250 39731593140595490553856.000 20.000 10.000 100000000
3.340 34575260911846861832192.000 20.000 10.000 100000000
3.430 30332410768121525174272.000 20.000 10.000 100000000
3.520 26815165133690956152832.000 20.000 10.000 100000000
3.610 23879203196174847705088.000 20.000 10.000 100000000
3.700 21412678282525905256448.000 20.000 10.000 100000000
3.790 19328183886927710126080.000 20.000 10.000 100000000
3.880 17556872034253317079040.000 20.000 10.000 100000000
3.970 16044106932027746418688.000 20.000 10.000 100000000
4.060 14746224536059394392064.000 20.000 10.000 100000000
4.150 13628096185420264505344.000 20.000 10.000 100000000
4.240 12661282046864558915584.000 20.000 10.000 100000000
4.330 11822620868571482292224.000 20.000 10.000 100000000
4.420 11093145100612060315648.000 20.000 10.000 100000000
4.510 10457240522065681842176.000 20.000 10.000 100000000
4.600 9901990965879838343168.000 20.000 10.000 100000000
4.690 9416664157326533459968.000 20.000 10.000 100000000
4.780 8992305862371624091648.000 20.000 10.000 100000000
4.870 8621417708625661526016.000 20.000 10.000 100000000
4.960 8297700050317387759616.000 20.000 10.000 100000000
5.050 8015845701230565261312.000 20.000 10.000 100000000
5.140 7771373681255426031616.000 20.000 10.000 100000000
5.230 7560494616495443148800.000 20.000 10.000 100000000
5.320 7380001317621634957312.000 20.000 10.000 100000000
5.410 7227179493969188880384.000 20.000 10.000 100000000
5.500 7099734656477092118528.000 20.000 10.000 100000000
5.590 6995732105085790978048.000 20.000 10.000 100000000
5.680 6913547547661393985536.000 20.000 10.000 100000000
5.770 6851826403935644549120.000 20.000 10.000 100000000
5.860 6809450243692894879744.000 20.000 10.000 100000000
5.950 6785509119285177352192.000 20.000 10.000 100000000
6.040 6779278797976576720896.000 20.000 10.000 100000000
6.130 6790202094375979188224.000 20.000 10.000 100000000
6.220 6817873658577044897792.000 20.000 10.000 100000000
6.310 6862027700220989538304.000 20.000 10.000 100000000
6.400 6922528229185118273536.000 20.000 10.000 100000000
6.490 6999361475129916784640.000 20.000 10.000 100000000
6.580 7092630214719130566656.000 20.000 10.000 100000000
6.670 7202549790096593256448.000 20.000 10.000 100000000
6.760 7329445647626026352640.000 20.000 10.000 100000000
6.850 7473752263924850360320.000 20.000 10.000 100000000
6.940 7636013358400172720128.000 20.000 10.000 100000000
7.030 7816883319065199771648.000 20.000 10.000 100000000
7.120 8017129792377633898496.000 20.000 10.000 100000000
7.210 8237637409011393363968.000 20.000 10.000 100000000
7.300 8479412636517032525824.000 20.000 10.000 100000000
7.390 8743589767299129671680.000 20.000 10.000 100000000
7.480 9031438066707853213696.000 20.000 10.000 100000000
7.570 9344370121706507862016.000 20.000 10.000 100000000
7.660 9683951445885891641344.000 20.000 10.000 100000000
7.750 10051911411860057882624.000 20.000 10.000 100000000
7.840 10450155597579891507200.000 20.000 10.000 100000000
7.930 10880779649105224794112.000 20.000 10.000 100000000
8.020 11346084779136747831296.000 20.000 10.000 100000000
8.110 11848595038374859898880.000 20.000 10.000 100000000
8.200 12391076515794154160128.000 20.000 10.000 100000000
8.290 12976558644456455143424.000 20.000 10.000 100000000
8.380 13608357811800464424960.000 20.000 10.000 100000000
8.470 14290103497726487429120.000 20.000 10.000 100000000
8.560 15025767190545874026496.000 20.000 10.000 100000000
8.650 15819694360317189423104.000 20.000 10.000 100000000
8.740 16676639801606425018368.000 20.000 10.000 100000000
8.830 17601806693683494387712.000 20.000 10.000 100000000
8.920 18600889766040408424448.000 20.000 10.000 100000000
9.010 19680123001373649272832.000 20.000 10.000 100000000
9.100 20846332357354035609600.000 20.000 10.000 100000000
9.190 22106994043213462896640.000 20.000 10.000 100000000
9.280 23470298948079653486592.000 20.000 10.000 100000000
9.370 24945223885837511426048.000 20.000 10.000 100000000
9.460 26541610396926838046720.000 20.000 10.000 100000000
9.550 28270251931839571689472.000 20.000 10.000 100000000
9.640 30142990335207016497152.000 20.000 10.000 100000000
9.730 32172822654447045836800.000 20.000 10.000 100000000
9.820 34374019414295165534208.000 20.000 10.000 100000000
9.910 36762255629655067328512.000 20.000 10.000 100000000
10.000 39354755975738797588480.000 20.000 10.000 100000000
