# Supplementary material for: Does Mutational Robustness Inhibit Extinction by Lethal Mutagenesis in Viral Populations?
Source: PLoS Comput Biol. 2010 Jun 10;6(6):e1000811. doi: 10.1371/journal.pcbi.1000811 (PMC2883602; doi:10.1371/journal.pcbi.1000811)
Supplement: Dataset S1 — Raw data and computer code necessary to reproduce all results reported in this paper. (0.46 MB ZIP) [file pcbi.1000811.s003.zip › Dataset_S1/data/extn_surf_rna-and-analytic2.csv]

1	1	1	1	1	1	1	1	1	1	1	1	1	1	1	1	1	1	1	1	1	1	1	1	1	1	1	1	1	1	1	1	1	1	1	1	1	1	1	1	1	1	1	1	1	1	1	1	1	1
1	1	1	1	1	1	1	1	1	1	1	1	1	1	1	1	1	1	1	1	1	1	1	1	1	1	1	1	1	1	1	1	1	1	1	1	1	1	1	1	1	1	1	1	1	1	1	1	1	1
1	1	1	1	1	1	1	1	1	1	1	1	1	1	1	1	1	1	1	1	1	1	1	1	1	1	1	1	1	1	1	1	1	1	1	1	1	1	1	1	1	1	1	1	1	1	1	1	1	1
1	1	1	1	1	1	1	1	1	1	1	1	1	1	1	1	1	1	1	1	1	1	1	1	1	1	1	1	1	1	1	1	1	1	1	1	1	1	1	1	1	1	1	1	1	1	1	1	1	1
1	1	1	1	1	1	1	1	1	1	1	1	1	1	1	1	1	1	1	1	1	1	1	1	1	1	1	1	1	1	1	1	1	1	1	1	1	1	1	1	1	1	1	1	1	1	1	1	1	1
1	1	1	1	1	1	1	1	1	1	1	1	1	1	1	1	1	1	1	1	1	1	1	1	1	1	1	1	1	1	1	1	1	1	1	1	1	1	1	1	1	1	1	1	1	1	1	1	1	1
1	1	1	1	1	1	1	1	1	1	1	1	1	1	1	1	1	1	1	1	1	1	1	1	1	1	1	1	1	1	1	1	1	1	1	1	1	1	1	1	1	1	1	1	1	1	1	1	1	1
1	1	1	1	1	1	1	1	1	1	1	1	1	1	1	1	1	1	1	1	1	1	1	1	1	1	1	1	1	1	1	1	1	1	1	1	1	1	1	1	1	1	1	1	1	1	1	1	1	1
1	1	1	1	1	1	1	1	1	1	1	1	1	1	1	1	1	1	1	1	1	1	1	1	1	1	1	1	1	1	1	1	1	1	1	1	1	1	1	1	1	1	1	1	1	1	1	1	1	1
1	1	1	1	1	1	1	1	1	1	1	1	1	1	1	1	1	1	1	1	1	1	1	1	1	1	1	1	1	1	1	1	1	1	1	1	1	1	1	1	1	1	1	1	1	1	1	1	1	1
1	1	1	1	1	1	1	1	1	1	1	1	1	1	1	1	1	1	1	1	1	1	1	1	1	1	1	1	1	1	1	1	1	1	1	1	1	1	1	1	1	1	1	1	1	1	1	1	1	1
1	1	1	1	1	1	1	1	1	1	1	1	1	1	1	1	1	1	1	1	1	1	1	1	1	1	1	1	1	1	1	1	1	1	1	1	1	1	1	1	1	1	1	1	1	1	1	1	1	1
1	1	1	1	1	1	1	1	1	1	1	1	1	1	1	1	1	1	1	1	1	1	1	1	1	1	1	1	1	1	1	1	1	1	1	1	1	1	1	1	1	1	1	1	1	1	1	1	1	1
1	1	1	1	1	1	1	1	1	1	1	1	1	1	1	1	1	1	1	1	1	1	1	1	1	1	1	1	1	1	1	1	1	1	1	1	1	1	1	1	1	1	1	1	1	1	1	1	1	1
1	1	1	1	1	1	1	1	1	1	1	1	1	1	1	1	1	1	1	1	1	1	1	1	1	1	1	1	1	1	1	1	1	1	1	1	1	1	1	1	1	1	1	1	1	1	1	1	1	1
1	1	1	1	1	1	1	1	1	1	1	1	1	1	1	1	1	1	1	1	1	1	1	1	1	1	1	1	1	1	1	1	1	1	1	1	1	1	1	1	1	1	1	1	1	1	1	1	1	1
1	1	1	1	1	1	1	1	1	1	1	1	1	1	1	1	1	1	1	1	1	1	1	1	1	1	1	1	1	1	1	1	1	1	1	1	1	1	1	1	1	1	1	1	1	1	1	1	1	1
1	1	1	1	1	1	1	1	1	1	1	1	1	1	1	1	1	1	1	1	1	1	1	1	1	1	1	1	1	1	1	1	1	1	1	1	1	1	1	1	1	1	1	1	1	1	1	1	1	1
1	1	1	1	1	1	1	1	1	1	1	1	1	1	1	1	1	1	1	1	1	1	1	1	1	1	1	1	1	1	1	1	1	1	1	1	1	1	1	1	1	1	1	1	1	1	1	1	1	1
1	1	1	1	1	1	1	1	1	1	1	1	1	1	1	1	1	1	1	1	1	1	1	1	1	1	1	1	1	1	1	1	1	1	1	1	1	1	1	1	1	1	1	1	1	1	1	1	1	1
1	1	1	1	1	1	1	1	1	1	1	1	1	1	1	1	1	1	1	1	1	1	1	1	1	1	1	1	1	1	1	1	1	1	1	1	1	1	1	1	1	1	1	1	1	1	1	1	1	1
1	1	1	1	1	1	1	1	1	1	1	1	1	1	1	1	1	1	1	1	1	1	1	1	1	1	1	1	1	1	1	1	1	1	1	1	1	1	1	1	1	1	1	1	1	1	1	1	1	1
1	1	1	1	1	1	1	1	1	1	1	1	1	1	1	1	1	1	1	1	1	1	1	1	1	1	1	1	1	1	1	1	1	1	1	1	1	1	1	1	1	1	1	1	1	1	1	1	1	1
1	1	1	1	1	1	1	1	1	1	1	1	1	1	1	1	1	1	1	1	1	1	1	1	1	1	1	1	1	1	1	1	1	1	1	1	1	1	1	1	1	1	1	1	1	1	1	1	1	1
1	1	1	1	1	1	1	1	1	1	1	1	1	1	1	1	1	1	1	1	1	1	1	1	1	1	1	1	1	1	1	1	1	1	1	1	1	1	1	1	1	1	1	1	1	1	1	1	1	1
1	1	1	1	1	1	1	1	1	1	1	1	1	1	1	1	1	1	1	1	1	1	1	1	1	1	1	1	1	1	1	1	1	1	1	1	1	1	1	1	1	1	1	1	1	1	1	1	1	1
1	1	1	1	1	1	1	1	1	1	1	1	1	1	1	1	1	1	1	1	1	1	1	1	1	1	1	1	1	1	1	1	1	1	1	1	1	1	1	1	1	1	1	1	1	1	1	1	1	1
1	1	1	1	1	1	1	1	1	1	1	1	1	1	1	1	1	1	1	1	1	1	1	1	1	1	1	1	1	1	1	1	1	1	1	1	1	1	1	1	1	1	1	1	1	1	1	1	1	1
1	1	1	1	1	1	1	1	1	1	1	1	1	1	1	1	1	1	1	1	1	1	1	1	1	1	1	1	1	1	1	1	1	1	1	1	1	1	1	1	1	1	1	1	1	1	1	1	1	1
1	1	1	1	1	1	1	1	1	1	1	1	1	1	1	1	1	1	1	1	1	1	1	1	1	1	1	1	1	1	1	1	1	1	1	1	1	1	1	1	1	1	1	1	1	1	1	1	1	1
1	1	1	1	1	1	1	1	1	1	1	1	1	1	1	1	1	1	1	1	1	1	1	1	1	1	1	1	1	1	1	1	1	1	1	1	1	1	1	1	1	1	1	1	1	1	1	1	1	1
1	1	1	1	1	1	1	1	1	1	1	1	1	1	1	1	1	1	1	1	1	1	1	1	1	1	1	1	1	1	1	1	1	1	1	1	1	1	1	1	1	1	1	1	1	1	1	1	1	1
1	1	1	1	1	1	1	1	1	1	1	1	1	1	1	1	1	1	1	1	1	1	1	1	1	1	1	1	1	1	1	1	1	1	1	1	1	1	1	1	1	1	1	1	1	1	1	1	1	1
1	1	1	1	1	1	1	1	1	1	1	1	1	1	1	1	1	1	1	1	1	1	1	1	1	1	1	1	1	1	1	1	1	1	1	1	1	1	1	1	1	1	1	1	1	1	1	1	1	1
1	1	1	1	1	1	1	1	1	1	1	1	1	1	1	1	1	1	1	1	1	1	1	1	1	1	1	1	1	1	1	1	1	1	1	1	1	1	1	1	1	1	1	1	1	1	1	1	1	1
1	1	1	1	1	1	1	1	1	1	1	1	1	1	1	1	1	1	1	1	1	1	1	1	1	1	1	1	1	1	1	1	1	1	1	1	1	1	1	1	1	1	1	1	1	1	1	1	1	1
1	1	1	1	1	1	1	1	1	1	1	1	1	1	1	1	1	1	1	1	1	1	1	1	1	1	1	1	1	1	1	1	1	1	1	1	1	1	1	1	1	1	1	1	1	1	1	1	1	1
1	1	1	1	1	1	1	1	1	1	1	1	1	1	1	1	1	1	1	1	1	1	1	1	1	1	1	1	1	1	1	1	1	1	1	1	1	1	1	1	1	1	1	1	1	1	1	1	1	1
1	1	1	1	1	1	1	1	1	1	1	1	1	1	1	1	1	1	1	1	1	1	1	1	1	1	1	1	1	1	1	1	1	1	1	1	1	1	1	1	1	1	1	1	1	1	1	1	1	1
1	1	1	1	1	1	1	1	1	1	1	1	1	1	1	1	1	1	1	1	1	1	1	1	1	1	1	1	1	1	1	1	1	1	1	1	1	1	1	1	1	1	1	1	1	1	1	1	1	1
1	1	1	1	1	1	1	1	1	1	1	1	1	1	1	1	1	1	1	1	1	1	1	1	1	1	1	1	1	1	1	1	1	1	1	1	1	1	1	1	1	1	1	1	1	1	1	1	1	1
1	1	1	1	1	1	1	1	1	1	1	1	1	1	1	1	1	1	1	1	1	1	1	1	1	1	1	1	1	1	1	1	1	1	1	1	1	1	1	1	1	1	1	1	1	1	1	1	1	1
1	1	1	1	1	1	1	1	1	1	1	1	1	1	1	1	1	1	1	1	1	1	1	1	1	1	1	1	1	1	1	1	1	1	1	1	1	1	1	1	1	1	1	1	1	1	1	1	1	1
1	1	1	1	1	1	1	1	1	1	1	1	1	1	1	1	1	1	1	1	1	1	1	1	1	1	1	1	1	1	1	1	1	1	1	1	1	1	1	1	1	1	1	1	1	1	1	1	1	1
1	1	1	1	1	1	1	1	1	1	1	1	1	1	1	1	1	1	1	1	1	1	1	1	1	1	1	1	1	1	1	1	1	1	1	1	1	1	1	1	1	1	1	1	1	1	1	1	1	1
1	1	1	1	1	1	1	1	1	1	1	1	1	1	1	1	1	1	1	1	1	1	1	1	1	1	1	1	1	1	1	1	1	1	1	1	1	1	1	1	1	1	1	1	1	1	1	1	1	1
1	1	1	1	1	1	1	1	1	1	1	1	1	1	1	1	1	1	1	1	1	1	1	1	1	1	1	1	1	1	1	1	1	1	1	1	1	1	1	1	1	1	1	1	1	1	1	1	1	1
1	1	1	1	1	1	1	1	1	1	1	1	1	1	1	1	1	1	1	1	1	1	1	1	1	1	1	1	1	1	1	1	1	1	1	1	1	1	1	1	1	1	1	1	1	1	1	1	1	1
1	1	1	1	1	1	1	1	1	1	1	1	1	1	1	1	1	1	1	1	1	1	1	1	1	1	1	1	1	1	1	1	1	1	1	1	1	1	1	1	1	1	1	1	1	1	1	1	1	1
1	1	1	1	1	1	1	1	1	1	1	1	1	1	1	1	1	1	1	1	1	1	1	1	1	1	1	1	1	1	1	1	1	1	1	1	1	1	1	1	1	1	1	1	1	1	1	1	1	1
1	1	1	1	1	1	1	1	1	1	1	1	1	1	1	1	1	1	1	1	1	1	1	1	1	1	1	1	1	1	1	1	1	1	1	1	1	1	1	1	1	1	1	1	1	1	1	1	1	1
1	1	1	1	1	1	1	1	1	1	1	1	1	1	1	1	1	1	1	1	1	1	1	1	1	1	1	1	1	1	1	1	1	1	1	1	1	1	1	1	1	1	1	1	1	1	1	1	1	1
1	1	1	1	1	1	1	1	1	1	1	1	1	1	1	1	1	1	1	1	1	1	1	1	1	1	1	1	1	1	1	1	1	1	1	1	1	1	1	1	1	1	1	1	1	1	1	1	1	1
1	1	1	1	1	1	1	1	1	1	1	1	1	1	1	1	1	1	1	1	1	1	1	1	1	1	1	1	1	1	1	1	1	1	1	1	1	1	1	1	1	1	1	1	1	1	1	1	1	1
0.999999	1	1	1	1	1	1	1	1	1	1	1	1	1	1	1	1	1	1	1	1	1	1	1	1	1	1	1	1	1	1	1	1	1	1	1	1	1	1	1	1	1	1	1	1	1	1	1	1	1
0.0195405	0.0629534	0.111629	0.165038	0.214388	0.260361	0.307141	0.345924	0.38786	0.422891	0.457992	0.487907	0.518091	0.543159	0.570142	0.591801	0.614443	0.634791	0.653758	0.670427	0.689368	0.704145	0.718799	0.732346	0.74466	0.757705	0.77138	0.78021	0.789277	0.80162	0.811012	0.819259	0.827789	0.835624	0.843969	0.850871	0.857119	0.863953	0.870521	0.876353	0.881663	0.886663	0.89104	0.89646	0.902152	0.907221	0.911026	0.915633	0.920169	0.923395
0.00032393	0.00270776	0.00829218	0.0180315	0.0307526	0.0462778	0.0655143	0.0848382	0.108757	0.131499	0.156875	0.180861	0.206974	0.230606	0.257479	0.280777	0.306246	0.330271	0.353788	0.375476	0.400692	0.421415	0.442593	0.462776	0.481737	0.502127	0.523957	0.53884	0.554317	0.575236	0.591751	0.606652	0.62222	0.636751	0.652391	0.665639	0.677864	0.691242	0.704286	0.716074	0.726951	0.737323	0.746498	0.757871	0.769751	0.780498	0.788785	0.798687	0.808596	0.815793
1.72723e-05	0.000243869	0.00105271	0.00293382	0.00603562	0.0106017	0.0171153	0.0246746	0.0350082	0.0459056	0.0591141	0.0727068	0.0884252	0.103727	0.121907	0.13876	0.157881	0.176718	0.195959	0.214481	0.236411	0.255328	0.275178	0.294639	0.31349	0.334023	0.356415	0.372511	0.389453	0.412149	0.43072	0.447919	0.466055	0.483255	0.501944	0.518153	0.533395	0.550075	0.566572	0.58174	0.595927	0.609628	0.621879	0.637065	0.652845	0.667352	0.678846	0.692402	0.706174	0.716404
1.80827e-06	3.51297e-05	0.000190729	0.000629252	0.00148371	0.00292588	0.00520999	0.00817666	0.0125444	0.0175608	0.024047	0.0312146	0.0399171	0.0489392	0.0600421	0.070958	0.0837334	0.0968245	0.110703	0.124586	0.141262	0.156309	0.172473	0.188747	0.20496	0.222817	0.242608	0.257584	0.273528	0.29467	0.312583	0.329587	0.347676	0.365103	0.384202	0.401153	0.417391	0.435161	0.45298	0.469641	0.485441	0.500894	0.514871	0.532171	0.550062	0.566784	0.580397	0.596249	0.612582	0.625
2.88882e-07	6.92463e-06	4.41664e-05	0.000164406	0.000430033	0.00092747	0.00178124	0.00299508	0.00488593	0.00722008	0.0103967	0.014127	0.0188413	0.0240045	0.030543	0.0373153	0.0454507	0.0540917	0.0635585	0.0733616	0.0852718	0.0964801	0.108774	0.121462	0.134437	0.148868	0.165087	0.177984	0.191867	0.21007	0.226021	0.241524	0.258152	0.274421	0.292392	0.308705	0.324616	0.342029	0.359724	0.376543	0.392715	0.408733	0.423397	0.441496	0.460139	0.477857	0.492674	0.509721	0.527511	0.54137
6.08673e-08	1.69206e-06	1.2152e-05	4.95336e-05	0.000140659	0.000325892	0.000664836	0.00118403	0.00202917	0.00313955	0.00471453	0.00666404	0.00921222	0.0121414	0.0159399	0.0200616	0.0251241	0.0306815	0.0369506	0.0436495	0.0518635	0.0599023	0.0688863	0.0783765	0.0883181	0.0994731	0.112166	0.122751	0.134265	0.149188	0.162697	0.176121	0.190634	0.20505	0.221088	0.235971	0.250743	0.266912	0.283555	0.299629	0.3153	0.331018	0.345592	0.363506	0.381903	0.39968	0.414947	0.432316	0.450651	0.465297
1.54424e-08	4.7974e-07	3.77615e-06	1.65381e-05	5.02432e-05	0.000123511	0.000264871	0.000495475	0.000884414	0.00142422	0.00221662	0.00324391	0.00462624	0.00628524	0.00848062	0.0109645	0.0140748	0.0175949	0.0216714	0.0261543	0.0316937	0.0373166	0.0437083	0.0506094	0.0580025	0.0663666	0.0759866	0.0843826	0.0936104	0.105429	0.116469	0.127671	0.139874	0.15218	0.165957	0.17902	0.192206	0.206647	0.221692	0.236453	0.251044	0.265859	0.279781	0.296807	0.314258	0.331402	0.346511	0.363529	0.381678	0.396549
4.44368e-09	1.50723e-07	1.27766e-06	5.93917e-06	1.91096e-05	4.94138e-05	0.000110603	0.000216	0.000399156	0.000666117	0.00106968	0.00161489	0.00236769	0.00330695	0.00457217	0.00605895	0.00795303	0.0101585	0.0127739	0.0157276	0.0194023	0.0232617	0.0277177	0.0326294	0.038002	0.0441292	0.0512444	0.0577284	0.0649269	0.0740416	0.0828159	0.091897	0.101862	0.112062	0.123547	0.134667	0.146076	0.158582	0.171762	0.184895	0.198053	0.211576	0.224463	0.240128	0.256177	0.272199	0.286681	0.302848	0.320244	0.334872
1.39252e-09	5.07757e-08	4.58149e-07	2.24236e-06	7.58718e-06	2.05122e-05	4.76883e-05	9.67972e-05	0.000184421	0.000317924	0.000525073	0.000815535	0.00122617	0.00175693	0.00248361	0.00336759	0.00451176	0.00587994	0.00753823	0.00945799	0.011862	0.0144683	0.0175218	0.020954	0.0247823	0.0291838	0.0343399	0.0392341	0.0447222	0.0515979	0.0584096	0.0655916	0.0735301	0.0817768	0.0911117	0.100336	0.109949	0.120501	0.131746	0.143118	0.154668	0.166678	0.17829	0.192313	0.206694	0.221277	0.234781	0.249747	0.265976	0.279979
4.61953e-10	1.79075e-08	1.70603e-07	8.74416e-07	3.09548e-06	8.71226e-06	2.09687e-05	4.40924e-05	8.63724e-05	0.000153455	0.000260075	0.000414742	0.00063831	0.000936827	0.00135187	0.0018731	0.00255802	0.00339785	0.00443658	0.00566749	0.00721919	0.00895213	0.0110108	0.0133683	0.0160466	0.0191523	0.02282	0.0264373	0.0305342	0.0356194	0.0407966	0.0463514	0.0525369	0.0590572	0.0664745	0.0739506	0.0818582	0.0905585	0.0999263	0.10954	0.119434	0.129841	0.140054	0.152304	0.164898	0.177862	0.190149	0.203688	0.218467	0.231553
1.59026e-10	6.49619e-09	6.49568e-08	3.47304e-07	1.28148e-06	3.74315e-06	9.30532e-06	2.02212e-05	4.06553e-05	7.43138e-05	0.000129048	0.000210982	0.000331979	0.000498491	0.000733532	0.00103755	0.00144301	0.00195216	0.00259403	0.00337172	0.0043592	0.00549295	0.00685812	0.00844961	0.0102895	0.0124424	0.0150049	0.0176241	0.0206206	0.0243114	0.0281675	0.0323734	0.0370926	0.04214	0.0479095	0.0538376	0.0601975	0.0672165	0.0748495	0.0827947	0.0910795	0.0998916	0.108673	0.119133	0.129932	0.141208	0.152134	0.164123	0.177285	0.18924
5.60128e-11	2.39259e-09	2.49904e-08	1.38965e-07	5.32861e-07	1.61158e-06	4.13141e-06	9.26089e-06	1.90895e-05	3.58537e-05	6.37313e-05	0.000106707	0.000171523	0.000263282	0.000394797	0.000569669	0.000806394	0.00111051	0.00150095	0.00198418	0.00260274	0.00333155	0.00422092	0.00527571	0.00651565	0.00798089	0.00973854	0.0115957	0.0137424	0.0163713	0.0191857	0.0223037	0.0258299	0.0296564	0.0340512	0.0386522	0.0436555	0.0491996	0.0552864	0.0617108	0.0684965	0.0757923	0.0831772	0.0919152	0.100991	0.110594	0.120096	0.130497	0.14197	0.152657
1.99871e-11	8.86127e-10	9.62699e-09	5.55316e-08	2.20738e-07	6.89944e-07	1.82172e-06	4.20611e-06	8.88326e-06	1.71265e-05	3.11425e-05	5.33579e-05	8.75744e-05	0.00013733	0.00020977	0.000308632	0.00044452	0.000622952	0.00085613	0.00115071	0.00153126	0.00199066	0.00255881	0.00324401	0.00406258	0.00504024	0.0062225	0.00751063	0.00901537	0.0108516	0.0128629	0.0151246	0.0177038	0.0205433	0.0238208	0.027315	0.0311642	0.035451	0.0402011	0.0452832	0.0507196	0.056626	0.0626999	0.0698435	0.0773188	0.0853278	0.0934107	0.102252	0.112046	0.121395
7.17639e-12	3.27731e-10	3.68805e-09	2.20121e-08	9.04991e-08	2.91854e-07	7.92875e-07	1.88327e-06	4.07359e-06	8.05524e-06	1.49782e-05	2.6246e-05	4.39703e-05	7.04119e-05	0.000109541	0.000164278	0.000240713	0.000343226	0.000479545	0.000655237	0.000884556	0.0011678	0.00152289	0.0019582	0.0024865	0.0031248	0.00390326	0.00477578	0.00580623	0.00706216	0.00846768	0.010071	0.0119157	0.0139759	0.0163666	0.018961	0.0218546	0.0250969	0.0287224	0.0326533	0.0369109	0.0415842	0.046467	0.0521804	0.0582129	0.0647512	0.0714744	0.0788347	0.0870194	0.09502
2.58124e-12	1.20449e-10	1.39791e-09	8.60981e-09	3.653e-08	1.21356e-07	3.38871e-07	8.27116e-07	1.83173e-06	3.71242e-06	7.05682e-06	1.26409e-05	2.1613e-05	3.53308e-05	5.59787e-05	8.55533e-05	0.000127534	0.000185011	0.000262775	0.000364979	0.000499928	0.000670258	0.0008868	0.00115658	0.00148911	0.00189589	0.00239655	0.00297253	0.00366055	0.00450008	0.00545875	0.00656764	0.00785571	0.00931483	0.0110182	0.0128987	0.0150214	0.0174173	0.0201205	0.0230901	0.0263464	0.0299566	0.0337892	0.0382559	0.0430208	0.0482411	0.0537045	0.0597005	0.0663924	0.0730852
9.27608e-13	4.38467e-11	5.22343e-10	3.31e-09	1.44588e-08	4.93975e-08	1.41623e-07	3.54817e-07	8.04216e-07	1.6694e-06	3.24316e-06	5.93646e-06	1.03573e-05	1.72789e-05	2.78828e-05	4.34207e-05	6.58544e-05	9.71957e-05	0.00014034	0.000198144	0.000275445	0.00037505	0.000503511	0.000666143	0.000869723	0.00112207	0.00143575	0.0018054	0.00225223	0.00279938	0.00343614	0.00418281	0.00505899	0.00606575	0.00724892	0.0085771	0.0100941	0.0118206	0.0137864	0.0159742	0.0184027	0.0211218	0.0240545	0.0274639	0.0311423	0.0352132	0.0395452	0.0443186	0.049666	0.0551323
3.3264e-13	1.57789e-11	1.91943e-10	1.24721e-09	5.59457e-09	1.96197e-08	5.76796e-08	1.48153e-07	3.4351e-07	7.29783e-07	1.4485e-06	2.70827e-06	4.82079e-06	8.20539e-06	1.34861e-05	2.13962e-05	3.3019e-05	4.95821e-05	7.27834e-05	0.000104464	0.000147419	0.000203877	0.000277779	0.00037285	0.000493713	0.000645626	0.000836517	0.00106653	0.00134803	0.00169472	0.0021055	0.00259375	0.00317294	0.00384798	0.0046473	0.00555931	0.0066132	0.00782383	0.00921528	0.0107839	0.0125464	0.0145396	0.0167232	0.0192594	0.0220295	0.0251247	0.0284708	0.032178	0.0363478	0.0406999
1.19011e-13	5.60848e-12	6.92655e-11	4.59752e-10	2.11162e-09	7.58521e-09	2.28319e-08	6.0043e-08	1.42315e-07	3.09173e-07	6.26682e-07	1.19628e-06	2.172e-06	3.77061e-06	6.3119e-06	1.02008e-05	1.60187e-05	2.44732e-05	3.65261e-05	5.32951e-05	7.63705e-05	0.000107286	0.000148377	0.000202096	0.000271458	0.000359918	0.000472383	0.000610729	0.00078225	0.000995146	0.00125175	0.00156093	0.00193193	0.00237054	0.0028943	0.00350149	0.00421137	0.00503526	0.0059915	0.0070834	0.0083254	0.00974414	0.0113225	0.0131573	0.0151873	0.0174768	0.0199894	0.0227921	0.0259591	0.02933
4.25105e-14	1.96904e-12	2.4533e-11	1.65626e-10	7.76383e-10	2.8497e-09	8.76661e-09	2.35673e-08	5.70485e-08	1.26606e-07	2.61912e-07	5.10144e-07	9.44421e-07	1.67152e-06	2.84953e-06	4.69007e-06	7.49435e-06	1.16488e-05	1.76772e-05	2.62214e-05	3.8163e-05	5.44627e-05	7.64699e-05	0.00010571	0.000144061	0.000193715	0.000257641	0.00033782	0.000438574	0.000564841	0.000719557	0.000908542	0.00113809	0.00141338	0.00174523	0.00213598	0.00259825	0.00314076	0.00377693	0.00451274	0.0053601	0.00633807	0.00744258	0.00873016	0.0101738	0.0118171	0.0136468	0.0157039	0.0180411	0.0205751
1.51806e-14	6.8332e-13	8.53011e-12	5.82939e-11	2.77874e-10	1.03928e-09	3.2606e-09	8.94441e-09	2.20849e-08	5.00088e-08	1.05497e-07	2.09511e-07	3.95268e-07	7.12856e-07	1.23729e-06	2.07337e-06	3.37088e-06	5.32989e-06	8.22348e-06	1.24005e-05	1.83333e-05	2.65798e-05	3.78939e-05	5.31734e-05	7.35334e-05	0.000100304	0.000135235	0.000179858	0.00023672	0.000308783	0.000398503	0.000509629	0.000646345	0.000812666	0.00101527	0.00125751	0.00154757	0.00189206	0.00230041	0.00277887	0.00333681	0.00398765	0.00473367	0.00560737	0.00660036	0.00774147	0.00902971	0.0104914	0.0121624	0.014006
5.42949e-15	2.34709e-13	2.91388e-12	2.00513e-11	9.68037e-11	3.67767e-10	1.1738e-09	3.27885e-09	8.24522e-09	1.90228e-08	4.08785e-08	8.26954e-08	1.58878e-07	2.91773e-07	5.15393e-07	8.78931e-07	1.45352e-06	2.33735e-06	3.66613e-06	5.61919e-06	8.43938e-06	1.24298e-05	1.79943e-05	2.56328e-05	3.59749e-05	4.97889e-05	6.80688e-05	9.18347e-05	0.000122558	0.000161981	0.000211837	0.000274467	0.000352553	0.000448928	0.000567673	0.000711798	0.000886544	0.00109669	0.00134866	0.00164779	0.00200106	0.00241777	0.00290241	0.00347365	0.00413186	0.00489575	0.00576987	0.00677164	0.00792538	0.00921917
1.94928e-15	7.99377e-14	9.79206e-13	6.74618e-12	3.28401e-11	1.26285e-10	4.08883e-10	1.16029e-09	2.96596e-09	6.96036e-09	1.5216e-08	3.13184e-08	6.12163e-08	1.14379e-07	2.05493e-07	3.56425e-07	5.99313e-07	9.79752e-07	1.56182e-06	2.43264e-06	3.71117e-06	5.55201e-06	8.1613e-06	1.18022e-05	1.68111e-05	2.36086e-05	3.27362e-05	4.48053e-05	6.0639e-05	8.12305e-05	0.000107676	0.000141378	0.00018398	0.000237328	0.000303868	0.000385842	0.000486519	0.00060918	0.000758036	0.000937111	0.00115136	0.00140704	0.00170868	0.00206712	0.00248586	0.0029769	0.00354631	0.00420601	0.0049722	0.0058448
7.04236e-16	2.70546e-14	3.24283e-13	2.22301e-12	1.08588e-11	4.21021e-11	1.37844e-10	3.96297e-10	1.0275e-09	2.4479e-09	5.4351e-09	1.1366e-08	2.25759e-08	4.28711e-08	7.8272e-08	1.37973e-07	2.3574e-07	3.91582e-07	6.3414e-07	1.00333e-06	1.55443e-06	2.36149e-06	3.52426e-06	5.17325e-06	7.47838e-06	1.06567e-05	1.49888e-05	2.08118e-05	2.85661e-05	3.87936e-05	5.2131e-05	6.93766e-05	9.14876e-05	0.000119582	0.000155081	0.000199464	0.000254701	0.000322912	0.00040674	0.000508953	0.000632871	0.000782555	0.000961668	0.00117656	0.00143108	0.00173285	0.00208744	0.00250302	0.0029903	0.0035535
2.56726e-16	9.12197e-15	1.06059e-13	7.18692e-13	3.50437e-12	1.3641e-11	4.5001e-11	1.30679e-10	3.42781e-10	8.27194e-10	1.86181e-09	3.94921e-09	7.95956e-09	1.53421e-08	2.84348e-08	5.08902e-08	8.82812e-08	1.48891e-07	2.44801e-07	3.93233e-07	6.18429e-07	9.537e-07	1.44456e-06	2.15189e-06	3.15642e-06	4.56345e-06	6.51048e-06	9.16975e-06	1.27647e-05	1.75755e-05	2.39449e-05	3.23022e-05	4.31728e-05	5.71881e-05	7.51384e-05	9.79134e-05	0.000126645	0.000162618	0.00020741	0.000262777	0.00033081	0.000414033	0.000515029	0.00063752	0.00078462	0.000961066	0.00117114	0.00142038	0.00171569	0.00206191
9.47049e-17	3.07253e-15	3.43406e-14	2.28439e-13	1.10568e-12	4.30098e-12	1.42408e-11	4.16299e-11	1.10157e-10	2.6858e-10	6.11443e-10	1.31297e-09	2.68057e-09	5.23639e-09	9.83884e-09	1.78566e-08	3.14177e-08	5.37501e-08	8.96507e-08	1.461e-07	2.33098e-07	3.6469e-07	5.60384e-07	8.46818e-07	1.25995e-06	1.84763e-06	2.67321e-06	3.81846e-06	5.39005e-06	7.52428e-06	1.03926e-05	1.42118e-05	1.92521e-05	2.5846e-05	3.44094e-05	4.54342e-05	5.95363e-05	7.74417e-05	0.000100039	0.000128359	0.000163638	0.000207361	0.000261169	0.000327207	0.000407615	0.000505252	0.000623052	0.000764586	0.000934209	0.00113586
3.54581e-17	1.03697e-15	1.10384e-14	7.15606e-14	3.41777e-13	1.32193e-12	4.3743e-12	1.2825e-11	3.41237e-11	8.38199e-11	1.92525e-10	4.17572e-10	8.61842e-10	1.70316e-09	3.23905e-09	5.95269e-09	1.06089e-08	1.83896e-08	3.10832e-08	5.13421e-08	8.30339e-08	1.31698e-07	2.05161e-07	3.14316e-07	4.7413e-07	7.04906e-07	1.03394e-06	1.49731e-06	2.14264e-06	3.03189e-06	4.24475e-06	5.88343e-06	8.07751e-06	1.09899e-05	1.48256e-05	1.98358e-05	2.63349e-05	3.47037e-05	4.54113e-05	5.9019e-05	7.62057e-05	9.77933e-05	0.000124733	0.000158217	0.000199554	0.000250391	0.000312552	0.000388218	0.000480007	0.000590636
1.35152e-17	3.51798e-16	3.53307e-15	2.21537e-14	1.03752e-13	3.9689e-13	1.30646e-12	3.82616e-12	1.02e-11	2.51614e-11	5.81427e-11	1.27049e-10	2.64477e-10	5.27633e-10	1.01373e-09	1.88327e-09	3.3945e-09	5.9533e-09	1.01844e-08	1.70304e-08	2.78896e-08	4.48006e-08	7.06933e-08	1.09718e-07	1.67677e-07	2.52583e-07	3.75386e-07	5.5085e-07	7.9875e-07	1.14527e-06	1.62475e-06	2.2819e-06	3.17442e-06	4.37616e-06	5.98131e-06	8.10809e-06	1.09057e-05	1.45591e-05	1.92986e-05	2.54062e-05	3.32277e-05	4.31864e-05	5.57882e-05	7.1658e-05	9.15216e-05	0.000116273	0.00014695	0.00018479	0.00023128	0.000288082
5.26062e-18	1.20377e-16	1.12973e-15	6.79842e-15	3.10157e-14	1.16682e-13	3.80187e-13	1.10732e-12	2.9461e-12	7.27272e-12	1.68537e-11	3.69957e-11	7.74723e-11	1.55655e-10	3.01464e-10	5.64996e-10	1.02805e-09	1.82114e-09	3.14825e-09	5.3221e-09	8.81388e-09	1.4322e-08	2.28664e-08	3.59157e-08	5.55578e-08	8.47239e-08	1.27485e-07	1.89427e-07	2.78154e-07	4.03899e-07	5.80319e-07	8.25487e-07	1.16312e-06	1.6241e-06	2.24838e-06	3.08715e-06	4.20583e-06	5.68711e-06	7.63536e-06	1.01808e-05	1.34858e-05	1.77516e-05	2.32245e-05	3.02095e-05	3.90731e-05	5.02663e-05	6.43278e-05	8.19074e-05	0.00010379	0.000130892
2.09756e-18	4.16927e-17	3.62168e-16	2.075e-15	9.15898e-15	3.36835e-14	1.08065e-13	3.11542e-13	8.23709e-13	2.02701e-12	4.69422e-12	1.03181e-11	2.16715e-11	4.37316e-11	8.51641e-11	1.6065e-10	2.94457e-10	5.25816e-10	9.16871e-10	1.56424e-09	2.61557e-09	4.29295e-09	6.92557e-09	1.09946e-08	1.71947e-08	2.65163e-08	4.0356e-08	6.0662e-08	9.01259e-08	1.3243e-07	1.92566e-07	2.77247e-07	3.95425e-07	5.58944e-07	7.8337e-07	1.08899e-06	1.50211e-06	2.05658e-06	2.79572e-06	3.7746e-06	5.06286e-06	6.74816e-06	8.93994e-06	1.17749e-05	1.54215e-05	2.00885e-05	2.6031e-05	3.35608e-05	4.30586e-05	5.49816e-05
8.59434e-19	1.46706e-17	1.16843e-16	6.32224e-16	2.68094e-15	9.57838e-15	3.00884e-14	8.54255e-14	2.23424e-13	5.45777e-13	1.2582e-12	2.75937e-12	5.79375e-12	1.17065e-11	2.2858e-11	4.32834e-11	7.97189e-11	1.4317e-10	2.51268e-10	4.31751e-10	7.27536e-10	1.20401e-09	1.95935e-09	3.13907e-09	4.95607e-09	7.71824e-09	1.1866e-08	1.80225e-08	2.70616e-08	4.01961e-08	5.90957e-08	8.60387e-08	1.2411e-07	1.77454e-07	2.516e-07	3.53869e-07	4.93897e-07	6.84279e-07	9.41384e-07	1.28635e-06	1.74633e-06	2.35601e-06	3.15945e-06	4.21241e-06	5.5849e-06	7.36476e-06	9.66128e-06	1.26101e-05	1.63791e-05	2.11739e-05
3.62976e-19	5.26477e-18	3.8089e-17	1.93061e-16	7.80838e-16	2.69265e-15	8.23322e-15	2.2897e-14	5.89466e-14	1.42288e-13	3.25155e-13	7.08716e-13	1.48214e-12	2.9883e-12	5.8317e-12	1.10518e-11	2.03958e-11	3.67413e-11	6.47383e-11	1.11772e-10	1.89384e-10	3.15347e-10	5.16648e-10	8.33742e-10	1.32654e-09	2.08274e-09	3.22941e-09	4.94868e-09	7.49925e-09	1.12451e-08	1.66942e-08	2.45493e-08	3.57751e-08	5.16864e-08	7.40621e-08	1.05292e-07	1.48568e-07	2.08122e-07	2.89536e-07	4.00127e-07	5.49433e-07	7.49821e-07	1.01724e-06	1.37217e-06	1.84074e-06	2.45619e-06	3.26055e-06	4.3068e-06	5.66138e-06	7.40722e-06
1.58503e-19	1.93451e-18	1.25995e-17	5.93416e-17	2.27243e-16	7.51309e-16	2.2224e-15	6.01989e-15	1.51747e-14	3.60182e-14	8.12162e-14	1.75177e-13	3.63419e-13	7.28388e-13	1.41558e-12	2.67577e-12	4.93214e-12	8.8849e-12	1.56722e-11	2.71137e-11	4.60746e-11	7.70025e-11	1.26711e-10	2.05507e-10	3.28808e-10	5.19415e-10	8.10711e-10	1.25109e-09	1.91006e-09	2.8866e-09	4.32045e-09	6.40735e-09	9.41943e-09	1.37322e-08	1.98605e-08	2.85049e-08	4.06135e-08	5.74609e-08	8.07507e-08	1.12747e-07	1.56443e-07	2.15773e-07	2.95884e-07	4.03478e-07	5.47232e-07	7.38339e-07	9.91167e-07	1.32408e-06	1.76044e-06	2.32988e-06
7.17783e-20	7.30783e-19	4.24835e-18	1.84449e-17	6.63854e-17	2.08998e-16	5.9429e-16	1.55862e-15	3.82564e-15	8.88222e-15	1.96651e-14	4.1779e-14	8.56016e-14	1.69838e-13	3.27397e-13	6.14928e-13	1.12803e-12	2.02509e-12	3.56422e-12	6.15953e-12	1.04659e-11	1.75054e-11	2.88528e-11	4.69067e-11	7.52804e-11	1.1936e-10	1.87098e-10	2.90121e-10	4.4529e-10	6.76837e-10	1.01933e-09	1.52167e-09	2.2526e-09	3.308e-09	4.8208e-09	6.97403e-09	1.00182e-08	1.42943e-08	2.02634e-08	2.85462e-08	3.99732e-08	5.56505e-08	7.70435e-08	1.06085e-07	1.45311e-07	1.98038e-07	2.68577e-07	3.62515e-07	4.87062e-07	6.51481e-07
3.38067e-20	2.84994e-19	1.46706e-18	5.82642e-18	1.95651e-17	5.82494e-17	1.58184e-16	3.99206e-16	9.48533e-16	2.14227e-15	4.6324e-15	9.64509e-15	1.94239e-14	3.79743e-14	7.22922e-14	1.34353e-13	2.44284e-13	4.35356e-13	7.61713e-13	1.31022e-12	2.21838e-12	3.70118e-12	6.09084e-12	9.89513e-12	1.58823e-11	2.5203e-11	3.95657e-11	6.14841e-11	9.46265e-11	1.44304e-10	2.18148e-10	3.27048e-10	4.86429e-10	7.18007e-10	1.05215e-09	1.53109e-09	2.21318e-09	3.17862e-09	4.53705e-09	6.43756e-09	9.08183e-09	1.27414e-08	1.77803e-08	2.46837e-08	3.40964e-08	4.68705e-08	6.41284e-08	8.73418e-08	1.18433e-07	1.59904e-07
1.66063e-20	1.15225e-19	5.21413e-19	1.88033e-18	5.84901e-18	1.6354e-17	4.21337e-17	1.0167e-16	2.32427e-16	5.07656e-16	1.06615e-15	2.16378e-15	4.2608e-15	8.16724e-15	1.52807e-14	2.79694e-14	5.01808e-14	8.83951e-14	1.53102e-13	2.6106e-13	4.38723e-13	7.2737e-13	1.19073e-12	1.92623e-12	3.08133e-12	4.87736e-12	7.64357e-12	1.18659e-11	1.82559e-11	2.78483e-11	4.21368e-11	6.32632e-11	9.42798e-11	1.39509e-10	2.05035e-10	2.99377e-10	4.34393e-10	6.26507e-10	8.98347e-10	1.28094e-09	1.81663e-09	2.56292e-09	3.59759e-09	5.02536e-09	6.98666e-09	9.66898e-09	1.33218e-08	1.82755e-08	2.49664e-08	3.39684e-08
8.52993e-21	4.85025e-20	1.91713e-19	6.23476e-19	1.78412e-18	4.65298e-18	1.12971e-17	2.58963e-17	5.66023e-17	1.18829e-16	2.40942e-16	4.73915e-16	9.07413e-16	1.69616e-15	3.10255e-15	5.56452e-15	9.8024e-15	1.69851e-14	2.8986e-14	4.87725e-14	8.09939e-14	1.32861e-13	2.15451e-13	3.45624e-13	5.48828e-13	8.63161e-13	1.34522e-12	2.07845e-12	3.1851e-12	4.84295e-12	7.309e-12	1.09525e-11	1.63007e-11	2.41025e-11	3.54158e-11	5.17271e-11	7.51147e-11	1.0847e-10	1.55799e-10	2.22621e-10	3.16514e-10	4.47836e-10	6.30684e-10	8.84169e-10	1.2341e-09	1.7152e-09	2.374e-09	3.27268e-09	4.49395e-09	6.14755e-09
4.59292e-21	2.13476e-20	7.33108e-20	2.13671e-19	5.58803e-19	1.35033e-18	3.06922e-18	6.6398e-18	1.37863e-17	2.76432e-17	5.37802e-17	1.01898e-16	1.88586e-16	3.41761e-16	6.07693e-16	1.06204e-15	1.82695e-15	3.09737e-15	5.18099e-15	8.55863e-15	1.39745e-14	2.257e-14	3.60818e-14	5.71298e-14	8.96383e-14	1.39442e-13	2.15159e-13	3.29431e-13	5.00696e-13	7.55676e-13	1.13289e-12	1.68755e-12	2.49838e-12	3.67709e-12	5.38138e-12	7.83288e-12	1.13416e-11	1.63395e-11	2.34255e-11	3.34269e-11	4.74821e-11	6.71513e-11	9.45648e-11	1.32621e-10	1.85249e-10	2.57759e-10	3.57297e-10	4.9346e-10	6.79085e-10	9.31292e-10
2.59948e-21	9.87073e-21	2.93302e-20	7.61969e-20	1.8102e-19	4.02739e-19	8.51409e-19	1.72694e-18	3.38395e-18	6.43853e-18	1.19415e-17	2.16562e-17	3.84972e-17	6.72181e-17	1.15476e-16	1.95464e-16	3.26398e-16	5.38257e-16	8.77398e-16	1.41487e-15	2.25873e-15	3.572e-15	5.59895e-15	8.70303e-15	1.34216e-14	2.05442e-14	3.1224e-14	4.71364e-14	7.07014e-14	1.05398e-13	1.56202e-13	2.30196e-13	3.37416e-13	4.92023e-13	7.13909e-13	1.0309e-12	1.4818e-12	2.12043e-12	3.02127e-12	4.28695e-12	6.05843e-12	8.52861e-12	1.19607e-11	1.67125e-11	2.32691e-11	3.22863e-11	4.46474e-11	6.15395e-11	8.45527e-11	1.15812e-10
1.54812e-21	4.8106e-21	1.23354e-20	2.84373e-20	6.10408e-20	1.24299e-19	2.42888e-19	4.58955e-19	8.43201e-19	1.51234e-18	2.65634e-18	4.58039e-18	7.76918e-18	1.29842e-17	2.14098e-17	3.48721e-17	5.61618e-17	8.95106e-17	1.41288e-16	2.21012e-16	3.42818e-16	5.2756e-16	8.0583e-16	1.22225e-15	1.84155e-15	2.75718e-15	4.10338e-15	6.07204e-15	8.93633e-15	1.30834e-14	1.90597e-14	2.76333e-14	3.988e-14	5.73008e-14	8.19826e-14	1.16816e-13	1.65795e-13	2.34413e-13	3.30211e-13	4.63501e-13	6.4835e-13	9.03886e-13	1.25605e-12	1.73991e-12	2.4028e-12	3.30836e-12	4.542e-12	6.21805e-12	8.48918e-12	1.15587e-11
9.72312e-22	2.48254e-21	5.48761e-21	1.11892e-20	2.16021e-20	4.00479e-20	7.19129e-20	1.25807e-19	2.15318e-19	3.61642e-19	5.97501e-19	9.72934e-19	1.5638e-18	2.48417e-18	3.90431e-18	6.07662e-18	9.3728e-18	1.4337e-17	2.1761e-17	3.27912e-17	4.90785e-17	7.29888e-17	1.07898e-16	1.58599e-16	2.31873e-16	3.3727e-16	4.88194e-16	7.03382e-16	1.00894e-15	1.4411e-15	2.05001e-15	2.90485e-15	4.10073e-15	5.76807e-15	8.08515e-15	1.12951e-14	1.57283e-14	2.18329e-14	3.02152e-14	4.1693e-14	5.73673e-14	7.87164e-14	1.07721e-13	1.47029e-13	2.00173e-13	2.71853e-13	3.68314e-13	4.97834e-13	6.71364e-13	9.03364e-13
6.4495e-22	1.36203e-21	2.5975e-21	4.67532e-21	8.08999e-21	1.35921e-20	2.23101e-20	3.59256e-20	5.6923e-20	8.89455e-20	1.37298e-19	2.09653e-19	3.17047e-19	4.75261e-19	7.06743e-19	1.04327e-18	1.52963e-18	2.22866e-18	3.22813e-18	4.65026e-18	6.66449e-18	9.50495e-18	1.34941e-17	1.90746e-17	2.68521e-17	3.76532e-17	5.26023e-17	7.3225e-17	1.01586e-16	1.40472e-16	1.93635e-16	2.66115e-16	3.64666e-16	4.98321e-16	6.79129e-16	9.23135e-16	1.25166e-15	1.69297e-15	2.28448e-15	3.07562e-15	4.13156e-15	5.53809e-15	7.40791e-15	9.88887e-15	1.31745e-14	1.7518e-14	2.32496e-14	3.07999e-14	4.07289e-14	5.37644e-14
4.52333e-22	7.97559e-22	1.31599e-21	2.0903e-21	3.23439e-21	4.90701e-21	7.32887e-21	1.08054e-20	1.57573e-20	2.27616e-20	3.26066e-20	4.63644e-20	6.54887e-20	9.19429e-20	1.28371e-19	1.7832e-19	2.46542e-19	3.39373e-19	4.65253e-19	6.35383e-19	8.64604e-19	1.17253e-18	1.58501e-18	2.13607e-18	2.87038e-18	3.84649e-18	5.14096e-18	6.85376e-18	9.11516e-18	1.20947e-17	1.60124e-17	2.11537e-17	2.78883e-17	3.66937e-17	4.81865e-17	6.31615e-17	8.26413e-17	1.07941e-16	1.40747e-16	1.83223e-16	2.38137e-16	3.09032e-16	4.00427e-16	5.18091e-16	6.69372e-16	8.6362e-16	1.11272e-15	1.43177e-15	1.83991e-15	2.36139e-15
3.35691e-22	5.00299e-22	7.17939e-22	1.00784e-21	1.39339e-21	1.90427e-21	2.5785e-21	3.46479e-21	4.62539e-21	6.13984e-21	8.10948e-21	1.06632e-20	1.39648e-20	1.82216e-20	2.36963e-20	3.07204e-20	3.97124e-20	5.1199e-20	6.5843e-20	8.44764e-20	1.08143e-19	1.38151e-19	1.76135e-19	2.24139e-19	2.84715e-19	3.61044e-19	4.57087e-19	5.77771e-19	7.29221e-19	9.19042e-19	1.15666e-18	1.45378e-18	1.82485e-18	2.28777e-18	2.86468e-18	3.58287e-18	4.47604e-18	5.58574e-18	6.96313e-18	8.67119e-18	1.07874e-17	1.34068e-17	1.66465e-17	2.06498e-17	2.55926e-17	3.16905e-17	3.92074e-17	4.84663e-17	5.98622e-17	7.38779e-17
2.6372e-22	3.37364e-22	4.24296e-22	5.2831e-22	6.53225e-22	8.03364e-22	9.83764e-22	1.20036e-21	1.46014e-21	1.77141e-21	2.14393e-21	2.5893e-21	3.12118e-21	3.75572e-21	4.51198e-21	5.41246e-21	6.48366e-21	7.75684e-21	9.26878e-21	1.10628e-20	1.31898e-20	1.57098e-20	1.86932e-20	2.22226e-20	2.63952e-20	3.1325e-20	3.71456e-20	4.40138e-20	5.21134e-20	6.16596e-20	7.29044e-20	8.61428e-20	1.0172e-19	1.2004e-19	1.41575e-19	1.66875e-19	1.96587e-19	2.31463e-19	2.72381e-19	3.20366e-19	3.76616e-19	4.42526e-19	5.19723e-19	6.10101e-19	7.15871e-19	8.39604e-19	9.84296e-19	1.15343e-18	1.35107e-18	1.58193e-18
2.19312e-22	2.45338e-22	2.7328e-22	3.03626e-22	3.36731e-22	3.72927e-22	4.12548e-22	4.55948e-22	5.03504e-22	5.55627e-22	6.12758e-22	6.75379e-22	7.44018e-22	8.19245e-22	9.01687e-22	9.92026e-22	1.09101e-21	1.19944e-21	1.31822e-21	1.44831e-21	1.59076e-21	1.74675e-21	1.91751e-21	2.10444e-21	2.30904e-21	2.53294e-21	2.77794e-21	3.04598e-21	3.3392e-21	3.65993e-21	4.01069e-21	4.39427e-21	4.81367e-21	5.27219e-21	5.77343e-21	6.32129e-21	6.92006e-21	7.57438e-21	8.28933e-21	9.07046e-21	9.92379e-21	1.08559e-20	1.1874e-20	1.29858e-20	1.42e-20	1.55257e-20	1.69731e-20	1.85532e-20	2.0278e-20	2.21606e-20
[truncated: 50 more columns]
