# Supplementary material for: Does Mutational Robustness Inhibit Extinction by Lethal Mutagenesis in Viral Populations?
Source: PLoS Comput Biol. 2010 Jun 10;6(6):e1000811. doi: 10.1371/journal.pcbi.1000811 (PMC2883602; doi:10.1371/journal.pcbi.1000811)
Supplement: Dataset S1 — Raw data and computer code necessary to reproduce all results reported in this paper. (0.46 MB ZIP) [file pcbi.1000811.s003.zip › Dataset_S1/data/ucrit_v_b1.dat]

b ucrit
1.000 5.692
2.000 5.023
3.000 4.864
4.000 4.793
5.000 4.753
6.000 4.726
7.000 4.708
8.000 4.695
9.000 4.684
10.000 4.676
11.000 4.669
12.000 4.664
13.000 4.659
14.000 4.655
15.000 4.652
16.000 4.649
17.000 4.646
18.000 4.644
19.000 4.642
20.000 4.640
21.000 4.638
22.000 4.637
23.000 4.635
24.000 4.634
25.000 4.633
26.000 4.632
27.000 4.631
28.000 4.630
29.000 4.629
30.000 4.628
31.000 4.628
32.000 4.627
33.000 4.626
34.000 4.625
35.000 4.625
36.000 4.624
37.000 4.624
38.000 4.623
39.000 4.623
40.000 4.622
41.000 4.622
42.000 4.622
43.000 4.621
44.000 4.621
45.000 4.620
46.000 4.620
47.000 4.620
48.000 4.620
49.000 4.619
50.000 4.619
