# Supplementary material for: Does Mutational Robustness Inhibit Extinction by Lethal Mutagenesis in Viral Populations?
Source: PLoS Comput Biol. 2010 Jun 10;6(6):e1000811. doi: 10.1371/journal.pcbi.1000811 (PMC2883602; doi:10.1371/journal.pcbi.1000811)
Supplement: Dataset S1 — Raw data and computer code necessary to reproduce all results reported in this paper. (0.46 MB ZIP) [file pcbi.1000811.s003.zip › Dataset_S1/data/time_U_k8_Ne12.dat]

U contime b k N
0.100 50520081892825888903397376.000 20.000 8.000 1000000000000
0.200 117567923113398791831552.000 20.000 8.000 1000000000000
0.300 3643261963379708264448.000 20.000 8.000 1000000000000
0.400 325904604562392023040.000 20.000 8.000 1000000000000
0.500 52118810277063270400.000 20.000 8.000 1000000000000
0.600 12036751433217048576.000 20.000 8.000 1000000000000
0.700 3582522109827831808.000 20.000 8.000 1000000000000
0.800 1283861305463652864.000 20.000 8.000 1000000000000
0.900 530223498879441024.000 20.000 8.000 1000000000000
1.000 244913296304172096.000 20.000 8.000 1000000000000
1.100 123852992833983584.000 20.000 8.000 1000000000000
1.200 67498701517583984.000 20.000 8.000 1000000000000
1.300 39172398033317280.000 20.000 8.000 1000000000000
1.400 23983881986394428.000 20.000 8.000 1000000000000
1.500 15378349120282226.000 20.000 8.000 1000000000000
1.600 10265218758104450.000 20.000 8.000 1000000000000
1.700 7098759827703194.000 20.000 8.000 1000000000000
1.800 5065270155407440.000 20.000 8.000 1000000000000
1.900 3716744663583032.000 20.000 8.000 1000000000000
2.000 2796550464698981.000 20.000 8.000 1000000000000
2.100 2152404417590132.500 20.000 8.000 1000000000000
2.200 1691046786216187.000 20.000 8.000 1000000000000
2.300 1353719416106055.250 20.000 8.000 1000000000000
2.400 1102438896278865.125 20.000 8.000 1000000000000
2.500 912071970832605.625 20.000 8.000 1000000000000
2.600 765630754976440.375 20.000 8.000 1000000000000
2.700 651407311979128.875 20.000 8.000 1000000000000
2.800 561187218729971.062 20.000 8.000 1000000000000
2.900 489111650131935.312 20.000 8.000 1000000000000
3.000 430938067077296.938 20.000 8.000 1000000000000
3.100 383551011507259.500 20.000 8.000 1000000000000
3.200 344632861845058.062 20.000 8.000 1000000000000
3.300 312438725755077.938 20.000 8.000 1000000000000
3.400 285640257622801.875 20.000 8.000 1000000000000
3.500 263215803475985.812 20.000 8.000 1000000000000
3.600 244372136883144.719 20.000 8.000 1000000000000
3.700 228488030056331.562 20.000 8.000 1000000000000
3.800 215073109965987.938 20.000 8.000 1000000000000
3.900 203737542921147.250 20.000 8.000 1000000000000
4.000 194169477504719.281 20.000 8.000 1000000000000
4.100 186118105899776.938 20.000 8.000 1000000000000
4.200 179380835385865.688 20.000 8.000 1000000000000
4.300 173793495872803.719 20.000 8.000 1000000000000
4.400 169222810917277.281 20.000 8.000 1000000000000
4.500 165560571387670.375 20.000 8.000 1000000000000
4.600 162719101065355.531 20.000 8.000 1000000000000
4.700 160627710932701.656 20.000 8.000 1000000000000
4.800 159229916524951.344 20.000 8.000 1000000000000
4.900 158481249290745.875 20.000 8.000 1000000000000
5.000 158347534477979.188 20.000 8.000 1000000000000
5.100 158803538866571.188 20.000 8.000 1000000000000
5.200 159831914683190.719 20.000 8.000 1000000000000
5.300 161422383366699.250 20.000 8.000 1000000000000
5.400 163571116018344.031 20.000 8.000 1000000000000
5.500 166280277457703.000 20.000 8.000 1000000000000
5.600 169557708606800.906 20.000 8.000 1000000000000
5.700 173416728021630.688 20.000 8.000 1000000000000
5.800 177876038211693.250 20.000 8.000 1000000000000
5.900 182959726253761.219 20.000 8.000 1000000000000
6.000 188697351356038.250 20.000 8.000 1000000000000
6.100 195124114645442.062 20.000 8.000 1000000000000
6.200 202281108673619.969 20.000 8.000 1000000000000
6.300 210215646075106.219 20.000 8.000 1000000000000
6.400 218981668549422.281 20.000 8.000 1000000000000
6.500 228640238946818.219 20.000 8.000 1000000000000
6.600 239260120771436.281 20.000 8.000 1000000000000
6.700 250918450923903.438 20.000 8.000 1000000000000
6.800 263701513029561.062 20.000 8.000 1000000000000
6.900 277705620276541.406 20.000 8.000 1000000000000
7.000 293038118355152.438 20.000 8.000 1000000000000
7.100 309818520880970.375 20.000 8.000 1000000000000
7.200 328179791633262.938 20.000 8.000 1000000000000
7.300 348269790083625.250 20.000 8.000 1000000000000
7.400 370252899064892.750 20.000 8.000 1000000000000
7.500 394311856078363.500 20.000 8.000 1000000000000
7.600 420649812702924.125 20.000 8.000 1000000000000
7.700 449492649902448.938 20.000 8.000 1000000000000
7.800 481091580783256.875 20.000 8.000 1000000000000
7.900 515726076593822.875 20.000 8.000 1000000000000
8.000 553707156554652.312 20.000 8.000 1000000000000
8.100 595381087537015.000 20.000 8.000 1000000000000
8.200 641133545765594.875 20.000 8.000 1000000000000
8.300 691394299705041.125 20.000 8.000 1000000000000
8.400 746642481221331.875 20.000 8.000 1000000000000
8.500 807412521119567.500 20.000 8.000 1000000000000
8.600 874300835403228.000 20.000 8.000 1000000000000
8.700 947973360250634.000 20.000 8.000 1000000000000
8.800 1029174046961977.000 20.000 8.000 1000000000000
8.900 1118734443223176.625 20.000 8.000 1000000000000
9.000 1217584504222235.750 20.000 8.000 1000000000000
9.100 1326764796738847.750 20.000 8.000 1000000000000
9.200 1447440281651232.000 20.000 8.000 1000000000000
9.300 1580915885758125.750 20.000 8.000 1000000000000
9.400 1728654102848097.750 20.000 8.000 1000000000000
9.500 1892294897078668.000 20.000 8.000 1000000000000
9.600 2073678219545310.500 20.000 8.000 1000000000000
9.700 2274869492103645.500 20.000 8.000 1000000000000
9.800 2498188461835362.000 20.000 8.000 1000000000000
9.900 2746241885913149.500 20.000 8.000 1000000000000
10.000 3021960571048047.500 20.000 8.000 1000000000000
