# Supplementary material for: Does Mutational Robustness Inhibit Extinction by Lethal Mutagenesis in Viral Populations?
Source: PLoS Comput Biol. 2010 Jun 10;6(6):e1000811. doi: 10.1371/journal.pcbi.1000811 (PMC2883602; doi:10.1371/journal.pcbi.1000811)
Supplement: Dataset S1 — Raw data and computer code necessary to reproduce all results reported in this paper. (0.46 MB ZIP) [file pcbi.1000811.s003.zip › Dataset_S1/data/time_U_k5_Ne12.dat]

U contime b k N
1.090 50466.295 20.000 5.000 1000000000000
1.180 36780.963 20.000 5.000 1000000000000
1.270 27771.057 20.000 5.000 1000000000000
1.360 21617.532 20.000 5.000 1000000000000
1.450 17280.639 20.000 5.000 1000000000000
1.540 14140.093 20.000 5.000 1000000000000
1.630 11811.833 20.000 5.000 1000000000000
1.720 10050.185 20.000 5.000 1000000000000
1.810 8693.402 20.000 5.000 1000000000000
1.900 7632.241 20.000 5.000 1000000000000
1.990 6791.214 20.000 5.000 1000000000000
2.080 6117.077 20.000 5.000 1000000000000
2.170 5571.581 20.000 5.000 1000000000000
2.260 5126.792 20.000 5.000 1000000000000
2.350 4762.000 20.000 5.000 1000000000000
2.440 4461.648 20.000 5.000 1000000000000
2.530 4213.911 20.000 5.000 1000000000000
2.620 4009.704 20.000 5.000 1000000000000
2.710 3841.989 20.000 5.000 1000000000000
2.800 3705.270 20.000 5.000 1000000000000
2.890 3595.234 20.000 5.000 1000000000000
2.980 3508.480 20.000 5.000 1000000000000
3.070 3442.329 20.000 5.000 1000000000000
3.160 3394.669 20.000 5.000 1000000000000
3.250 3363.847 20.000 5.000 1000000000000
3.340 3348.587 20.000 5.000 1000000000000
3.430 3347.922 20.000 5.000 1000000000000
3.520 3361.145 20.000 5.000 1000000000000
3.610 3387.775 20.000 5.000 1000000000000
3.700 3427.526 20.000 5.000 1000000000000
3.790 3480.284 20.000 5.000 1000000000000
3.880 3546.098 20.000 5.000 1000000000000
3.970 3625.161 20.000 5.000 1000000000000
4.060 3717.807 20.000 5.000 1000000000000
4.150 3824.509 20.000 5.000 1000000000000
4.240 3945.872 20.000 5.000 1000000000000
4.330 4082.641 20.000 5.000 1000000000000
4.420 4235.700 20.000 5.000 1000000000000
4.510 4406.079 20.000 5.000 1000000000000
4.600 4594.963 20.000 5.000 1000000000000
4.690 4803.703 20.000 5.000 1000000000000
4.780 5033.824 20.000 5.000 1000000000000
4.870 5287.044 20.000 5.000 1000000000000
4.960 5565.289 20.000 5.000 1000000000000
5.050 5870.712 20.000 5.000 1000000000000
5.140 6205.715 20.000 5.000 1000000000000
5.230 6572.977 20.000 5.000 1000000000000
5.320 6975.477 20.000 5.000 1000000000000
5.410 7416.531 20.000 5.000 1000000000000
5.500 7899.826 20.000 5.000 1000000000000
5.590 8429.461 20.000 5.000 1000000000000
5.680 9009.992 20.000 5.000 1000000000000
5.770 9646.485 20.000 5.000 1000000000000
5.860 10344.573 20.000 5.000 1000000000000
5.950 11110.517 20.000 5.000 1000000000000
6.040 11951.287 20.000 5.000 1000000000000
6.130 12874.633 20.000 5.000 1000000000000
6.220 13889.185 20.000 5.000 1000000000000
6.310 15004.555 20.000 5.000 1000000000000
6.400 16231.445 20.000 5.000 1000000000000
6.490 17581.788 20.000 5.000 1000000000000
6.580 19068.885 20.000 5.000 1000000000000
6.670 20707.574 20.000 5.000 1000000000000
6.760 22514.413 20.000 5.000 1000000000000
6.850 24507.890 20.000 5.000 1000000000000
6.940 26708.654 20.000 5.000 1000000000000
7.030 29139.780 20.000 5.000 1000000000000
7.120 31827.068 20.000 5.000 1000000000000
7.210 34799.374 20.000 5.000 1000000000000
7.300 38088.990 20.000 5.000 1000000000000
7.390 41732.069 20.000 5.000 1000000000000
7.480 45769.104 20.000 5.000 1000000000000
7.570 50245.472 20.000 5.000 1000000000000
7.660 55212.042 20.000 5.000 1000000000000
7.750 60725.870 20.000 5.000 1000000000000
7.840 66850.978 20.000 5.000 1000000000000
7.930 73659.235 20.000 5.000 1000000000000
8.020 81231.356 20.000 5.000 1000000000000
8.110 89658.029 20.000 5.000 1000000000000
8.200 99041.193 20.000 5.000 1000000000000
8.290 109495.479 20.000 5.000 1000000000000
8.380 121149.848 20.000 5.000 1000000000000
8.470 134149.445 20.000 5.000 1000000000000
8.560 148657.691 20.000 5.000 1000000000000
8.650 164858.667 20.000 5.000 1000000000000
8.740 182959.806 20.000 5.000 1000000000000
8.830 203194.952 20.000 5.000 1000000000000
8.920 225827.825 20.000 5.000 1000000000000
9.010 251155.959 20.000 5.000 1000000000000
9.100 279515.168 20.000 5.000 1000000000000
9.190 311284.614 20.000 5.000 1000000000000
9.280 346892.574 20.000 5.000 1000000000000
9.370 386822.979 20.000 5.000 1000000000000
9.460 431622.854 20.000 5.000 1000000000000
9.550 481910.775 20.000 5.000 1000000000000
9.640 538386.484 20.000 5.000 1000000000000
9.730 601841.830 20.000 5.000 1000000000000
9.820 673173.212 20.000 5.000 1000000000000
9.910 753395.751 20.000 5.000 1000000000000
10.000 843659.413 20.000 5.000 1000000000000
