# Supplementary material for: Does Mutational Robustness Inhibit Extinction by Lethal Mutagenesis in Viral Populations?
Source: PLoS Comput Biol. 2010 Jun 10;6(6):e1000811. doi: 10.1371/journal.pcbi.1000811 (PMC2883602; doi:10.1371/journal.pcbi.1000811)
Supplement: Dataset S1 — Raw data and computer code necessary to reproduce all results reported in this paper. (0.46 MB ZIP) [file pcbi.1000811.s003.zip › Dataset_S1/data/alpha-beta-l400-l4cn300-prec1024.dat]

s alpha beta
0.0100000000000000 0.01005033585350144118354885755854770608551500767462987337869942552958300900425031364970819254909762769327978406451876725982747331970878647587166860586190049270784697160367153073939172402580623058024720617865164542756934233059819918112542243687424360292943595012304104854707939172315885914443831047011612019411 1.709332524808937952637471190945653965081851770758200144504924684939082050323630811990153772136911380350925456420487032140076409148467745710929697315669495944946921106455374347519692852916249104751463351166968327304829596223881563869555663510414976392456417332386870876885554904605715962486532686915841111390
0.0200000000000000 0.02020270731751944840804530102419238785253338373356832102719549256659187188087170929081408600703485515581069865229952970968602617905190927000198779623468586521943790961418835973277405301163997476065371309285915397434741687907946094498075688062620291299596365850088659315099834088769269193438106182504590481857 1.581094046250466795114461029044074571773753703223594424888816006466758137981787266181878201799683574209506784677153012042423072538662893997042220048633862441524856837770216903955728514475344169183460261464669138839196742285662562181793472956527913077536990283315316011449198400928818091775657644781012856043
0.0300000000000000 0.03045920748470854591926128766476670139328807459876459609042143317496792757651783512971166514492204675698488743619279063928105957660665382144812200790177925055893580825554625192416390816604330891930637462701245685660942894181698930748368965593475277004121843700541960604097582879282097694893761405219002703823 1.505918649071122946722682876329330844009340937000715497954479102786741140937561379585587740295131624610997643079056613355012309944354700007637446394028314597088045057648705001744385801332015154822486037645176038104327955473914113351815599975652643265610857942680920175928579875405284986605663241070918454497
0.0400000000000000 0.04082199452025512955457706515531987017721174763352022972856142083068281628762241556906202038337107018595813391576120285602344552544444090711641910925490615870901379332587081855669089768864706979742768972431235416791649803311836535368117382909383641511622348133679727277592889510261889531169772285220947371848 1.452408024083677938230741479397579894246974551716416731764872362075023153091995700086750251410900738451586042083076242384189067737682617786833166394590616947394249732207300788816649935188265463238381304413120834880696586880578402174262628874456343227142135075714567886573700074211862558412931428142816759001
0.0500000000000000 0.05129329438755053342619614425468723843922236168989941161604767405167352958284990712770214827027709008692863184210679801807309191015961670243432479219670121999693616537204740302004493272915760183479496480174506683905319423668899320864651061734592116501416235584352016351452799780190474205341691594988527406013 1.410744697831880115939178869574426646886163290889423880121968235284331873013947692265428465674940058880586253465705491519434513005157850137323295733502436264777724468642588888581975942391771320928339771599101705663557838736319096932466930060112276343550262195538198004932224141084320061411990064024356827149
0.0600000000000000 0.06187540371808747179780011813837813823065234087706666474546744563493338387920917225544132974803192818548251316298430080410077363276436794669405225263290462348323310563269604658284410475276844053220303672792450931340978463678386366738305469539132204233995732333599097355200196421266077306160345089025315870390 1.376562336737609487229516400015454576068587745181454550978746691506417120536878409876163916879548348587511536009011240433418037891129956743556240200659789387076229629981800532778379994460095253218856131764869305140869732837356706333561164983042624742062257159990834466929677534605093387569736087763662694272
0.0700000000000000 0.07257069283483543071157334790384550010477348895420452857524339582266950953854476138451382402937787732298860212957478670958050348988238069250290851826901551314238551683651178257936620889335855895012237591855162593355596341579974657071864744319984960076877556924384865567349112058060987521615390395330679201161 1.347534480915384675897496757930657816414034938984722297951587538497871678713624717888645754804663502301866259609140719475302208455857671217774931204763533107726512541678903856297932722617299480242396267940462880076269940863630813518802079305007132043009141271922915882489957549485580063094476542404301847347
0.0800000000000000 0.08338160893905105839476583464217916060882239369659970182666040546536472943051723106186666403336440724573539247210098890358928182361301459469173627696313612525361744867964768269999975589855253556512824220214779579446433077898351957046226432436434911196974019345868036353211023423310738444254850641840721615748 1.322273715240070833527542880502635723951593346998739811661205876621291938641479147633749764348417195464059179913706873841850267227411086819554669173999461812419695883686363105391619626584385427603254748805798934660347200299742109643653785731995035756732740992645924357830904069140972628975605695477751027520
0.0900000000000000 0.09431067947124132687714272436023008075985030291547764718822014133410068927822551328476124815083558092161568178595863472356314418050123965635834852606136485127429286806927253420077453946460902830154244217314969963603250620709173964912482131751407102615496104656375735029291262468168726374600142894146942995293 1.299885800344763385063409043160352233114203185817601161013208763362637137964789530690336868436969981807532986497386568978884978498895386412533842123530397084227876307331094787264256632653514554223893709359611569511018970467005411950382644233855350480983537627946549241071931975380589819461738844531306302627
0.100000000000000 0.1053605156578263012275009808393127983061203729832740725639392336925840232401345464887656954621341207660277259103705171486735170132217671145606836275642268682765816699587919464850524971375112787209083646753735546903376623278648795935883395531953832230680637373805700336687212719281057433433317654755079461494 1.279760533684430304266170983637854289889744537261778530212183421409968412481731253525667423180934301358387106231379253687078182995472675575111673774703373584764335908321782316357113904274505317681398466413041011075954784450492659380662806188057425097986368875295491436008292406976101469611504194388427512080
0.110000000000000 0.1165338162559515297181673686988791957975425901245865879599582246471913265752487140249308582297208536666474018577905501237181005857775912867449045507854628104687959342529856887378763029064182158543836320745354016570834998055017922262893757320786476041040545067144760386940859003028351704600434042019483585847 1.261462903162037915012865195684518690070327881294982867503698945465548778996290071417732663597750305173047208790022319830212510469018119181688057806416379030119149763028148531590063322078559928598303659058494635411381159847826098111267992698451457494786693040850622961293280239694786193379057187728191456711
0.120000000000000 0.1278333715098848957223429670290694111539957202393630144860480643243907295323841005793497211873057426432153991347224415435069210642954344468792600924912274281219897974853199595272180058428531299743622964661499746041431647405814971504391073038512016287581276046578148839481925067721318779470660890854919846023 1.244671842322966377077832793320299467252950043203768400757475531774511602311141795853523126065521264976444830626577142462668122762384771279429978043287800242914001622701898558010596445392677841420123663829580169970207956682891774132496661442115748741765808724870574432783846494148513132472900986754024661445
0.130000000000000 0.1392620673335076494574656400842911050601995055120524214102911166548701449982436603050115405476080852499659542934477967978927433930559090847364982904546667095077860552083385452679348256923264305514260429425714261053404886180695739973482079059113252497324613026656497405066865625789141164944036684572052426820 1.229143605582980349291915564572032941150323062741714989978102526304971079195028295631650812073540582171642710027144563152301264265975586457860022765254825984742633871309641076739325183146353995861199960996403294016751624812133116917374360200388426794274464917876182292255569907162034089989638853162426796489
0.140000000000000 0.1508228897345836351459082745647048115675666580157352827542905275188924235120238063285390850987806222444284066959050199853739803124969993357186068600298595828639797189235947722605629309556309183542109427520631159611541105340812332306485841735334814095217151055632979942491163742764830201431339102206783603978 1.214688766944364387600496514663101143013991091253785390840504240742177702141910324259423971942720291694589758529451328723268701102130140232961437087275610133418029532000796701748224134010935584793912357417455278833883791491793601297813012413835099135747114698478992593678647357297859292478355701728543529497
0.150000000000000 0.1625189294977749131856889582694142400883986104032834428567701725786736558461159149297656640485140383656210030156698770756974528588941989493992035549918363801537215710818356369576352517249582117029083485151330617265228173433747117681584156490164644885313427433515719347292710270038584487739457225065715379514 1.201157180542783800840973321640081462451000375436414563385357873437006941549267647106399421720936049602835268360311033167901323028106039618397270998307122086877110410792348208371623253577832890336506936679656355125087803098264746760082929259907518395166407805737141560744091095140618474513080815131401230325
0.160000000000000 0.1743533871447777527009206860866698447666274211324248036312112993732838194446372945989935027847556058189008827716221191453562539750410457350654732689962332685933720377067103407453526645518547157982927663655522962657982819723962590507355604269969636924803913938984002479447769998964385987118361856957188307628 1.188427809253499761481002268270826856744923129949840782231957434334582946598820276336023157442447077516487131604318964754072443881921491613609656880209649431615244383115764072706740250745982370497614300515072147806346564666046127858938099798380274486539910488373108432044341233835061170918360259668591327153
0.170000000000000 0.1863295781914934445605106860773579621728899205943095818787123389965662294657143546335671132086231624559828300211218681871168275736806016818317470331120178822270656210943359787922270541244086541601494517882899338803894180357216897663706734578663719078922828633451091944156179879889492451752956735886581602869 1.176401645093329850917727778005484666590405274376520627272403201144765057030502090843782694710895722158152160280861027717046002650030047861687699059471902752622348683219936496858952837129922581471445019774296095429476313749982963866088841887775083714255907511427530271557963300355943816274911441092965999623
0.180000000000000 0.1984509387238382547519874148731442587502923734979890643267128821817729809793527389038139418107910981039435976686273196863828995301715769170458923941227283119508703475654557447876605891920826218764427083823510888224136837924248999212881836875248075422887413748598832440667701779709689905635911255429896946708 1.164996658083037416507703988479404047046781884259544934062260905715050616916457628982303532269715252515643546938544113044814403806524313730442415341293126561443755367472074898682526168314027448362113373510205714579380878671803826404219861326384862646019386744060255690804603431875562469781642765375502685148
0.190000000000000 0.2107210313156526024550019616786255966122407459665481451278784673851680464802690929775313909242682415320554518207410342973470340264435342291213672551284537365531633399175838929701049942750225574418167293507471093806753246557297591871766791063907664461361274747611400673374425438562114866866635309510158922989 1.154144113819234036170283556106891396028184020780486647055386495111218049722148284524540476623090018019547726893914141831964040842461226738834249311940680331870000129351025040591641726820685487006422573484072825422632647712130932485206019074727524334307727044509505056321882585962793332143441233130410219994
0.200000000000000 0.2231435513142097557662950903098345033746010855480072136712878724873917437682683334184072241003422357159633409805741914323529647578084150855682751141935538036907244958404403752728787789545581781150234549628718838669114847378481775629020244201723412488967553919153438690698343869770787621459595440908838105577 1.143785837505578892769353107692281807060495626112090969202420845171593506569778879975216795107875845094144380605406667031785980980555181860546011092061831661147038063784222089623392127484391448747329258863635016913591261733749948347985079880757389015088423434438601552649747453711172066387001332961098425427
0.210000000000000 0.2357223335210698738630373678873174930286617528349363266544846843753391582302726823260540444051169900456327505887378446746720354954973185348252195184467370753604998530336478854621213409477778138754352538985380450352727035965705253977473247841124777631163562833766721584991549182186308315260554041642983539959 1.133872146749659683890291699473520558626028876754406568609563496306256570905477426527424983030462976374115583028978740969256030266930016249301216264568789948457058077672120081999957425714318624355227292968642340799489395393962014653738435551889561456596898193404091902152637816113415982131511801492716175665
0.220000000000000 0.2484613592984996311700181094227075376739443403143341297922359481407926368419910985929406649285563315847058659052812241592333719764903761214218339988229122546482269961617945152133531510048237693391814954458428419274833713004085377548796248638848318056393887819612710050866912836904331705234565528121423558972 1.124360266060772542793699323862001599519591348949939156956613491724805800118672688924945547472230524753363445066526099482491005050032041124851117754048119243409833599083855509483081231429356417824597359187023981910470951933263707566219719360354372920552353813502938788672647953526758887550656420075969698750
0.230000000000000 0.2613647641344075188686865879604193857434113937382675883886979428669917326893989796092812035886902782761581479905833578328397295138920392748283142522325545380063480418661594817158797727060607759752273731073899167020249486798593908474934939017543289061222955172194178591170406115659515813472045519290013416467 1.115213094311799387298881953548539051348900545874932286865739532181346302199588944246177064987688945275263434415876111574084110879316623020260701234412401461372004227870564251369419388949416509974943964595675568448231365969308138332615201174724169457583018530076876263606811784740438378919127066268603653472
0.240000000000000 0.2744368457017602891924912345645217418138234472379066252873355465390652733511182405461093723706193258028919728226809894504260566679680317880025999063902550236876606612124877782929237116837157799498184197646169507059646789745371707715485350375182624139109177477588640325843623847789835041993764600407690846178 1.106398234855655637604583826071962411501439095261404785465321547187745254277885667477560393009716967728422894705511533518670759425096191594612101594058613821354903426084902943819127593915077049436781032079548277410084078632410443827135875062347214133973362707672328187417745742398314472623182523696868056314
0.250000000000000 0.2876820724517809274392190059938274315035097108977610565066656853492929507207804643381108991791052862960329329751835057250030362455857412930125396325028745132582923724733615032012403784034223870385041299139330843893326490325946918028091901442738880568485956479591166299626267638025656101775935867141822829886 1.097887223840088336421941088245335885390073776587237254347624603656198215072076229198633991978311452364206877223671038790529242690807665143930217396216099844211896073200088026927936960315801460434057039380753770146624327184882808915036500111089956889819069947060007598563807533845199552038578907770988709884
0.260000000000000 0.3011050927839216142506551168791046832266252557296545343010631112487618503946491794671095495106092483601251347731061441473519513959635282097896919176714613020369452236585075457949838278658495462143271285170247163116768087477869855422657247383968237077016521832109941702165393340405554673562462770441533211259 1.089654909991051566180808279003397323178109509613845575052947897794063842845192291032896193453668879334330695982161669186851312635005227759692771323279412004324527022931107294857399642243573086924838886195894088026620875315889434461872190899968214492101492218992616239027014911983823952983865706312271333118
0.270000000000000 0.3147107448397002389438740519301858442974501323859482874709569447733552434341076671956650873443377024299041436831807755246989423254780750138387932385457910923286891177951974447258013943976955187803112827605173099503124779787650474568537540589151171220450561564624440011530870696902971542059772817510733308961 1.081678951499931899930508265306193952270598314521186150235084814796732313839176618780731666041757815182751355885393934189875913492984749954510091340279168326315632729889292932129063089980244414632146653331150230159883357559983291216641367580697767666757042029238669122316795040338017998154832556799756165319
0.280000000000000 0.3285040669720360569937960711491473016807214585312812862352271061799757670084028799071729195624763564819910668909447085810264817710301822001289587417577806719673061657992323217579312760920694568359318196382454385572491470657130571564903639733677244719648191292959139027385556589051845054892913095663917567071 1.073939404411413008935653323975723168387391624968692005468639612120826299084630196110441257906536643815202977898985597945852429433263959256362011000512255786313415905320552808830664878153112770331663509429072513035603363554413284565601051639035568388733791916796495741666277446302036071423222724025336710294
0.290000000000000 0.3424903089467759467065283768556943184426264505469798439452299999077937125304745945057510859065614631429892177388513848813614929337687314506649223456508141408651846677262376660963777852297805942156843389974785174293879639218591121316097616454315205676137344059624623282292235887461644236555958074785262538380 1.066418383206692868085101544893363596951104698856421386642952154391451225100440303934178124670612973049791272953898431899555663047853069447586227991993239307978518270765664271673485328863856208527026936921909254100185139842088720266121538396403026704012400741151244070069474787140911892256679603515048465203
0.300000000000000 0.3566749439387323789126387112411844779640167590469117875739377510299927469252832124483387065017267713489060898364351077216857732074050199135173292739348809135750827402212798974615405458177658241158885316041118259647932686771260712599564110180754685262609233044769468442386824917708984655460980069343931676020 1.059099778863942640802061410678181361757061057603414047963575639122724124995980165915454026358315446393995843525048054614272302726629214373370102219150496793294769190310268984612266897407105787567660365309075202741445327580457023371430657853813084709182503464559544876924927618516164660706549903336011691818
0.310000000000000 0.3710636813908319858339848406360065921123321045943607583333260908146576801512976953999775632124696935417683254472844946285923180691987558877042759094660106385119098211530091859012401343019749226036323721160808801837969798115782113732714544686382371688183358414177969934947369980356729946201420931325894991461 1.051969023059923120485193561018942354009992154218361671874812020986027785619425523197387588027659222086899927663113399627838653558392614544915202357658982493875733814515469597544634372482798376812008897969839541667141820569597403151903977923115126999928527032367140052846820381082658978565212957060392212388
0.320000000000000 0.3856624808119846689519840485792487434629996959512906565280580450660653996143842483481728881488562740815843439962440685080504176167026140349674786691853901838444460669222760122305140306795163898179318034780049455934343020812228893310604400691888057374280981352669158037991054139809372109199052665974553485091 1.045012889698390127511962624668000461547255241258113050557703625309367345787324732473540257303394729098018552029110021320420835104435318481432237194683626928237254999976263216966636546318285084912147469033581218480678305306326177819206049581975687266177599408535913217748703183800462064245915102479540454776
0.330000000000000 0.4004775665971253083659109130050056646352700740356506149288716711598767138266180638330802223581711121499733768199124830698318444468380771445007669832795209956522790526877755009139399873155469353609875195508385719564202717635754743649605483403773866122601620391113646924763840306777977646103410698523399205081 1.038219326850896837032102115697913169988353879529984827764931838061910803749988223177937176887807983228075552490292717472342014337992529482913492621870919402674822234140612075189636835620757713097369500102464670822820028640881203876132852756865055209209887391488664988919845180947276269403772896768427979429
0.340000000000000 0.4155154439616658231615619730228968426575054311371240709927137496736836802531645649174606203664110289392483321099059472685099573098811757398917997249941019413802821699586814627284583842462755170128664263800830589934758137731761889532482974481250896856067232526169315139108192705746974881246596757996742675910 1.031577313641090762070513792192424004502360720600521116776939668306582239155269272918686912754776234168559017216376533114078922927866926879769054826331824208344013458094190952554861240138420242247468757743957504109686922826614121261958396140917463716600817353746244528825672014349376830948312547946355172368
0.350000000000000 0.4307829160924542573817361345772221708713336782288211137349623997975015643226370164422858686455274971147110729700942127355628912088543502998736900037615598996299376986763640719295410322707348776567772606844023716264783580051383499641004754549633366394199206925398176013805967755648930373577183740508166927364 1.025076737713309969665541714712123202533602307029336210441707170792693237496716121876293510862891880703830941303419761263983576225897336276021352247941944841424161792112823000995983580673557571949317292253692224885606684051055463869752017883648436950938353387922905950299221924650000426235587287481146059502
0.360000000000000 0.4462871026284195115325901806196690067492021710960144273425757449747834875365366668368144482006844714319266819611483828647059295156168301711365502283871076073814489916808807505457575579091163562300469099257437677338229694756963551258040488403446824977935107838306877381396687739541575242919190881817676211153 1.018708289785426190690463237400750328689084407789064891131232594700204871652890633166266387669174504197506394524228666329746312612691532504085447097713874108766192434890187814750068249200224430542801432837682905751456993532529050518946042801991500583498657544187725428865469435100442428180932098440021093392
0.370000000000000 0.4620354595965586801401396920804972762701371320301858601378769847225767701654177589371044019638608921149338157468056248703592902206267870280780129014991077818516644101800718439465930429552771028367968962794853806551309310049909508535447505712708517493289870418575168779074037636990042088894297724099011137515 1.012463372456300312879230568154229251147476458772494377555358240469469260634124033176529264543998207922492905753899820555616502931656823386164416956336561040527320769283210642580330932040141236885724303427626124720957943753604331222201167651284520512802004447635374188136356086882943629510858275782718017640
0.380000000000000 0.4780358009429998126895864633681946366767639124166987261892577199667701807874590126522662518466912785689571501749619667182629874800547699565230396374012169618148207151915217145684328691138278453827415961199830394994624348583777363428415224544506956834460628717377391210372309994321485041963752692828649394085 1.006334020965232756315658890621198478073317519601251656062090577649790023411059130346534362781170407111899053838703363498036759361906851374643176646720439290980831817704238320589003487155448765494297785943468943896271940477642612897823037500065073681024226570102229123011059958365703134907869733985268035742
0.390000000000000 0.4942963218147801192845938059431136688865212341762848891292721555157054125097562292865652040790928236604626758419399266688537910998278040039372472609179639904936058057496033126659094083628691366352093370731707189787462990219765271790471851724159825108981461102618094954786373432685107786414962784625361864590 1.000312834017941290751181834273465497197234609664496406065896895324507047408640709356115850427085957815577459179110873620273573546855357174215515143879904909119311390220940818623271429807949296428802330507919230437983370150727302096872232670056663375087668065877474598525352303290633535838263289593680815504
0.400000000000000 0.5108256237659906832055140963036619348781107964457682701779535578366846944890487977565181232794475220119962739557576971573560010033941563785808147466964283169490168683138018784741191573579805651535275848768049682562441337704428693657112145644462293057453510398744604990324611507796443723235531308050660935463 0.9943929131259119366026857739213510060971606991283419657749209131276635721800067805489086688162966267493074391999623792468306363739866704822109619334226758852295569005558420971665894383722291059614364913601672260814987076443445266628203105328438840715286737826706190190623594308671429287190228468837333319434
0.410000000000000 0.5276327420823719174199325356490307911388561879270914225546191048759451050892774831126544503765628276734916885286875349837677938236460534818141027898346743296155034276871404630824015254293647234835409133511128112929535283511755640884196207635467502234409079645721265164705204464281229207210802850660081327524 0.9885678091722823376341730563882130670777349272557869726838498328709737339217194180063681753464834573225029939497011853832603313096093927193792511253724339104894118877468252327012269939453820895611004261795112521164816529749130810661552287357342034546875635378906883186902505586262208297143845350238852918167
0.420000000000000 0.5447271754416720314354787555486402416321899289745466190243054407989708162471579115727639683649214864959345023388349768065752273832282983487566294095868681581802212535633484772570014859127957169840452631440028396712469600606475637694710829171621713324097486051595402058704264414304527454746250337867633900788 0.9828314751320189623647730525661235667628990257069569412590803192651983869148047795591035303213513664130246935636299183154434148141133860998859036742333423611277169694967573858290771126553044858228167135137366935526897014100820356138767125730653443210439129412045868952579988790815371952848880717407337780316
0.430000000000000 0.5621189181535412166317102405583491733173331581356676817940012318883582240718987048842202715497246120989249057978644951754290929135537730810151395388931295369459530336858492814941640900871381669883225496785500350952973280071318625743577251817921504707595133957179806625469891485815491143769700467549513676064 0.9771782240479550214777349494626827268827195061091796373041956815605654533296718116531963623326473253537315303291578815022624125674779719834677717954025329236174298753505562298891142333676080188930811631228587326061974407980551203414495386300418564974818071497218648366360819611478496169279849752921364918209
0.440000000000000 0.5798184952529421346789338015510189813386178445949190012452256235173844906935515458667459306020690070648694308170092991540387379652134349990856043881284347172658072360617202727344193247723240022309119865669837098317047534149742488228584354382478097751576786963922907133085168787479772276920575510252769781597 0.9716026915056605646727882880323582642489579127643303778493395248129769154568003544284941242687566092307042403105132304781306862504055447712338607038796371162581177687357766916956743514699578734801636097386892169860966446831012282142839849595951553780313588495200267262762245666221830443629278168906219238317
0.450000000000000 0.5978370007556204493732799981774114758548947690516110549354402013303926077338104827668058240833821944692535391747189358448394765422451499183436557299327495863619928724732510194446462655121866253304621916186425886924708004779060011624691480392035945193872551631954781102047247624491573549589214970383486044302 0.9660998019656174866478626388176470660093908889366946793974310167915403650797942370833151013069251398329159234423841209152271813510217509358176402993473282484438490259351139180618934255622534900348259340761961169384730470231028368509601636244655851379172135850010626252861760333303892403261760778212660531713
0.460000000000000 0.6161861394238169844330150771429747331842311694290423427418927915292687177291833442452838187415816427780239998661282143060295180166159234931414983742606551852255985382725938249591716544954918438744359495521785229465817960983077489592995541176416125288134147772550305327011824227077501156668848962805740396957 0.9606647384058274130071545949998298566223770644997740062082005546750953637414534539153701123920144207714358445357086708355859715047896992522568296352147512761040973281670288710113331897697457617215051816230480822372863033653817580463345671956991726194744821973562156620879696549573511178037132027750491513079
0.470000000000000 0.6348782724359695338915137703396706448422252243463283490185263319171405854112151019373344656932753668418217476034816342484828408524878564024537717982983996986900939836578297417445023814640331934326344973668781676206464338246352623065836667772720209527705352870841844381235386345933072371105314001548929824811 0.9552929148057454974528407586090042495847058484697855711280263703122358908434947043973627539487483696527238201809628484529755954085844605620636970970265834035541253625999583564509020956134828233894138393193453941757793546255806575492378932595387304629434151641423461332090326863659173201375709871310800884926
0.480000000000000 0.6539264674066640131480312248870566742459347637768283274062502722848933080909053498606930927458697328306744139506684041679158559666627653854419651179551137033206621945168044472024198112252930557718007156472742554933898427429865275270024998751356778883166760844551614704504311625419717995036779181417005032941 0.9499799510664151911160540673396409698103996004943142522635625074305655392887391372119062895368751282559251548856082432224426752156332394961891655701233801698185100582345721615138453727506186662390577984600696187394236561415774162070863613125202948487107432530375421053548020973489790342332711008513259493527
0.490000000000000 0.6733445532637655963912030545730761749665094068490517130347237304153583503351647126862837873279615603776172769714275742330534538622883553279800183016882646971027384393956375154317544090829387768564359333919380299827669511138175811338696302134626937942766937832260324337617321777835028210974988533116376314977 0.9447216500143260746389155551921842435276603838832240472099535605271994140395343389935865871429468448500852772007099907842645162625940523903588846231048234738152366824232749608633109586902309099156682723027966392409757190411924013452611593270196513762747922454283723247450909148769556870275726042075819439411
0.500000000000000 0.6931471805599453094172321214581765680755001343602552541206800094933936219696947156058633269964186875420014810205706857336855202357581305570326707516350759619307275708283714351903070386238916734711233501153644979552391204751726815749320651555247341395258829504530070953263666426541042391578149520437404303855 0.9395139761797606580153812248325094390142720485954412986595512729526614740644736151117841329123508611569288249261805244355227249209057857252750664928772632251101809198698829971218468664629796601131221174231339151403125894095354720884192026659640132979107956906368518405825900977847854632108490235086357636012
0.510000000000000 0.7133498878774647578252774224823689559280335180938235751478755020599854938505664248966774130034535426978121796728702154433715464148100398270346585478697618271501654804425597949230810916355316482317770632082236519295865373542521425199128220361509370525218466089538936884773649835417969310921960138687863352041 0.9343530360757602108297081891086440610568610317979360921375693742410820266600765310872701352620222791710420529792877101578158142607352054098772152091546181786576426093407112890589363821453520315132208475395080748134862722510057798094791230780309830117280530807943491273809337344927778634862695919184574421675
0.520000000000000 0.7339691750802004389718091866134964382527118819937754838492414303240764382573171311749253473797897577279596149363318885897089657612025714641490898608899821206397413641542422537469979363125387432685510398396768521231556185082910469286132389846185705546421064317898043681022955377567231344695126748959499041040 0.9292350597325212704313345947552577388971013155952007688910843878485324965875353391318204354655536006504564907897347854801536979387941881931658560231943653182164344324852620367490234068092319601996476173311569973714230280191281272282727758239427812114856074486409037869254814422068621265452823050697630818736
0.530000000000000 0.7550225842780327812150322395965547063061524752373219188661474551283270058489038878613046567444506157274839941835549865377862938685224985037267230042679805854139606764610674817731511433766601140033263868432890072686489051119565452423151198509160561818658402737889980688783686068667650122194184029339935890894 0.9241563832649658047280295998917751235211507674981818032233395053726353207248087658377415899228873070962734335820539293351794292462572127403683038936861106393177828085161843646197290148382562548256089326579463258012594944661909677625551815813683011768115967546933532998667006976588215060901142439538982419609
0.540000000000000 0.7765287894989963678119979561003557286843225280568549559473404149587583514002119466677299910297830947877368734926716746372748020593711451517244070285982120871843450195080191178903067945224442090362515923175122937497034512541562011453943294798890832514956231439116874588584768768872116236003634584621476465430 0.9191134322691228062344825632045907993842770338211818684627789096799448232833536325162573998697982729340844463849130115944875405285637871995995585320343393001717634214172483515336523960821428024017666673458581804912092233888825590425433106226555034711334660206718309403224943923441605191985421819816258859781
0.550000000000000 0.7985076962177716106447331022974893663816205073435293266846192431859776452098292620946290224585528083080292069309412028823590372489798976715933543791993028302073092407871633816753595357614029521920317147907380526455767828030375611685204047087201173625939466878335771289950879145822099825011467175192483765349 0.9141027058563463919103162546389248253094183747021083767421501877875804871853025550249665664635305612357744683537326919272677139417645286296746558138078822080281066055256544906161776327593187543334291401486173943057208502627289577828315186425549168562661229755468360524087993533215253910517342447486987878920
0.560000000000000 0.8209805520698302051395750884872459792294958545996182686067280738177843515020788161852130481837244301852168801552931272771924413000535650039119308441263033900527173683136913947175250444667448034454856465815144725593822852157541787253711724593759357682840105551108219792745591494262361171048810411292324149878 0.9091207611436434974236207409460461831643311650730144787431819905921230966916116286504183578697041697319522497052168620348581361687931481054861797333455463277539944659069856688665013884470441731075400424629136573070003175459579426393316540501409315966841052173044944512440844418518004517540121919761706220804
0.570000000000000 0.8439700702945289445631403960228813796430667923759905368749705370122860454817185219344024120951993097864298877164757057190595005482551298927512776116649355447947072897519662074508699695795225918253342928674276139163932310092539148055806493290582155490475980560163050895754830169305872593009488622644187907833 0.9041641980237158179283508504722295401102839077688404693942914276872846535716229893677294862746343299743452560824529929059868159998579339012418281051939234086981503928005616633670755424292295717558485763693929690625611977301232721635790455316818916041635435505530946591241449165626333108276773111205009337274
0.580000000000000 0.8675005677047230621181528075448464128421275554926800577518913088666774414143320102048568297811742933609023637921928048790417742107991762920981440206313092305240996085350817759356597031757463892694161164809167942210374024475689406256676255825216978320062743443514073432711436425505428378696511377394592611483 0.8992296440398210800655986897610690569815664804546895149051664574039666217650923172895312360124652309441993427808058703948233146026374772810020534927778906260222091389357220829748026659603348395286554842414623584723314692775479958950597488094775234655713245744858114313581491869910632581705360394861991525709
0.590000000000000 0.8915981192837835641692195363313208268257925078582443184473928916751666029490474545096772688072097856459450786891980054200684197659297074740785631457578042738815979183938271799779676278159742953475660584977155867776528042675975814962202488430495416818146243253128903393931368206250732297214060775867301250563 0.8943137391881765272195350320231692900188612033101286180065392078635917232356170112436265964426378553203910770116699014327524651475306827069088456403587280034828861397480683331107078294300059529996130829611175528373229975159505625378323426862093354386960657877114468233182262951923410072349551122590026422327
0.600000000000000 0.9162907318741550651835272117680110714501012199082624677919678819807853657379630490242705510967609232579648220011448771660384849935665456426009458658286297656214520666688118104631858175784498515861468050782363818221506052130208591378340895756970753884226383423683509643962010296311830013037744961346242409432 0.8894131204641676836266630828486769196505754277809652327232100550137786343922939019145089902764857452547341141591762952823662124891478723575260970058053279860230956418540964175308317027312933998825393224115913474877422022566112629448418810538192885860992182654315407807104814601120913669917058134349775237781
0.610000000000000 0.9416085398584449405872502308808841057494444746745893839129159576341862588116858141988039919249750191267073469258519098929188922122485066784545047504579882165789545669901659504036601896287154428103048455612073398827224917755812193298116900194095659451652717324142781004130579263445374096812715048558827862827 0.8845244059577348798164813906217943312266174204665535642512722973294283718381254290755638635102038019570483448753237566205226323073758875900229449057410754244500461492422542097843465497730978906126498810933178225520204612798050183386557294348846413689084047476344635133864176758245803028684012251230250436551
0.620000000000000 0.9675840262617055986097233560226983098893235815981618794080155560324588953208129561519726993670380133448934538432516751841115769037261623450352706580253309856183882320408592134832307503076074534209417698799814486612037994497098523464806001930429965534368006982118711279107290274330877433571914120845095150033 0.8796441782874532372268993758588726785725377365164228211417128826287773795073966060753475496916209726269826732715329647842090235740481927967694732767477697609996962107637923410411826976909964044435757845346410479913695411330892524653567285207670119540144445763260573315013417827449778598877918720728604512508
0.630000000000000 0.9942522733438669236678872383372812513021253900899097884217431207421554723643438950729728765070279359021266157936768298810374716317216587668223626693065372639676727944868789809852908664897412196854504786323892142669159292229596671171977898939215578472275351336640012655429059766946597065140612290878937515114 0.8747689671412454345630427742160295934296724535317280989095758249509482770733765020612751466482407313637856143121255094837824743485880110118961356457287992696440760898054558131403380081229644721636125994604621608687983167702230453694387264199244841573651749983308396863845592980113481284714924093376484958873
0.640000000000000 1.021651247531981366411028192607323869756221592891536540355907115673369388978097595513036246558895044023992547911515394314712002006788312757161629493392856633898033736627603756948238314715961130307055169753609936512488267540885738731422429128892458611490702079748920998064922301559288744647106261610132187093 0.8698952306633488204146236561945346217281618435339597678159266156417303208557775706316527935814128179519685486645485228936674022983695571141188098406042380193110283940708453699357417160875391664166316549240344893103556589386926946284935002200885377895315086406658165727301340560007436672728683673377646441047
0.650000000000000 1.049822124498677688329870832699361046039516893407167041694617760523386368894977928054202033498145458890907570857005793455371293443163150470550000025569956875505810311049651332651847584441657497587011881719476323920032389152298752834888476173600202665786806254929953939565049134425002704703912958978133597988 0.8650193353907392293878958826452197603841103198804794026817455683264008287257446058293240783569854394820496137168687096037526611240466989647521939934278047177311112792136553254701653184426364955865000266996429589595836515286078348131931103708430951677219057382234016106411019083653576310568281207868981758224
0.660000000000000 1.078809661371929978369216170037425311538499830311545910648738054559459021584078963954036215145274961623585825016814754241735937852460744592000149420820466145775173637750647447420821069303408063289055153593369443548673422556395570905992505224713539876953981085719922899125472056635041450077720218641195778895 0.8601375343958989159660677200034958263333385749470110475291149611767991047136067805567062771213645685083907756055602665822241907583740800279360048078195232238454000352171122887215386338379799983332793214138110976261219600914276037130278079626524900838200853067381385180886666934158171520750239742582414820729
0.670000000000000 1.108662624521611132578794094481073410733005565497379325113393759167077302222859280523323947362829716481249813130476633002195477545639306296924470476629177903311009740787052897918765422870167190483989776495447556948714934248348870528180362603649823825132606203069938609237185913228801727282474627843414697976 0.8552459432342453056756637589330607861814739887896953726607716263894121756084501539715306552115847314113801945584739324036694427466564486929116123241582166812066398718037706454031113153202479852251324634747770028198867557314352549943581944863561977701089079197226497392271049851593232747653605139849143767129
0.680000000000000 1.139434283188364820949822302077845574824702305456269681463255754468177109506231382442677775197103158973928162981719068598391449751374960728169220980022183569312176562509252185736064596533008029701170260041108265689062089950869036700736113995869416637319393734283694833466035416608261763449734040225508051501 0.8503405132206042416141961760027733840041356322773692882649333532916873477660327382583072960376373230129544018457175662866599556860129195942215848728547111430798828649551204493497367060731173069101293172744015527475579601851071255483402811128373079004791273892776570001464822384614898168399941125735777242449
0.690000000000000 1.171182981502945122106818584826371204752264046776953980309937729460163802757153728258129578843109966110958631195532652451948507715812900513555710389036292923745548286019893149758739907737719518853864946235347537454701555333550417917773587609975429822971945822190746216363597642086252743354190221326605369794 0.8454170014657133852958249869400594036821257084824655484938475310044721243966974328966239570314386119692766319649344975898981243269488199261471541232873595471460960667591774667880948405074933994118822672466500057590023274984423957604166337175534092240079964759031448161194065374911129085984375079589341429241
0.700000000000000 1.203972804325935992622746217761838502953610930806023524298633567330078316458743513362381450275866209553997754976328382891041521239152286935613485498331504278879744439142173313664426195981872238624650934992169466211483254245615550940643279719970963445271233990327467594358827793433748611481368082848806523932 0.8404709369854323603015064262012647387313043546246497768486357755185151679315505279447406545273584193250676986721641543478571681115600145592944486216271136918102119114772314208702338496892486480755124874435431503362438764386354913441971901266915132926902157671279950869685622413523789091980217396151996905523
0.710000000000000 1.237874356001617340852710877006816809707690063334801873144985450292364438216852627178627295361340174037935983359405662540260747618986428905789300161221944120110948824391719912447308524536687390455168613259367337626486080535820245344403148072686905471935631555612547301196793084084556984632439985830503820464 0.8354975820448398417616260102183932658343223358709131410363046211730489284057094763439705683591600340343601117606017868738203403966975399862967592861128973057592617326428940157457749917460936356916176410860513686099165748917746149373679004054730652107052144286925876167014559730299050485307001315286817313060
0.720000000000000 1.272965675812887444096165923009195549414117978955174255365905633010778112663246261472609257598487694606870911837579984887724258200971565556118275139763510679196534806890091707924726363396215675702035336682348207786943873890146930397790500593772543914683561646845297808634883521402081466849872503069017408545 0.8304918877069186418896236724663995774882226982124767723157868970351380280858406276254953913237564069725948986355614154590975269952989998431796484766989493632154724774411481923844402307866244238969114518382899048495383667810391126186917934737674210263518956464632299075078491815232729841778389027869760538768
0.730000000000000 1.309333319983762293850247198601151301259731303789297596862572801022662339698878059851147145738000330320025480886698900039715038252374054050174169125895731147156326109100965260149478693119383517345559299667543020901820916573480430534231619273166346668339297727708037628027549065361854354824699848324314470081 0.8254484423077683030084981231555180724873283026839865108481427075545866003186787868806538384977491363414769594125445970204713975411612737671676773620932573804013141455716170971651482709533654029235735894246312886871714000509514015635827079019820376646387926647335067577984138342277018822257550339368625903620
0.740000000000000 1.347073647966609322565263346345233242321434898137083581526930281778286930060600065466556419742288420372675894971239089901601376202420895942474635869590189665251389765345175882392726849849184729242924065762638753448628963218159209101934565030660412027842559034908168565776797805196076038661492870185440933680 0.8203614112590132786732137454327822231213873368887501399581570406693230163360852997747789070103707422341353435538932575251749513173767210552101486276865359044255328852796108670716442245637904614005690950062102649431571471015761933327219922821142627541172680657492706718592334541878389726210440356094959695329
0.750000000000000 1.386294361119890618834464242916353136151000268720510508241360018986787243939389431211726653992837375084002962041141371467371040471516261114065341503270151923861455141656742870380614077247783346942246700230728995910478240950345363149864130311049468279051765900906014190652733285308208478315629904087480860771 0.8152244661580556281509435998851087161197809997798986238313298669003680023336189967917317208392810073907563221350856533049839025251815785447816308191141647631654215688291406921632079838085179376725138778135911734856929536805211277564987576923914620914947637892059266381685044647622679035404920206027288190908
0.760000000000000 1.427116355640145748389041308071673006328212016354030737969921439817470060227011846780788674376208445269961095956902574323394485996960702021181760612525058082570468934982613688937304974936430416739674389955041350078394738983463728503545304140143304694167989382242811463428662180410827373627327626939690334489 0.8100307006327211227030748832290952845670790639630585371654146788497365397657584483706208501962494137646801366503684999671497330956664473536808464680437674237417444213836770169347158401082193762269610559236472226377942851037258028321429294234294381885034037629302171324252152932212010318865438562044151864764
0.770000000000000 1.469675970058941677229230077558532296759822662417110210068020424452151973369906662273593318026201782329738354513242360370960322295129275708757077780233288049115072590336390553080613833146335882507374942432876791704942571729328882720326394635413817391021506094364694554184843519541315862758178410505888076928 0.8047725296086051016813908866963318437424689733193587382920100669287692400152970448954599524903372329282279226552206044508008308452648004945469511296851715612157732570977410992592327824444917912704413791273916857440130693165297188325895536100561033247970678280397174812935925792738927601283669630561464317655
0.780000000000000 1.514127732629775514556807209945422547304995988959873522727408083311177973471773531791076375180143117727218361175863813010877961535811695560944601595761379351983444939142062829907832083090636476916608996696878970514621405690926860300303237614900669907809893505563829074600925792080340356262695993172972845373 0.7994415676931875160535396297875105765226207322230930075439770771265220714604614038525990639578353077125019832359507465919949446043689055915510145350627843135076024751798429358953329205342488235147284344189394895736992671104450652652415318217107997780965657357560044005328074164172027668850106799087448435575
0.790000000000000 1.560647748264668371535384929003022980917627689852935311872571318360071063384026725810720156777592980902903844812763490612727294446557306849130814772266385192454827179363453211125966741799638062740539466596281292176276522922741622200599690738046431971532157294804414438597510285204647077027466089783199691534 0.7940284810159783284157409568337012030144272732815434041303831979242670364086629088593015853054813082358293849316994753865174310931012920804150497977486841013678729864925728570745365906011589776968078473246818558089717038979346133643107278059697678922572378305094163027609374559597765265869209438183595881033
0.800000000000000 1.609437912434100374600759333226187639525601354268517721912647891474178987707657764630133878093179610799966303021715562899724005229324676199633616617463705727552179637497183245653492856202341525057270155193600879777389725688193540712766154731221809527948521292821358059722567672285287240461589448178364671329 0.7885228049940464801879257297552336080306992434321005963076003903194793438593349130146695613201981524027109071013963985766160245960665864339187003695788123924889513861440076629260878160725556761096563983064413985555174051429637374096886598896725736168645715228233608767123051337619972535016187573760695811658
0.810000000000000 1.660731206821650908026955477480874877964823715958417133528695565525852517290507671757836026363456700886894934863822360917797097139484292902067941409660406947549115802869230648673537788931499126892065119995345946616442919924882533921412665348567730692962683648664878223237095670087191982515006364128249945389 0.7829127178751531051830769778780940683250800191313604271038271724167276043722691758952583367361305072119286697514131425572075060506678183921435728288155253049983886033114975081779337073437728620000518569760523235049050659745254587147972245434651034998175771068527210385880037420653233756567614352121284577957
0.820000000000000 1.714798428091926675828260314065500437831721727251791794476587125166763010947792311118899573555313731565994028932086080048397522242546443314194300245027932595828761307455975192138545353339852803778178519868974434467727388016058420306354494284417192751016585030201928093391288944213392983804921213653872617478 0.7771847561913590734087105763837592080853813869982917788113311093827817356712862376839115514953099064704725824406810778766336039528234798805191433498877744844682066027352457436998426075108105167901500803090058068963947312303540475239049163012106129418378329226604233563746286248592067345637350173756601750748
0.830000000000000 1.771956841931875287786448291495601879613999964671801164769418064052852643553773679559899542141693649165587306037385439975421458088218875149032820172455542107705901208579018882611128107927299736760178503708733941503912543031568252480924570380238274016479864036172929994451838699289145689235535170684936209280 0.7713234528807553712138734685347374175579076387150949240457521463616240694738836738216810839992528125460731443985579397067091577631829176845186783325697289586349527902305239135405807031968252873341846072006204553269322175003186410997100259229428029703192331030672134333090163807842131394574510156555522787353
0.840000000000000 1.832581463748310130367054423536022142900202439816524935583935763961570731475926098048541102193521846515929644002289754332076969987133091285201891731657259531242904133337623620926371635156899703172293610156472763644301210426041718275668179151394150776845276684736701928792402059262366002607548992269248481886 0.7653108709215727475691325491845505838786876716120192401413908456388243095506125334156245020891623752097681867719137529193255455042529765588631541596398101325603547712890655561734814911498330283601301557896109719465610196075246412446074733927590020209568427157319598973550091212470184329752624555397207121683
0.850000000000000 1.897119984885881302039978339220015071029111065166278778419313576823471938428438228968244777272284897095999235996899068624727041474910417492646156249966580240810472009970544748854733234605763912095774285107533964166722374720788232515575344875495697584797116940780474689685194436087852850639183034892546954317 0.7591259934314661226682650492423991148202218281157236448947378404272042698603363402685324578333491469417139023991561051180318723860530547049308231949276503982484991888393658182973936549951182984418407155018102962468663549976960735774769909579677063099815822808132013381869623840912586357503064227754306420253
0.860000000000000 1.966112856372832753513398044467372117489618113315429509486585642504171734632940977078472584594906382148872392858150670621409778436729696113150945891398586641127262377718463143115033402020107349173158686797712705742182994365319611972722565749297278054209444597298304903961250164056185706007687455112757838931 0.7527439129024170845759078593487934420430680833517915186238308727832969301409109373747899757043668234065855537685274107319781408969435323576588704167943434113640409793117516620705684111513668807526393571463466406709468913086355184999055470270796199886961067239051741696579095947984860411495980417049960231738
0.870000000000000 2.040220828526554631982495467803409810396935032497338835647610291271680552030294781072419746738707107914677375991809775635286896438179026499507306621225265627182117336173547317583033888473076402714047415878003251403868083693331890676866630186185146167368441985361175661103164447850180277819307822229181364065 0.7461347334041582526502116947852434295442507860679464860329080404192217373636251789445610702293424994926450096692856681060067938028176989490807084140003248610264757086334185275222909226512610134332452494830438707612550697972559568476475012233285155273392906790299083984352709588416463782496231849775072409609
0.880000000000000 2.120263536200091057806273429529849574403712150714285992090601449310863682196706562386652001372627132811962576977473260057080006232718832578214431364160134044501196505810985124127612013560322090210797740070405848033633859458636410078477369295668038833693872332695818558755028823064931612785142578983430764875 0.7392620527663778331810813757255839929339988989367953366267124308438023228509566507365892841477623897484560356794508444287415184457380088199074437679505816326694278624412137259123514482037441459147330736878110658267050927728483190941712334036954578465941565032483005822418955744583763191955868273137817411894
0.890000000000000 2.207274913189720823974039331403599115380496123320128776848088092804571595441468247396939702176561805269219842196434498744563481771569826117977272347396455313914172509970434265098139121714528150387732346812243468469860526166099541875235302770425404047335776456016836169927292434734444595420510945216713275759 0.7320808131768462234399660930705749042120239510491987048636328399813188248667772035744680124883921307496871057023772436624009667443474334397781537445009661544548686274883714907964346033365038370474866117419354381892144840485265651724922678715666230557314706335102633821252189468660795909076638694794129888529
0.900000000000000 2.302585092994045684017991454684364207601101488628772976033327900967572609677352480235997205089598298341967784042286248633409525465082806756666287369098781689482907208325554680843799894826233198528393505308965377732628846163366222287698219886746543667474404243274365155048934314939391479619404400222105101714 0.7245341716820844034451862753636147877783685907798045744264954845757009366633850396329277047266775135664148059713324283368626848081540341528060051244081212091724329072763582001875289507056617809869695552325947276368173387960059754665023755446995084686749755384134303906911119412720704156772304810659166281830
0.910000000000000 2.407945608651871985245492435523677005907221861612047048597267134660156632917487026724762900551732419107995509952656765782083042478304573871226970996663008557759488878284346627328852391963744477249301869984338932422966508491231101881286559439941926890542467980654935188717655586867497222962736165697613047864 0.7165487926075321228423553320638200569998068541415429119381586239547427531414819084632922916091777527069593994235574544597108949321120665009767285715686225277851940401861649825061381857008437009969115678626118204670434417294397741144899924296493966468546104810213120402944154765002333823264676047621550412238
0.920000000000000 2.525728644308255439784286544994198710975702574176780189704615773454964353445620813654404429189940534057931125022860440065762490222891221842234562483292335493173631704165995056116678673780791376643416960271837261599540330901214399850600244306918884916371159635189709024118768701916470241765363944312988912272 0.7080274852005011299273955444924572578215396079860932575474685389780726061180863231140422144682268308029100338872025303173840377149839840557124831940128434235203605531647911323312243628500536393110879634899368467942462573665352691748188427809454289613787939483430746926592663653006229503517513861737465736046
0.930000000000000 2.659260036932778062930630165925548685565118247675684763607265651997565356602635692684335911591325069690873873878721356355095298672487826670183616643033662603057989948546834578305340440643999022644282036913077203697422114840492293547654630904822012193735327547751311999287616806710289945165502407156498269316 0.6988371320152109492781101300582451131563428522045381675686020996851689212722000502503584905843686336346765893628760446990777512810087759172763586791726646744959282062972948947595779913833971127483133625571637550749351281046735661461834172213291547593470808422654808995321245667121289321934808279458956573613
0.940000000000000 2.813410716760036367223505550988026142479212285074541246211281458804257304166401277992515328369045820353964057998043945790765526468476963135247102115795210006431924076639356559317919052184213763681921090185770345988872979933809091653409434451192772973219755283148825654081395465719035851942957531027171195260 0.6887876977713884442076452720710984265482454562142186660654112853723649398021331116980175581688539290550128682432304271517843432524605017745059439037341574628283818488849476036677555712051043237896601078827202535776080939215055485655435697241782672331400829861177028000770120047332717524908296169009445401562
0.950000000000000 2.995732273553990993435223576142540775676601622989028230154007910460966231647047195841860532086016985883969265062856934367095045700840937313698958120733857651413634779153926116034106933450124871999516855424329875687867966638538903862630285042271277807000287193727372250375300957593495718777219352265845532100 0.6775928756829281664595339865410972636679321683002684286486766655738272016549007656080497889690904257882299235522797832874570418501271762490392259828682664259854576919258784857175291328199255347952914376742076582159103088821394670051001327300761602189803975218158401539123379459039001265671618031338687071021
0.960000000000000 3.218875824868200749201518666452375279051202708537035443825295782948357975415315529260267756186359221599932606043431125799448010458649352399267233234927411455104359274994366491306985712404683050114540310387201759554779451376387081425532309462443619055897042585642716119445135344570574480923178896356729342657 0.6647885290956136837469837308480400433341759361509476017891634906191336260455309390129235129855471454186240569915563506956560900517911616080740004065280180420927616363828153999868437784900165163013471574942186954975935518171800333519409209166205852242906438574475237875314462038044457787163039516432409455051
0.970000000000000 3.506557897319981676640737672446202710554712419434796500331961468297650926136095993598378655365464507895965539018614631524451046704235093692279772867430285968362651647467727994508226090808105437153044440301134843944112100408981773228341499606717507112745638233601832749407762108373140091100772483070911625646 0.6495379990232913337234824824077050245172915308085242664736751872632338108976856116436768983427286570748060189604081565583808805165436528366096219934233440936400088763895003685678865788277922196342966960613924317731320288174144512102220125485199892270472310001238859910027675573864606241461456450776398326637
0.980000000000000 3.912023005428146058618750787910551847126702842897290697945975792441751597385010244866131083182777909141934087064001811533133530694407482956299903986562487417035086845822737926497292751028574723585663660502566257510018571851559763000464374617968353195422925536095723214771501987224678720080993848400469773043 0.6300538946417159979762116237952614953011269310049352313989949669508852187037767301800053956572801425717435354342646561746907191376406187995904208567525717573383157483493425901934912250399198232048889185173061528745746844944386908360097344435696892708676888521329000593255568933844732247936546423309748114605
0.990000000000000 4.605170185988091368035982909368728415202202977257545952066655801935145219354704960471994410179196596683935568084572497266819050930165613513332574738197563378965814416651109361687599789652466397056787010617930755465257692326732444575396439773493087334948808486548730310097868629878782959238808800444210203428 0.6010263074154774818379876044862565802725317493640436775295042985947848777915332889934504636425058719631926773192996419813867938678425927546856588066843966050371987767182990704682842944572272332152263761201226771956439974138833783237971641003261298485241111153611244774945573027515075699561519467596677970988
