# Supplementary material for: Does Mutational Robustness Inhibit Extinction by Lethal Mutagenesis in Viral Populations?
Source: PLoS Comput Biol. 2010 Jun 10;6(6):e1000811. doi: 10.1371/journal.pcbi.1000811 (PMC2883602; doi:10.1371/journal.pcbi.1000811)
Supplement: Dataset S1 — Raw data and computer code necessary to reproduce all results reported in this paper. (0.46 MB ZIP) [file pcbi.1000811.s003.zip › Dataset_S1/data/time_U_k8_Ne8.dat]

U contime b k N
0.100 505200818928258922569078407168.000 20.000 8.000 100000000
0.200 1175679231133987880734556160.000 20.000 8.000 100000000
0.300 36432619633797083659501568.000 20.000 8.000 100000000
0.400 3259046045623920072065024.000 20.000 8.000 100000000
0.500 521188102770632691810304.000 20.000 8.000 100000000
0.600 120367514332170490478592.000 20.000 8.000 100000000
0.700 35825221098278309855232.000 20.000 8.000 100000000
0.800 12838613054636521684992.000 20.000 8.000 100000000
0.900 5302234988794405191680.000 20.000 8.000 100000000
1.000 2449132963041716469760.000 20.000 8.000 100000000
1.100 1238529928339831390208.000 20.000 8.000 100000000
1.200 674987015175835877376.000 20.000 8.000 100000000
1.300 391723980333169115136.000 20.000 8.000 100000000
1.400 239838819863940890624.000 20.000 8.000 100000000
1.500 153783491202819096576.000 20.000 8.000 100000000
1.600 102652187581041541120.000 20.000 8.000 100000000
1.700 70987598277029150720.000 20.000 8.000 100000000
1.800 50652701554071764992.000 20.000 8.000 100000000
1.900 37167446635827822592.000 20.000 8.000 100000000
2.000 27965504646987436032.000 20.000 8.000 100000000
2.100 21524044175899070464.000 20.000 8.000 100000000
2.200 16910467862159718400.000 20.000 8.000 100000000
2.300 13537194161058496512.000 20.000 8.000 100000000
2.400 11024388962786680832.000 20.000 8.000 100000000
2.500 9120719708324165632.000 20.000 8.000 100000000
2.600 7656307549762586624.000 20.000 8.000 100000000
2.700 6514073119789540352.000 20.000 8.000 100000000
2.800 5611872187298026496.000 20.000 8.000 100000000
2.900 4891116501317727232.000 20.000 8.000 100000000
3.000 4309380670771398656.000 20.000 8.000 100000000
3.100 3835510115071075840.000 20.000 8.000 100000000
3.200 3446328618449110528.000 20.000 8.000 100000000
3.300 3124387257549353984.000 20.000 8.000 100000000
3.400 2856402576226636288.000 20.000 8.000 100000000
3.500 2632158034758515712.000 20.000 8.000 100000000
3.600 2443721368830142976.000 20.000 8.000 100000000
3.700 2284880300562047488.000 20.000 8.000 100000000
3.800 2150731099658645248.000 20.000 8.000 100000000
3.900 2037375429210270720.000 20.000 8.000 100000000
4.000 1941694775046021888.000 20.000 8.000 100000000
4.100 1861181058996627712.000 20.000 8.000 100000000
4.200 1793808353857543168.000 20.000 8.000 100000000
4.300 1737934958726949632.000 20.000 8.000 100000000
4.400 1692228109171710976.000 20.000 8.000 100000000
4.500 1655605713875665920.000 20.000 8.000 100000000
4.600 1627191010652540928.000 20.000 8.000 100000000
4.700 1606277109326024192.000 20.000 8.000 100000000
4.800 1592299165248542464.000 20.000 8.000 100000000
4.900 1584812492906508032.000 20.000 8.000 100000000
5.000 1583475344778860800.000 20.000 8.000 100000000
5.100 1588035388664799488.000 20.000 8.000 100000000
5.200 1598319146831012864.000 20.000 8.000 100000000
5.300 1614223833666115840.000 20.000 8.000 100000000
5.400 1635711160182580224.000 20.000 8.000 100000000
5.500 1662802774576185856.000 20.000 8.000 100000000
5.600 1695577086067180800.000 20.000 8.000 100000000
5.700 1734167280215493376.000 20.000 8.000 100000000
5.800 1778760382116133632.000 20.000 8.000 100000000
5.900 1829597262536827136.000 20.000 8.000 100000000
6.000 1886973513559611136.000 20.000 8.000 100000000
6.100 1951241146453662208.000 20.000 8.000 100000000
6.200 2022811086735454208.000 20.000 8.000 100000000
6.300 2102156460750328832.000 20.000 8.000 100000000
6.400 2189816685493501440.000 20.000 8.000 100000000
6.500 2286402389467472128.000 20.000 8.000 100000000
6.600 2392601207713664000.000 20.000 8.000 100000000
6.700 2509184509238346240.000 20.000 8.000 100000000
6.800 2637015130294933504.000 20.000 8.000 100000000
6.900 2777056202764746752.000 20.000 8.000 100000000
7.000 2930381183550866944.000 20.000 8.000 100000000
7.100 3098185208809056256.000 20.000 8.000 100000000
7.200 3281797916331991552.000 20.000 8.000 100000000
7.300 3482697900835623424.000 20.000 8.000 100000000
7.400 3702528990648307200.000 20.000 8.000 100000000
7.500 3943118560783023104.000 20.000 8.000 100000000
7.600 4206498127028638208.000 20.000 8.000 100000000
7.700 4494926499023894016.000 20.000 8.000 100000000
7.800 4810915807831982080.000 20.000 8.000 100000000
7.900 5157260765937649664.000 20.000 8.000 100000000
8.000 5537071565545951232.000 20.000 8.000 100000000
8.100 5953810875369586688.000 20.000 8.000 100000000
8.200 6411335457655392256.000 20.000 8.000 100000000
8.300 6913942997049861120.000 20.000 8.000 100000000
8.400 7466424812212774912.000 20.000 8.000 100000000
8.500 8074125211195138048.000 20.000 8.000 100000000
8.600 8743008354031750144.000 20.000 8.000 100000000
8.700 9479733602505816064.000 20.000 8.000 100000000
8.800 10291740469619253248.000 20.000 8.000 100000000
8.900 11187344432231256064.000 20.000 8.000 100000000
9.000 12175845042221850624.000 20.000 8.000 100000000
9.100 13267647967387979776.000 20.000 8.000 100000000
9.200 14474402816511827968.000 20.000 8.000 100000000
9.300 15809158857580769280.000 20.000 8.000 100000000
9.400 17286541028480493568.000 20.000 8.000 100000000
9.500 18922948970786201600.000 20.000 8.000 100000000
9.600 20736782195452633088.000 20.000 8.000 100000000
9.700 22748694921035984896.000 20.000 8.000 100000000
9.800 24981884618353160192.000 20.000 8.000 100000000
9.900 27462418859131035648.000 20.000 8.000 100000000
10.000 30219605710480023552.000 20.000 8.000 100000000
