# Supplementary material for: Does Mutational Robustness Inhibit Extinction by Lethal Mutagenesis in Viral Populations?
Source: PLoS Comput Biol. 2010 Jun 10;6(6):e1000811. doi: 10.1371/journal.pcbi.1000811 (PMC2883602; doi:10.1371/journal.pcbi.1000811)
Supplement: Dataset S1 — Raw data and computer code necessary to reproduce all results reported in this paper. (0.46 MB ZIP) [file pcbi.1000811.s003.zip › Dataset_S1/data/time_U_k2_Ne8.dat]

U contime b k N
0.100 8437.456 20.000 2.000 100000000
0.200 4216.114 20.000 2.000 100000000
0.300 2808.911 20.000 2.000 100000000
0.400 2105.293 20.000 2.000 100000000
0.500 1683.117 20.000 2.000 100000000
0.600 1401.664 20.000 2.000 100000000
0.700 1200.625 20.000 2.000 100000000
0.800 1049.846 20.000 2.000 100000000
0.900 932.572 20.000 2.000 100000000
1.000 838.754 20.000 2.000 100000000
1.100 761.993 20.000 2.000 100000000
1.200 698.026 20.000 2.000 100000000
1.300 643.900 20.000 2.000 100000000
1.400 597.507 20.000 2.000 100000000
1.500 557.299 20.000 2.000 100000000
1.600 522.117 20.000 2.000 100000000
1.700 491.075 20.000 2.000 100000000
1.800 463.481 20.000 2.000 100000000
1.900 438.793 20.000 2.000 100000000
2.000 416.573 20.000 2.000 100000000
2.100 396.470 20.000 2.000 100000000
2.200 378.194 20.000 2.000 100000000
2.300 361.507 20.000 2.000 100000000
2.400 346.211 20.000 2.000 100000000
2.500 332.139 20.000 2.000 100000000
2.600 319.149 20.000 2.000 100000000
2.700 307.122 20.000 2.000 100000000
2.800 295.954 20.000 2.000 100000000
2.900 285.556 20.000 2.000 100000000
3.000 275.851 20.000 2.000 100000000
3.100 266.773 20.000 2.000 100000000
3.200 258.261 20.000 2.000 100000000
3.300 250.266 20.000 2.000 100000000
3.400 242.741 20.000 2.000 100000000
3.500 235.647 20.000 2.000 100000000
3.600 228.946 20.000 2.000 100000000
3.700 222.608 20.000 2.000 100000000
3.800 216.603 20.000 2.000 100000000
3.900 210.906 20.000 2.000 100000000
4.000 205.495 20.000 2.000 100000000
4.100 200.348 20.000 2.000 100000000
4.200 195.448 20.000 2.000 100000000
4.300 190.783 20.000 2.000 100000000
4.400 186.346 20.000 2.000 100000000
4.500 182.140 20.000 2.000 100000000
4.600 178.181 20.000 2.000 100000000
4.700 174.499 20.000 2.000 100000000
4.800 171.140 20.000 2.000 100000000
4.900 168.164 20.000 2.000 100000000
5.000 165.646 20.000 2.000 100000000
5.100 163.667 20.000 2.000 100000000
5.200 162.323 20.000 2.000 100000000
5.300 161.714 20.000 2.000 100000000
5.400 161.951 20.000 2.000 100000000
5.500 163.154 20.000 2.000 100000000
5.600 165.458 20.000 2.000 100000000
5.700 169.010 20.000 2.000 100000000
5.800 173.976 20.000 2.000 100000000
5.900 180.545 20.000 2.000 100000000
6.000 188.930 20.000 2.000 100000000
6.100 199.377 20.000 2.000 100000000
6.200 212.166 20.000 2.000 100000000
6.300 227.620 20.000 2.000 100000000
6.400 246.112 20.000 2.000 100000000
6.500 268.072 20.000 2.000 100000000
6.600 294.000 20.000 2.000 100000000
6.700 324.476 20.000 2.000 100000000
6.800 360.178 20.000 2.000 100000000
6.900 401.892 20.000 2.000 100000000
7.000 450.538 20.000 2.000 100000000
7.100 507.190 20.000 2.000 100000000
7.200 573.100 20.000 2.000 100000000
7.300 649.732 20.000 2.000 100000000
7.400 738.792 20.000 2.000 100000000
7.500 842.277 20.000 2.000 100000000
7.600 962.516 20.000 2.000 100000000
7.700 1102.229 20.000 2.000 100000000
7.800 1264.595 20.000 2.000 100000000
7.900 1453.328 20.000 2.000 100000000
8.000 1672.769 20.000 2.000 100000000
8.100 1927.993 20.000 2.000 100000000
8.200 2224.934 20.000 2.000 100000000
8.300 2570.535 20.000 2.000 100000000
8.400 2972.917 20.000 2.000 100000000
8.500 3441.589 20.000 2.000 100000000
8.600 3987.682 20.000 2.000 100000000
8.700 4624.234 20.000 2.000 100000000
8.800 5366.521 20.000 2.000 100000000
8.900 6232.446 20.000 2.000 100000000
9.000 7242.998 20.000 2.000 100000000
9.100 8422.789 20.000 2.000 100000000
9.200 9800.695 20.000 2.000 100000000
9.300 11410.599 20.000 2.000 100000000
9.400 13292.276 20.000 2.000 100000000
9.500 15492.426 20.000 2.000 100000000
9.600 18065.904 20.000 2.000 100000000
9.700 21077.156 20.000 2.000 100000000
9.800 24601.923 20.000 2.000 100000000
9.900 28729.243 20.000 2.000 100000000
10.000 33563.820 20.000 2.000 100000000
