# Supplementary material for: Does Mutational Robustness Inhibit Extinction by Lethal Mutagenesis in Viral Populations?
Source: PLoS Comput Biol. 2010 Jun 10;6(6):e1000811. doi: 10.1371/journal.pcbi.1000811 (PMC2883602; doi:10.1371/journal.pcbi.1000811)
Supplement: Dataset S1 — Raw data and computer code necessary to reproduce all results reported in this paper. (0.46 MB ZIP) [file pcbi.1000811.s003.zip › Dataset_S1/data/time_U_k6_Ne4.dat]

U contime b k N
0.100 4654106870356911602008064.000 20.000 6.000 10000
0.200 43283295483708902998016.000 20.000 6.000 10000
0.300 3015345568282110328832.000 20.000 6.000 10000
0.400 479136407870059708416.000 20.000 6.000 10000
0.500 119628642840586485760.000 20.000 6.000 10000
0.600 39753050980795097088.000 20.000 6.000 10000
0.700 16091888933910329344.000 20.000 6.000 10000
0.800 7526423046146823168.000 20.000 6.000 10000
0.900 3931044037399563264.000 20.000 6.000 10000
1.000 2240033180657954048.000 20.000 6.000 10000
1.100 1369672860176020224.000 20.000 6.000 10000
1.200 887708617685777920.000 20.000 6.000 10000
1.300 604187259365486848.000 20.000 6.000 10000
1.400 428723226994349312.000 20.000 6.000 10000
1.500 315351587035965312.000 20.000 6.000 10000
1.600 239340844229018720.000 20.000 6.000 10000
1.700 186723653712841504.000 20.000 6.000 10000
1.800 149273077552927840.000 20.000 6.000 10000
1.900 121961597827157952.000 20.000 6.000 10000
2.000 101615411714541200.000 20.000 6.000 10000
2.100 86172275218395344.000 20.000 6.000 10000
2.200 74257211663431824.000 20.000 6.000 10000
2.300 64932018686916984.000 20.000 6.000 10000
2.400 57543046194748392.000 20.000 6.000 10000
2.500 51626245386628072.000 20.000 6.000 10000
2.600 46846521119184832.000 20.000 6.000 10000
2.700 42958149031968112.000 20.000 6.000 10000
2.800 39778425821297120.000 20.000 6.000 10000
2.900 37169808195566408.000 20.000 6.000 10000
3.000 35027602828845088.000 20.000 6.000 10000
3.100 33271351400855560.000 20.000 6.000 10000
3.200 31838716239984156.000 20.000 6.000 10000
3.300 30681084441309812.000 20.000 6.000 10000
3.400 29760370088650100.000 20.000 6.000 10000
3.500 29046663185365944.000 20.000 6.000 10000
3.600 28516484705863968.000 20.000 6.000 10000
3.700 28151480919016132.000 20.000 6.000 10000
3.800 27937439889491512.000 20.000 6.000 10000
3.900 27863547075576872.000 20.000 6.000 10000
4.000 27921820483053956.000 20.000 6.000 10000
4.100 28106682322128372.000 20.000 6.000 10000
4.200 28414635794490480.000 20.000 6.000 10000
4.300 28844024005146272.000 20.000 6.000 10000
4.400 29394854055405856.000 20.000 6.000 10000
4.500 30068673815146596.000 20.000 6.000 10000
4.600 30868492166507712.000 20.000 6.000 10000
4.700 31798735986340672.000 20.000 6.000 10000
4.800 32865239022383588.000 20.000 6.000 10000
4.900 34075259282774112.000 20.000 6.000 10000
5.000 35437522718487564.000 20.000 6.000 10000
5.100 36962291919715008.000 20.000 6.000 10000
5.200 38661459333640592.000 20.000 6.000 10000
5.300 40548665190201872.000 20.000 6.000 10000
5.400 42639440930664488.000 20.000 6.000 10000
5.500 44951379499753536.000 20.000 6.000 10000
5.600 47504334408676312.000 20.000 6.000 10000
5.700 50320650022870824.000 20.000 6.000 10000
5.800 53425426091448952.000 20.000 6.000 10000
5.900 56846820130271320.000 20.000 6.000 10000
6.000 60616391911828880.000 20.000 6.000 10000
6.100 64769495016909768.000 20.000 6.000 10000
6.200 69345721180062640.000 20.000 6.000 10000
6.300 74389404028647904.000 20.000 6.000 10000
6.400 79950189790573936.000 20.000 6.000 10000
6.500 86083683647134768.000 20.000 6.000 10000
6.600 92852181655303552.000 20.000 6.000 10000
6.700 100325499581594400.000 20.000 6.000 10000
6.800 108581911603458848.000 20.000 6.000 10000
6.900 117709213674036656.000 20.000 6.000 10000
7.000 127805928446089712.000 20.000 6.000 10000
7.100 138982671050189072.000 20.000 6.000 10000
7.200 151363697765528960.000 20.000 6.000 10000
7.300 165088662760553856.000 20.000 6.000 10000
7.400 180314611674058432.000 20.000 6.000 10000
7.500 197218244923563424.000 20.000 6.000 10000
7.600 215998488344890784.000 20.000 6.000 10000
7.700 236879414175108960.000 20.000 6.000 10000
7.800 260113561594270400.000 20.000 6.000 10000
7.900 285985713159367840.000 20.000 6.000 10000
8.000 314817191634722688.000 20.000 6.000 10000
8.100 346970751105872192.000 20.000 6.000 10000
8.200 382856147042684672.000 20.000 6.000 10000
8.300 422936482364002816.000 20.000 6.000 10000
8.400 467735440795550080.000 20.000 6.000 10000
8.500 517845535187935488.000 20.000 6.000 10000
8.600 573937517299250560.000 20.000 6.000 10000
8.700 636771117224624512.000 20.000 6.000 10000
8.800 707207305609860736.000 20.000 6.000 10000
8.900 786222300522845056.000 20.000 6.000 10000
9.000 874923573958851456.000 20.000 6.000 10000
9.100 974568151099991552.000 20.000 6.000 10000
9.200 1086583539416941440.000 20.000 6.000 10000
9.300 1212591675398363648.000 20.000 6.000 10000
9.400 1354436335168525568.000 20.000 6.000 10000
9.500 1514214522721314048.000 20.000 6.000 10000
9.600 1694312427366394112.000 20.000 6.000 10000
9.700 1897446631881814272.000 20.000 6.000 10000
9.800 2126711356687823360.000 20.000 6.000 10000
9.900 2385632645291777024.000 20.000 6.000 10000
10.000 2678230534847183872.000 20.000 6.000 10000
