# Supplementary material for: Does Mutational Robustness Inhibit Extinction by Lethal Mutagenesis in Viral Populations?
Source: PLoS Comput Biol. 2010 Jun 10;6(6):e1000811. doi: 10.1371/journal.pcbi.1000811 (PMC2883602; doi:10.1371/journal.pcbi.1000811)
Supplement: Dataset S1 — Raw data and computer code necessary to reproduce all results reported in this paper. (0.46 MB ZIP) [file pcbi.1000811.s003.zip › Dataset_S1/data/time_U_k8_Ne4.dat]

U contime b k N
0.100 5052008189282589583726954447634432.000 20.000 8.000 10000
0.200 11756792311339878492885236056064.000 20.000 8.000 10000
0.300 364326196337970847658851434496.000 20.000 8.000 10000
0.400 32590460456239202241068662784.000 20.000 8.000 10000
0.500 5211881027706327429204148224.000 20.000 8.000 10000
0.600 1203675143321704869889310720.000 20.000 8.000 10000
0.700 358252210982783119960047616.000 20.000 8.000 10000
0.800 128386130546365224198340608.000 20.000 8.000 10000
0.900 53022349887944044182503424.000 20.000 8.000 10000
1.000 24491329630417162843717632.000 20.000 8.000 10000
1.100 12385299283398315202314240.000 20.000 8.000 10000
1.200 6749870151758359438557184.000 20.000 8.000 10000
1.300 3917239803331691346395136.000 20.000 8.000 10000
1.400 2398388198639408896802816.000 20.000 8.000 10000
1.500 1537834912028190998265856.000 20.000 8.000 10000
1.600 1026521875810415328362496.000 20.000 8.000 10000
1.700 709875982770291557269504.000 20.000 8.000 10000
1.800 506527015540717613219840.000 20.000 8.000 10000
1.900 371674466358278244794368.000 20.000 8.000 10000
2.000 279655046469874373099520.000 20.000 8.000 10000
2.100 215240441758990680981504.000 20.000 8.000 10000
2.200 169104678621597162012672.000 20.000 8.000 10000
2.300 135371941610584966955008.000 20.000 8.000 10000
2.400 110243889627866807140352.000 20.000 8.000 10000
2.500 91207197083241658974208.000 20.000 8.000 10000
2.600 76563075497625873547264.000 20.000 8.000 10000
2.700 65140731197895405993984.000 20.000 8.000 10000
2.800 56118721872980260945920.000 20.000 8.000 10000
2.900 48911165013177273417728.000 20.000 8.000 10000
3.000 43093806707713987575808.000 20.000 8.000 10000
3.100 38355101150710759161856.000 20.000 8.000 10000
3.200 34463286184491102502912.000 20.000 8.000 10000
3.300 31243872575493540675584.000 20.000 8.000 10000
3.400 28564025762266363199488.000 20.000 8.000 10000
3.500 26321580347585158184960.000 20.000 8.000 10000
3.600 24437213688301428408320.000 20.000 8.000 10000
3.700 22848803005620474085376.000 20.000 8.000 10000
3.800 21507310996586451959808.000 20.000 8.000 10000
3.900 20373754292102703874048.000 20.000 8.000 10000
4.000 19416947750460215787520.000 20.000 8.000 10000
4.100 18611810589966275182592.000 20.000 8.000 10000
4.200 17938083538575430778880.000 20.000 8.000 10000
4.300 17379349587269496340480.000 20.000 8.000 10000
4.400 16922281091717109121024.000 20.000 8.000 10000
4.500 16556057138756658921472.000 20.000 8.000 10000
4.600 16271910106525406855168.000 20.000 8.000 10000
4.700 16062771093260241731584.000 20.000 8.000 10000
4.800 15922991652485422120960.000 20.000 8.000 10000
4.900 15848124929065078489088.000 20.000 8.000 10000
5.000 15834753447788604817408.000 20.000 8.000 10000
5.100 15880353886647995072512.000 20.000 8.000 10000
5.200 15983191468310127443968.000 20.000 8.000 10000
5.300 16142238336661156003840.000 20.000 8.000 10000
5.400 16357111601825801306112.000 20.000 8.000 10000
5.500 16628027745761857896448.000 20.000 8.000 10000
5.600 16955770860671806210048.000 20.000 8.000 10000
5.700 17341672802154933387264.000 20.000 8.000 10000
5.800 17787603821161334439936.000 20.000 8.000 10000
5.900 18295972625368272076800.000 20.000 8.000 10000
6.000 18869735135596110675968.000 20.000 8.000 10000
6.100 19512411464536623677440.000 20.000 8.000 10000
6.200 20228110867354542407680.000 20.000 8.000 10000
6.300 21021564607503286665216.000 20.000 8.000 10000
6.400 21898166854935015063552.000 20.000 8.000 10000
6.500 22864023894674720686080.000 20.000 8.000 10000
6.600 23926012077136641261568.000 20.000 8.000 10000
6.700 25091845092383460950016.000 20.000 8.000 10000
6.800 26370151302949333106688.000 20.000 8.000 10000
6.900 27770562027647469092864.000 20.000 8.000 10000
7.000 29303811835508669022208.000 20.000 8.000 10000
7.100 30981852088090562134016.000 20.000 8.000 10000
7.200 32817979163319914725376.000 20.000 8.000 10000
7.300 34826979008356236132352.000 20.000 8.000 10000
7.400 37025289906483072335872.000 20.000 8.000 10000
7.500 39431185607830236299264.000 20.000 8.000 10000
7.600 42064981270286378729472.000 20.000 8.000 10000
7.700 44949264990238945574912.000 20.000 8.000 10000
7.800 48109158078319817654272.000 20.000 8.000 10000
7.900 51572607659376491102208.000 20.000 8.000 10000
8.000 55370715655459517235200.000 20.000 8.000 10000
8.100 59538108753695863734272.000 20.000 8.000 10000
8.200 64113354576553924624384.000 20.000 8.000 10000
8.300 69139429970498610528256.000 20.000 8.000 10000
8.400 74664248122127757082624.000 20.000 8.000 10000
8.500 80741252111951378513920.000 20.000 8.000 10000
8.600 87430083540317510828032.000 20.000 8.000 10000
8.700 94797336025058171158528.000 20.000 8.000 10000
8.800 102917404696192535756800.000 20.000 8.000 10000
8.900 111873444322312554807296.000 20.000 8.000 10000
9.000 121758450422218510827520.000 20.000 8.000 10000
9.100 132676479673879798743040.000 20.000 8.000 10000
9.200 144744028165118267228160.000 20.000 8.000 10000
9.300 158091588575807689195520.000 20.000 8.000 10000
9.400 172865410284804947050496.000 20.000 8.000 10000
9.500 189229489707862020063232.000 20.000 8.000 10000
9.600 207367821954526344118272.000 20.000 8.000 10000
9.700 227486949210359855054848.000 20.000 8.000 10000
9.800 249818846183531617452032.000 20.000 8.000 10000
9.900 274624188591310347698176.000 20.000 8.000 10000
10.000 302196057104800230146048.000 20.000 8.000 10000
