# Supplementary material for: Does Mutational Robustness Inhibit Extinction by Lethal Mutagenesis in Viral Populations?
Source: PLoS Comput Biol. 2010 Jun 10;6(6):e1000811. doi: 10.1371/journal.pcbi.1000811 (PMC2883602; doi:10.1371/journal.pcbi.1000811)
Supplement: Dataset S1 — Raw data and computer code necessary to reproduce all results reported in this paper. (0.46 MB ZIP) [file pcbi.1000811.s003.zip › Dataset_S1/data/alpha-beta-l400-l4cn200-prec1024.dat]

s alpha beta
0.0100000000000000 0.01005033585350144118354885755854770608551500767462987337869942552958300900425031364970819254909762769327978406451876725982747331970878647587166860586190049270784697160367153073939172402580623058024720617865164542756934233059819918112542243687424360292943595012304104854707939172315885914443831047011612019411 1.924452478336649009043551106615079119814024322725390601621665305891343507321245929443316614537153653056444025434412164876519779388869289867602847776304830431441010377853241179202442404364844911654280423147045113997183602537756338338233280407969319403447703242555343346376897858514532203993715122193860217564
0.0200000000000000 0.02020270731751944840804530102419238785253338373356832102719549256659187188087170929081408600703485515581069865229952970968602617905190927000198779623468586521943790961418835973277405301163997476065371309285915397434741687907946094498075688062620291299596365850088659315099834088769269193438106182504590481857 1.782560659746009982840462271681123919904452927144230147784565969321915640236727133628367210766746701135132366861512594915564958894964294456109316205939427919792646075884085384612351332994417177314557316504445058809155531923404863019362123952005400929966425773726835640802273841654798852943333321189226864346
0.0300000000000000 0.03045920748470854591926128766476670139328807459876459609042143317496792757651783512971166514492204675698488743619279063928105957660665382144812200790177925055893580825554625192416390816604330891930637462701245685660942894181698930748368965593475277004121843700541960604097582879282097694893761405219002703823 1.699740964195884822701725819727417191925639330709596203465390273140608914041999502451132933390499357633741508303886526282554724579405333253245467187451448479033425244936070477369635213151518836702149888791812701761278784545408472484745232423352168642899600525183212167878794086006038923518162494501229680022
0.0400000000000000 0.04082199452025512955457706515531987017721174763352022972856142083068281628762241556906202038337107018595813391576120285602344552544444090711641910925490615870901379332587081855669089768864706979742768972431235416791649803311836535368117382909383641511622348133679727277592889510261889531169772285220947371848 1.640969586791655773032573842736314300767998380185321559956800839808064575123767742944964222861554598697668709922653910891996326292089718023249310180013368747923083948768583279795927433685672952505483715733038597813822482392031532118484570369769162411330428307473896997214794725321376066267502399394503597097
0.0500000000000000 0.05129329438755053342619614425468723843922236168989941161604767405167352958284990712770214827027709008692863184210679801807309191015961670243432479219670121999693616537204740302004493272915760183479496480174506683905319423668899320864651061734592116501416235584352016351452799780190474205341691594988527406013 1.595321692225687905842611311439818907135317648848929264361887783227613918886173303393759495181902410796702090117741735716664404582814971604590304902029536324190393388735221886766901047239922980564919862883946569098940594452123253759556958251256730842060891278354035923217789142056111089878768196720890684584
0.0600000000000000 0.06187540371808747179780011813837813823065234087706666474546744563493338387920917225544132974803192818548251316298430080410077363276436794669405225263290462348323310563269604658284410475276844053220303672792450931340978463678386366738305469539132204233995732333599097355200196421266077306160345089025315870390 1.557946888923605209983873579699028696232359282736098258540828980704288022343742973733034052120587971065017340370552083775886783018655537995045791742836358899653773752211507532304199264444182181085704921947543803714033468565904241356620998783961600883847936635522344644389450296186368171658600484434032496129
0.0700000000000000 0.07257069283483543071157334790384550010477348895420452857524339582266950953854476138451382402937787732298860212957478670958050348988238069250290851826901551314238551683651178257936620889335855895012237591855162593355596341579974657071864744319984960076877556924384865567349112058060987521615390395330679201161 1.526264448992488062137449918993392918644012279412408886643137645908277771716415382306773798247091498280382431146039954293418423499647410437621208596264268224626183007203769120592168453120256178930979970769054460946890787969816566924111809227949200002135619756388217528638113302953371463228418437715118459609
0.0800000000000000 0.08338160893905105839476583464217916060882239369659970182666040546536472943051723106186666403336440724573539247210098890358928182361301459469173627696313612525361744867964768269999975589855253556512824220214779579446433077898351957046226432436434911196974019345868036353211023423310738444254850641840721615748 1.498737177035013936368028151652381377852171288208124005658831424867600969763917612803831868783100829725627530297439627128113165902414031772500539520814995835940812042428765067857931828340364148954830979695819306171066120304469078636232918829119325235052083171673957562471900543377445129504743026387448675401
0.0900000000000000 0.09431067947124132687714272436023008075985030291547764718822014133410068927822551328476124815083558092161568178595863472356314418050123965635834852606136485127429286806927253420077453946460902830154244217314969963603250620709173964912482131751407102615496104656375735029291262468168726374600142894146942995293 1.474375346841212837925256863693822023780104758571328903739362919198742679545726923194703152118455003107775841357220718025137842467324076426805688144723254902075441218599821252040266004697278398673181689422373296652656965106473692129958975219643481053153049236758297426592173900778048622100881658500255471718
0.100000000000000 0.1053605156578263012275009808393127983061203729832740725639392336925840232401345464887656954621341207660277259103705171486735170132217671145606836275642268682765816699587919464850524971375112787209083646753735546903376623278648795935883395531953832230680637373805700336687212719281057433433317654755079461494 1.452504242697215486977748106612539776569541239252322872353265446959437185670709564607945846015929334686832798078156298951926232696330341833825827878601454308268985399802392418787806704586697386107767585360999566618992506057762650837933356211161756344482679080133221810664715917948314093643941248165701965272
0.110000000000000 0.1165338162559515297181673686988791957975425901245865879599582246471913265752487140249308582297208536666474018577905501237181005857775912867449045507854628104687959342529856887378763029064182158543836320745354016570834998055017922262893757320786476041040545067144760386940859003028351704600434042019483585847 1.432643279524505368845917679892602002889003926487110969430392790092814589811698809929959097588596662492484713209670236475114826005591806361358031940403336189813956788437235870845626889871557245903331253874472911795671449204633387062807761318574935425826951377432728117207717833045875225302443509503558328736
0.120000000000000 0.1278333715098848957223429670290694111539957202393630144860480643243907295323841005793497211873057426432153991347224415435069210642954344468792600924912274281219897974853199595272180058428531299743622964661499746041431647405814971504391073038512016287581276046578148839481925067721318779470660890854919846023 1.414438039572670607730017375061087554942625787095442571548571663109561423789536078803457747475075041137560887760767293373807498316186388451629578800333089869008897517384926489852244859324148914311727881598401658415775924464405896645106190150923814630531215126442279313750918854961433316290587680208474284295
0.130000000000000 0.1392620673335076494574656400842911050601995055120524214102911166548701449982436603050115405476080852499659542934477967978927433930559090847364982904546667095077860552083385452679348256923264305514260429425714261053404886180695739973482079059113252497324613026656497405066865625789141164944036684572052426820 1.397619658590372025152784019304329212264118015266424151178797975008502296799040994977147532686088242295217702780616134751157878545712104605071330663797978009830724369659741309133276972044195361267408143882228470216159799454065343317943369068240220086285167101359998183697819314671718079960157678955999355422
0.140000000000000 0.1508228897345836351459082745647048115675666580157352827542905275188924235120238063285390850987806222444284066959050199853739803124969993357186068600298595828639797189235947722605629309556309183542109427520631159611541105340812332306485841735334814095217151055632979942491163742764830201431339102206783603978 1.381979335930562439724788808256262478978847457628815709060424017865668723130234445708117402836326239580627023847724435177800257687282002872546202519661822622086498211545395086313194982482450603915399611573681021272322294219725065569740400932325744943336098958534844134192380893633004574634646588731065545920
0.150000000000000 0.1625189294977749131856889582694142400883986104032834428567701725786736558461159149297656640485140383656210030156698770756974528588941989493992035549918363801537215710818356369576352517249582117029083485151330617265228173433747117681584156490164644885313427433515719347292710270038584487739457225065715379514 1.367351678029324771366008823655673399629438975105840671290981970001010083077505756076467388828522696465870549703394850566094976493219870497515373213201785259883462423551994588389283424375501891152118082429325504358515277618308252167516204625439715688511972896660127905989550732506751945522090377188909310913
0.160000000000000 0.1743533871447777527009206860866698447666274211324248036312112993732838194446372945989935027847556058189008827716221191453562539750410457350654732689962332685933720377067103407453526645518547157982927663655522962657982819723962590507355604269969636924803913938984002479447769998964385987118361856957188307628 1.353603439779094682929713979791153209681151980370223325709963802953518377971424366815122375294329631555303115361430371739614675737777596519928198674283846890148797266320916898604985608951516587665320801042359420309186500033488215485062403539310864870553869717279007564403328987119431539332926737298776061897
0.170000000000000 0.1863295781914934445605106860773579621728899205943095818787123389965662294657143546335671132086231624559828300211218681871168275736806016818317470331120178822270656210943359787922270541244086541601494517882899338803894180357216897663706734578663719078922828633451091944156179879889492451752956735886581602869 1.340625692389857749426629799411745570726653170706064530770743403137251048139452602634955291626254353101056118176473838732132407096681952579043247825663694975597789242128558705821257154212338177951779948115536631848416174548949965848207702261319624493319578171076927271045600459446629559566096350874584951041
0.180000000000000 0.1984509387238382547519874148731442587502923734979890643267128821817729809793527389038139418107910981039435976686273196863828995301715769170458923941227283119508703475654557447876605891920826218764427083823510888224136837924248999212881836875248075422887413748598832440667701779709689905635911255429896946708 1.328328238171675222507161603227469857982237777536178669526497077544758389403163916831313665099084039900248723631313740277197781545621603688921878094346761512755980669533831975584235972219338448192730906197276691154739104938452311244031715146365352363299820112566850122636214584020175567791908908912353536694
0.190000000000000 0.2107210313156526024550019616786255966122407459665481451278784673851680464802690929775313909242682415320554518207410342973470340264435342291213672551284537365531633399175838929701049942750225574418167293507471093806753246557297591871766791063907664461361274747611400673374425438562114866866635309510158922989 1.316635540715968024276695434858802150648528068311921343505869910751054438633276570404037759050337271682716958608697649213400381206442265505234494598896796557287942784018005456018290113168436361613996133164519028726722549735688202179676012644768937298119674080278826706546089367125668500586253872814054907613
0.200000000000000 0.2231435513142097557662950903098345033746010855480072136712878724873917437682683334184072241003422357159633409805741914323529647578084150855682751141935538036907244958404403752728787789545581781150234549628718838669114847378481775629020244201723412488967553919153438690698343869770787621459595440908838105577 1.305483702499560265142432399659299188184288709973295945778550937120682651482687898987258692297783753684189119472643157665556167205610165934463154404771531415174236109315692777176661231426262765315039209851873367267452055734466530266628348314966066579731231891518685517413226867828152145069545170878751226474
0.210000000000000 0.2357223335210698738630373678873174930286617528349363266544846843753391582302726823260540444051169900456327505887378446746720354954973185348252195184467370753604998530336478854621213409477778138754352538985380450352727035965705253977473247841124777631163562833766721584991549182186308315260554041642983539959 1.294818182277126414717832951594404306462751298286143350163621030354504139299422899217346965540395102154625872543328825179149158971245830592082885284007868206255449622830935761467360538585780873978045301571134163995049972607188971544056852879886186170166182483596749702741433710831142295755535014639074602621
0.220000000000000 0.2484613592984996311700181094227075376739443403143341297922359481407926368419910985929406649285563315847058659052812241592333719764903761214218339988229122546482269961617945152133531510048237693391814954458428419274833713004085377548796248638848318056393887819612710050866912836904331705234565528121423558972 1.284592045112261613229216420339064385158958615912698505169641226442822093169443658164571542298646380974682167308606711899806292280260596783716230492272648037489047192455692924410760657257562141148815771217463669067080655829280640122992888510971014036912094422716364084374779721188363669265669537944612645518
0.230000000000000 0.2613647641344075188686865879604193857434113937382675883886979428669917326893989796092812035886902782761581479905833578328397295138920392748283142522325545380063480418661594817158797727060607759752273731073899167020249486798593908474934939017543289061222955172194178591170406115659515813472045519290013416467 1.274764602543495619845001446928231834148731357341089519104015103524869878060570628779256177861966001006605163812197183743867469220205227956959592372479081254043716794623988241665134022689451387793202744692890178547600759910611202929597296590292410582036374184519825764652696570984888277236262102591771026459
0.240000000000000 0.2744368457017602891924912345645217418138234472379066252873355465390652733511182405461093723706193258028919728226809894504260566679680317880025999063902550236876606612124877782929237116837157799498184197646169507059646789745371707715485350375182624139109177477588640325843623847789835041993764600407690846178 1.265300342955560624587322253631416222167313786333291184434837929114623230983190713984118772938675727063790671119346715423122656414732563042209378903563415528724946772692886764126175609580383280862571146842643005474970024845479646363311805995387671930214783678041515173874973735699188355188056740124858572449
0.250000000000000 0.2876820724517809274392190059938274315035097108977610565066656853492929507207804643381108991791052862960329329751835057250030362455857412930125396325028745132582923724733615032012403784034223870385041299139330843893326490325946918028091901442738880568485956479591166299626267638025656101775935867141822829886 1.256168080859206271773932080063118211460382376573782558007581858703146101243891819310974304564603141369731522933010255967985171747905763154725125523797636641367394948621155925765169616645486505751846885296357431688734832063477546632827052416978128143060962957149768031675544897417822822642512211896009370874
0.260000000000000 0.3011050927839216142506551168791046832266252557296545343010631112487618503946491794671095495106092483601251347731061441473519513959635282097896919176714613020369452236585075457949838278658495462143271285170247163116768087477869855422657247383968237077016521832109941702165393340405554673562462770441533211259 1.247340273408489978654408057891755469058099798492476388901553032317302513814047870814461106483402490460614881846505193332218134320296459425491738610577479905277697070924869610471426826712630872984704818973741789308818679712321097740538809421020451507650564998919762293386422841711854320953726266021556796295
0.270000000000000 0.3147107448397002389438740519301858442974501323859482874709569447733552434341076671956650873443377024299041436831807755246989423254780750138387932385457910923286891177951974447258013943976955187803112827605173099503124779787650474568537540589151171220450561564624440011530870696902971542059772817510733308961 1.238792466169779797771886553784569277458347086260729015317995846466138962103600254964429173915797001017982086489308615205446757913718506065822073913014727530865962720752755042852871475496524147582548214958662845877361702491106255086238180064702384498319772039857343244817376932865877192134090801962902211903
0.280000000000000 0.3285040669720360569937960711491473016807214585312812862352271061799757670084028799071729195624763564819910668909447085810264817710301822001289587417577806719673061657992323217579312760920694568359318196382454385572491470657130571564903639733677244719648191292959139027385556589051845054892913095663917567071 1.230502839850639056691441959343512948696228266609709113227344033250670636072436259358822144434568497727224154632294476985126869426989095352786173675937988405958385407854623307582235772882172336680224631365903603974045386500338696169901739360405693987698638304627360497382464029705752384579239378906178708195
0.290000000000000 0.3424903089467759467065283768556943184426264505469798439452299999077937125304745945057510859065614631429892177388513848813614929337687314506649223456508141408651846677262376660963777852297805942156843389974785174293879639218591121316097616454315205676137344059624623282292235887461644236555958074785262538380 1.222451836662779386453397960127698132795559766831759795499850405380022543176333690357872416728193621029708325648861791726006944262864535854994579634321696056960441424444305040985157295924600661055450851870474498514289109554909597867664786876003470966869320079806420978034123619802260858693749981283570301784
0.300000000000000 0.3566749439387323789126387112411844779640167590469117875739377510299927469252832124483387065017267713489060898364351077216857732074050199135173292739348809135750827402212798974615405458177658241158885316041118259647932686771260712599564110180754685262609233044769468442386824917708984655460980069343931676020 1.214621850065549231764951190617292554506111659226876889066305304204680275570922933431753548643740042367724887294998445986233273657226041900401519374338892227071167999093610134283962038022333757989624982253081716448825185658784322019698264814451558517012079895382397396649298738379560365174696264939513421881
0.310000000000000 0.3710636813908319858339848406360065921123321045943607583333260908146576801512976953999775632124696935417683254472844946285923180691987558877042759094660106385119098211530091859012401343019749226036323721160808801837969798115782113732714544686382371688183358414177969934947369980356729946201420931325894991461 1.206996965375032281516574419255841041915590721986647887473144262982152384745831393260405742660338989487836201069159664161932557851032161719355211512912415150531743847216845696795383761928583555026391743802478043270825662610929517986123756775705655001234312190090534535714797975988379087278850716684622876631
0.320000000000000 0.3856624808119846689519840485792487434629996959512906565280580450660653996143842483481728881488562740815843439962440685080504176167026140349674786691853901838444460669222760122305140306795163898179318034780049455934343020812228893310604400691888057374280981352669158037991054139809372109199052665974553485091 1.199562741510643246305712458641536123451139150392817246699076254008910013988304976069310366582940715183152450782891384444424606977247091739068668961140141302813761681760237462399834828522733097203441546859797685635086222798594472336790098800390042791769042155206515574214332101727047601446243117807190483285
0.330000000000000 0.4004775665971253083659109130050056646352700740356506149288716711598767138266180638330802223581711121499733768199124830698318444468380771445007669832795209956522790526877755009139399873155469353609875195508385719564202717635754743649605483403773866122601620391113646924763840306777977646103410698523399205081 1.192306026250255360062783527817225235130436988271727500118902027444628405930767708246929758853096799172952987836790027774863658919854250035917723186623736236992387386862528873326267233367651335400309144051758367440336821224939995935290485017782906267793535648124583340783332647057210420963371213442842887542
0.340000000000000 0.4155154439616658231615619730228968426575054311371240709927137496736836802531645649174606203664110289392483321099059472685099573098811757398917997249941019413802821699586814627284583842462755170128664263800830589934758137731761889532482974481250896856067232526169315139108192705746974881246596757996742675910 1.185214798961495116993677444836145732352564741043007983996296487795206330882843052916251458198328794953483282547644774698337533968489648068208965970409883279706883027768816056033272268393817883653401026377489204177327542640528127051221637183397300418649310202323197183041309671330958969580378640753323489921
0.350000000000000 0.4307829160924542573817361345772221708713336782288211137349623997975015643226370164422858686455274971147110729700942127355628912088543502998736900037615598996299376986763640719295410322707348776567772606844023716264783580051383499641004754549633366394199206925398176013805967755648930373577183740508166927364 1.178278036002247441496955056311785166939138957511666370312631878979419408657166807212745254418384956529623997840168802774002538786914905429543377510109320747226820425533812163576695685610998867026493765434648088884919992797974797182093486489123684482294691435613933049712181506014608449165802467478368660156
0.360000000000000 0.4462871026284195115325901806196690067492021710960144273425757449747834875365366668368144482006844714319266819611483828647059295156168301711365502283871076073814489916808807505457575579091163562300469099257437677338229694756963551258040488403446824977935107838306877381396687739541575242919190881817676211153 1.171485594931905266114540834642324417013822572834809438841744968516265501559431932862937812163475292882910812222452616467300334631708184169472327629259541497321231795775272331391774375864796688050119708214930549198057421549151267472391670806935191234949747795625130115660566244056015548734003757641849929876
0.370000000000000 0.4620354595965586801401396920804972762701371320301858601378769847225767701654177589371044019638608921149338157468056248703592902206267870280780129014991077818516644101800718439465930429552771028367968962794853806551309310049909508535447505712708517493289870418575168779074037636990042088894297724099011137515 1.164828114414866074417376583189918823930803280504641317933976553745454125285711878623960350486612558902506597817439742010036116859703010160877207239823021495771629831677480556764235673929229906694289125258962153321111565945248597503313044476665827933131167081123058302818937615561858842131237213951558987464
0.380000000000000 0.4780358009429998126895864633681946366767639124166987261892577199667701807874590126522662518466912785689571501749619667182629874800547699565230396374012169618148207151915217145684328691138278453827415961199830394994624348583777363428415224544506956834460628717377391210372309994321485041963752692828649394085 1.158296927279342622104449076349103838617478984929269644027242966328574322698457946984694827763979553715578009288763279186523832041801800543534091038568010544186137714913311849482183499966402647167359789913924820899098691937333792202929865480292260598509002354208217939344150496461848107182590563181491538881
0.390000000000000 0.4942963218147801192845938059431136688865212341762848891292721555157054125097562292865652040790928236604626758419399266688537910998278040039372472609179639904936058057496033126659094083628691366352093370731707189787462990219765271790471851724159825108981461102618094954786373432685107786414962784625361864590 1.151883984654788212412039430478280408855083729198760718179364796573166264465256833867105983544712929553802681249493267977660584643459237248225486942796401183232846102655520880172806286773973441027047230583449807312171059567774848656456014192052165523517400391087189491584056470806562289998785368937217256569
0.400000000000000 0.5108256237659906832055140963036619348781107964457682701779535578366846944890487977565181232794475220119962739557576971573560010033941563785808147466964283169490168683138018784741191573579805651535275848768049682562441337704428693657112145644462293057453510398744604990324611507796443723235531308050660935463 1.145581789477803878319133001773190142155853194237509120309415957116896846931222900825865236262435674918410411313957733754486060794285306756716691222620794496122379401210244703839765039962477427769540416792378854047978742664584358281278440462801605170315609771373394624666095997822275703634288216679315576603
0.410000000000000 0.5276327420823719174199325356490307911388561879270914225546191048759451050892774831126544503765628276734916885286875349837677938236460534818141027898346743296155034276871404630824015254293647234835409133511128112929535283511755640884196207635467502234409079645721265164705204464281229207210802850660081327524 1.139383337950112422169749443357814138714538940066835988700101493530245153623108279106115834360121454103060609874242251424743243406742237810098493411586422853910735773077811853789192321312678466427876745813760835102309074899521095367259029365533722534444243696627288543016214889765953768159387679491374048653
0.420000000000000 0.5447271754416720314354787555486402416321899289745466190243054407989708162471579115727639683649214864959345023388349768065752273832282983487566294095868681581802212535633484772570014859127957169840452631440028396712469600606475637694710829171621713324097486051595402058704264414304527454746250337867633900788 1.133282067768838193268438639297819917227782407601193832241153021706731092692345973343668287669260558395974008455148321170776087097855776527209031417845437153626486728899655318436302914457329041561718195899165829116219341354406056719706543351502801917498220027967846376824071513460394549315767058344848561746
0.430000000000000 0.5621189181535412166317102405583491733173331581356676817940012318883582240718987048842202715497246120989249057978644951754290929135537730810151395388931295369459530336858492814941640900871381669883225496785500350952973280071318625743577251817921504707595133957179806625469891485815491143769700467549513676064 1.127271812140979587817477451195321838100381936279000738045508871445459492573888611392024898731200011481142196550675507614097165483172981128586647915827232252795501861366100548393084850228854071726330040944842483016433015711545420484386775813883186982673136239128809048953803315154872901956612899592055644545
0.440000000000000 0.5798184952529421346789338015510189813386178445949190012452256235173844906935515458667459306020690070648694308170092991540387379652134349990856043881284347172658072360617202727344193247723240022309119865669837098317047534149742488228584354382478097751576786963922907133085168787479772276920575510252769781597 1.121346758749876425098939559856630316252471131219881575924827644843640340599883731770243925767781643741434305246193078203012054785154190017639363185504583492643071417203462731306978979213545850645315723880768366328567699812823124427211586165653895203152008681352626483678470552423608357842784294526013423198
0.450000000000000 0.5978370007556204493732799981774114758548947690516110549354402013303926077338104827668058240833821944692535391747189358448394765422451499183436557299327495863619928724732510194446462655121866253304621916186425886924708004779060011624691480392035945193872551631954781102047247624491573549589214970383486044302 1.115501412968832506135195258266632890777512418073447140353603527210253030937941107574610602673128938087324027063283400158469744138086064226941691736771027515399323235175344035296130808142386540368710571303421544292893974727968014117985719441137770499014235647304347746304343108574663440640122061358426318602
0.460000000000000 0.6161861394238169844330150771429747331842311694290423427418927915292687177291833442452838187415816427780239998661282143060295180166159234931414983742606551852255985382725938249591716544954918438744359495521785229465817960983077489592995541176416125288134147772550305327011824227077501156668848962805740396957 1.109730564721439659515657851338805032750730258276967885225651188264535138900564041613123240771292043251267031017901804520103486257255325570461657540010346689870929973956536755034401573147191234354387514227673769571893702814950372434479030677015321279865470600881530079507368697307471784909260347965104117888
0.470000000000000 0.6348782724359695338915137703396706448422252243463283490185263319171405854112151019373344656932753668418217476034816342484828408524878564024537717982983996986900939836578297417445023814640331934326344973668781676206464338246352623065836667772720209527705352870841844381235386345933072371105314001548929824811 1.104029258473931995278974711603867860455189805926060891423614438748767960155115312303409182893638937512170963092745934438023659219966905149177506409288892629632196085973524879253650254765096401786308477004137909748695644561515658382517854556820331976111988866481022011194401585891199881083217661492501904628
0.480000000000000 0.6539264674066640131480312248870566742459347637768283274062502722848933080909053498606930927458697328306744139506684041679158559666627653854419651179551137033206621945168044472024198112252930557718007156472742554933898427429865275270024998751356778883166760844551614704504311625419717995036779181417005032941 1.098392765915509658136041380614517200433803322987514100699176142317849255729618085264417159155310842446330765185415501430590989080379800285374453900364481409929916428912514497917966308535355060043655372687337786888939917826159617165082651224078339926289182777166274689959088355375343260481962329669891564786
0.490000000000000 0.6733445532637655963912030545730761749665094068490517130347237304153583503351647126862837873279615603776172769714275742330534538622883553279800183016882646971027384393956375154317544090829387768564359333919380299827669511138175811338696302134626937942766937832260324337617321777835028210974988533116376314977 1.092816560940714612760620272397497937595132704410182832629678392680494449632703101046734438409299242932535426281554917538967649542429326232739209809166025901405651729168386136442518503750788660789267969602723845985915319391214594474243630858804319264228381832081173734379615568631026003930749560678585309885
0.500000000000000 0.6931471805599453094172321214581765680755001343602552541206800094933936219696947156058633269964186875420014810205706857336855202357581305570326707516350759619307275708283714351903070386238916734711233501153644979552391204751726815749320651555247341395258829504530070953263666426541042391578149520437404303855 1.087296296595752199193530315301755649650380238399800281661599315710639720155777997273210288871695824897350034116560886004563006134516776821214051413715158467263288861585320535651090119752068163781541729208047009583603288807175516319941886555187428504073362951404008704418202112943907290252695533397326411434
0.510000000000000 0.7133498878774647578252774224823689559280335180938235751478755020599854938505664248966774130034535426978121796728702154433715464148100398270346585478697618271501654804425597949230810916355316482317770632082236519295865373542521425199128220361509370525218466089538936884773649835417969310921960138687863352041 1.081827783689816932566974395649623203280545981160720042124145882519634857442902099151240434278745285473872868826863132852501218753276004386021875645168135458668628583677311528417202351750745597839318540134688084775854535926653584988484502036434528956150631036555657461101041854048002727730674500827009197631
0.520000000000000 0.7339691750802004389718091866134964382527118819937754838492414303240764382573171311749253473797897577279596149363318885897089657612025714641490898608899821206397413641542422537469979363125387432685510398396768521231556185082910469286132389846185705546421064317898043681022955377567231344695126748959499041040 1.076406970804325629292873904928206896173833407678223112160570789237042188142872343748310871060120950780596389221646110573524700822400266683535892071059452902468731589457625492244653078803794906428642221764068862028587457704291610562400830534989675341184106192139644148847624749438299533773807328984215562944
0.530000000000000 0.7550225842780327812150322395965547063061524752373219188661474551283270058489038878613046567444506157274839941835549865377862938685224985037267230042679805854139606764610674817731511433766601140033263868432890072686489051119565452423151198509160561818658402737889980688783686068667650122194184029339935890894 1.071029925458520934639833507724941105616634562455929231442182891240003515185776743479814577473695614287498940317058080191766005686750024558620673893772101797827247741352464122808041338585315884508722637655398784594125322543148401858134419955891181111447452162201506444501487153474515134834464479404957045776
0.540000000000000 0.7765287894989963678119979561003557286843225280568549559473404149587583514002119466677299910297830947877368734926716746372748020593711451517244070285982120871843450195080191178903067945224442090362515923175122937497034512541562011453943294798890832514956231439116874588584768768872116236003634584621476465430 1.065692816209979690079168541261808519400971617724443965977855879387876583928130799372383126253646865697900743338919783430951270915529835923838030382763109152173364162508275878890046777021781948503138478448810463130184579464284668282457986397616520409343582003843225811308985782871315392222793485267802807328
0.550000000000000 0.7985076962177716106447331022974893663816205073435293266846192431859776452098292620946290224585528083080292069309412028823590372489798976715933543791993028302073092407871633816753595357614029521920317147907380526455767828030375611685204047087201173625939466878335771289950879145822099825011467175192483765349 1.060391895483737580605697308630504901076235448931467013979390750749595285395202277689590881271378444294071471234163292680318588901002633921916452966901226000193210998530097750080314625348987043457540688955048574931505966827436170742573769109208070888756567919234112896394504660626923847497444676517039640305
0.560000000000000 0.8209805520698302051395750884872459792294958545996182686067280738177843515020788161852130481837244301852168801552931272771924413000535650039119308441263033900527173683136913947175250444667448034454856465815144725593822852157541787253711724593759357682840105551108219792745591494262361171048810411292324149878 1.055123482934443559539561054278975583315331790447522020979232761946461974284040734055865004230723331922962650730400388939566408662851238017362912276819609397452796779297936697695393347510586564107267090797555226500737658481121764518059447002128807672392149408409396744390781973433620133940750677336473040215
0.570000000000000 0.8439700702945289445631403960228813796430667923759905368749705370122860454817185219344024120951993097864298877164757057190595005482551298927512776116649355447947072897519662074508699695795225918253342928674276139163932310092539148055806493290582155490475980560163050895754830169305872593009488622644187907833 1.049883949152446879841890249604291442969622258433924818071125291262318335460086611908287297627432448665652496792464870145522834631041252557974692779014603138308446684724462258594469160944877294183900322608234127549279149619053970932369386670337758524247556520119836183566334806855269561014530680097995531933
0.580000000000000 0.8675005677047230621181528075448464128421275554926800577518913088666774414143320102048568297811742933609023637921928048790417742107991762920981440206313092305240996085350817759356597031757463892694161164809167942210374024475689406256676255825216978320062743443514073432711436425505428378696511377394592611483 1.044669699527110676403471880947449831778678055147966016166156833282586019985483128656664457908449024687978482317896929209259249181788490544860465261380297914994115891634342044020928338270778649887735408206989427947797608922045592577308908859621404226831313218602794098132873320273369191179905411231787180846
0.590000000000000 0.8915981192837835641692195363313208268257925078582443184473928916751666029490474545096772688072097856459450786891980054200684197659297074740785631457578042738815979183938271799779676278159742953475660584977155867776528042675975814962202488430495416818146243253128903393931368206250732297214060775867301250563 1.039477158078907532943828291163009857959658767625357582459413366805850212214271984202228717851535085470987583471226928317998960817656191938846599941119501554352516980075589428845413202827196370416036857775147463809268089449005284179164912740827836737400704233071889179011341442078597455543561770790596882255
0.600000000000000 0.9162907318741550651835272117680110714501012199082624677919678819807853657379630490242705510967609232579648220011448771660384849935665456426009458658286297656214520666688118104631858175784498515861468050782363818221506052130208591378340895756970753884226383423683509643962010296311830013037744961346242409432 1.034302751065800990652921219804519278372209053404730812041857159000158159652384110796974005731638037428761229745513924287404855204795998079009263644423609065210730781163783852504267253448115518740145100189561790924639298466513292618867926118291831106073639336028903618844303787034932815825210394071718099785
0.610000000000000 0.9416085398584449405872502308808841057494444746745893839129159576341862588116858141988039919249750191267073469258519098929188922122485066784545047504579882165789545669901659504036601896287154428103048455612073398827224917755812193298116900194095659451652717324142781004130579263445374096812715048558827862827 1.029142890158702749196487936161503455266015730230707250559289360032134691567624665072644028010807036458597927563579386652950781143787910923832155859975766972821875747062459343980577517158490625757791668113528261592802810220038267515959295540817345359450831896009727089587203422735956009033754327979135027002
0.620000000000000 0.9675840262617055986097233560226983098893235815981618794080155560324588953208129561519726993670380133448934538432516751841115769037261623450352706580253309856183882320408592134832307503076074534209417698799814486612037994497098523464806001930429965534368006982118711279107290274330877433571914120845095150033 1.023993954964877839967545649097960752097032305254775720792355020634304762855815600955216575255561822342236599296150788609659597194202646620246307017637763242796968391796797709906262673384011559071212307707237112904674443074342207819508283257280556275091222678601319025065613751426405885738006753845710349013
0.630000000000000 0.9942522733438669236678872383372812513021253900899097884217431207421554723643438950729728765070279359021266157936768298810374716317216587668223626693065372639676727944868789809852908664897412196854504786323892142669159292229596671171977898939215578472275351336640012655429059766946597065140612290878937515114 1.018852274656281618400415052294590401697923342879399786833884820406292649179620955895594771389146565201690607325017448076868213162872352687788792199617029606692859818669404285753751354488454302955669117090651675872493544101773060273765512975242086396542666649979831525755582115934644421893254141636739160258
0.640000000000000 1.021651247531981366411028192607323869756221592891536540355907115673369388978097595513036246558895044023992547911515394314712002006788312757161629493392856633898033736627603756948238314715961130307055169753609936512488267540885738731422429128892458611490702079748920998064922301559288744647106261610132187093 1.013714108430906428707291735810428767070713732586752711114717878901626518832973044392219483711902514890163542690889132621379213820846503584812803560100220876246103006168740437854062782661924601549131518344442375080062583946398759288713389212599793710241177591020653036772648100418327961514775233918817613121
0.650000000000000 1.049822124498677688329870832699361046039516893407167041694617760523386368894977928054202033498145458890907570857005793455371293443163150470550000025569956875505810311049651332651847584441657497587011881719476323920032389152298752834888476173600202665786806254929953939565049134425002704703912958978133597988 1.008575624497894885100402750933390578466685091383830636209745107128455779641688128320706494849963958747531078119912262612480728870930480697653763255068387098742046600878492700428648610387749989281506098045269808638302920051000808396910260610052756806430221813764129739193195085973660541416186371704944162474
0.660000000000000 1.078809661371929978369216170037425311538499830311545910648738054559459021584078963954036215145274961623585825016814754241735937852460744592000149420820466145775173637750647447420821069303408063289055153593369443548673422556395570905992505224713539876953981085719922899125472056635041450077720218641195778895 1.003432877229593943461996164965530122982565353856848918743239286548891765859324997677335514372908291330322481457852028564299639781434087234370513020208270649061298917454903405622250464343434645497260884632178661712346809461643295434048106493120312457670412844328356561481819705148885042105120345625102820166
0.670000000000000 1.108662624521611132578794094481073410733005565497379325113393759167077302222859280523323947362829716481249813130476633002195477545639306296924470476629177903311009740787052897918765422870167190483989776495447556948714934248348870528180362603649823825132606203069938609237185913228801727282474627843414697976 0.9982817820634471604890634195818478414852445672408928619557123420516462167673318242283621633430583240619584084420316010792065891781877099179540754841268648554818931846465522033492685758960891043217178165925166856033606226241212790030787299226057119604068480485745864657979926962066930624515586586206865585713
0.680000000000000 1.139434283188364820949822302077845574824702305456269681463255754468177109506231382442677775197103158973928162981719068598391449751374960728169220980022183569312176562509252185736064596533008029701170260041108265689062089950869036700736113995869416637319393734283694833466035416608261763449734040225508051501 0.9931180876604479465877308259621651872104112389974327710639948451623352800226423130433963459191322615124112162434119947874555380205156856638450817285260241302781178031968432919577303748793688641133463383475905115885342972914842002272724441918940396462207990820737736850850811812746559034344140284281783623798
0.690000000000000 1.171182981502945122106818584826371204752264046776953980309937729460163802757153728258129578843109966110958631195532652451948507715812900513555710389036292923745548286019893149758739907737719518853864946235347537454701555333550417917773587609975429822971945822190746216363597642086252743354190221326605369794 0.9879373447305711269660934313294464857500356297657755770295979843181969837760362221033993120010292842213424633831693274435021531445482446301929348406782603540391654343513663724597272430157155439074410739058890415051345974670719900383036143486492865238650227935924343768258105880427631588451161623117140884774
0.700000000000000 1.203972804325935992622746217761838502953610930806023524298633567330078316458743513362381450275866209553997754976328382891041521239152286935613485498331504278879744439142173313664426195981872238624650934992169466211483254245615550940643279719970963445271233990327467594358827793433748611481368082848806523932 0.9827348708135430251592579155075354999009697935053993252364576273352646946263197636059813137554236244076031983062032232028072289087871926920845540528539774743703325436502691553313499881023600646827310511171115099683614349817818898289069232073192440319984926251575889819295108003840795688607383826833012408889
0.710000000000000 1.237874356001617340852710877006816809707690063334801873144985450292364438216852627178627295361340174037935983359405662540260747618986428905789300161221944120110948824391719912447308524536687390455168613259367337626486080535820245344403148072686905471935631555612547301196793084084556984632439985830503820464 0.9775057101479907541189667499198286576442579930364752937138389767447149265794940967700475313027687949322815207783011802719502548276987980556120813652333484808914242465666251419698721898600526909842090136450461788015081723829694913056461891082451303012348515829482610673733961156206470556830043770019710528974
0.720000000000000 1.272965675812887444096165923009195549414117978955174255365905633010778112663246261472609257598487694606870911837579984887724258200971565556118275139763510679196534806890091707924726363396215675702035336682348207786943873890146930397790500593772543914683561646845297808634883521402081466849872503069017408545 0.9722445875633173708817428961917303495547359816168132614899709451517440412846925302180038328374731601241418957818166310677414271348367631006121914817994546178611560128679806441368613730561220775999634845137718998861505472270872706140998801147345470176435175426741442147961647253984909406320247717225486249846
0.730000000000000 1.309333319983762293850247198601151301259731303789297596862572801022662339698878059851147145738000330320025480886698900039715038252374054050174169125895731147156326109100965260149478693119383517345559299667543020901820916573480430534231619273166346668339297727708037628027549065361854354824699848324314470081 0.9669458550728510536745412090426780545287139863072494081549354919126627414787328282041968562420473664401133226092731979514664159652280590655073817244030999301658778253477098549811198320837334464832655700263277520939122603481603315503300339578511234644445180863517852605334813547906999979743995134908122908859
0.740000000000000 1.347073647966609322565263346345233242321434898137083581526930281778286930060600065466556419742288420372675894971239089901601376202420895942474635869590189665251389765345175882392726849849184729242924065762638753448628963218159209101934565030660412027842559034908168565776797805196076038661492870185440933680 0.9616034295150961766241313680199038498089891142535836964115271907008885066498684729234505044043801494955272739771129343435446183786961668481179268360107870192826397648092906495207241117375965090897521521548526240516091867538240171231488562483350580878369427053664812479815265346998932738508295385232625829449
0.750000000000000 1.386294361119890618834464242916353136151000268720510508241360018986787243939389431211726653992837375084002962041141371467371040471516261114065341503270151923861455141656742870380614077247783346942246700230728995910478240950345363149864130311049468279051765900906014190652733285308208478315629904087480860771 0.9562107191562181771555852017528569708789888547455634801841782169671648058587516260608411434955397561526455053385045968569000565540574870327570372112698954934535949928899146892255034485919303570685879195696186553053528618608465505216715854054190188603032002245622587150915192330346655307689216398676394187881
0.760000000000000 1.427116355640145748389041308071673006328212016354030737969921439817470060227011846780788674376208445269961095956902574323394485996960702021181760612525058082570468934982613688937304974936430416739674389955041350078394738983463728503545304140143304694167989382242811463428662180410827373627327626939690334489 0.9507605365947481417312765917942379236136800901371953741877201872850155038990828684034910357473336676232782235888285388652924354071807408936555334834634424233278755402234756194207239613711791259489436589681926398722897483668341718623225287605804459615272562039197461155363004106363233929412411215070548813605
0.770000000000000 1.469675970058941677229230077558532296759822662417110210068020424452151973369906662273593318026201782329738354513242360370960322295129275708757077780233288049115072590336390553080613833146335882507374942432876791704942571729328882720326394635413817391021506094364694554184843519541315862758178410505888076928 0.9452449945472210779048369626751508776690142361216666110376638868979152658380300476310660238697813468145951052463479651011979426538975099360944703321998685051130413946230237767695443399435201244594548935722917880948057423157686385884267306363554363910983559101123574933533570188277837848380295947729898771531
0.780000000000000 1.514127732629775514556807209945422547304995988959873522727408083311177973471773531791076375180143117727218361175863813010877961535811695560944601595761379351983444939142062829907832083090636476916608996696878970514621405690926860300303237614900669907809893505563829074600925792080340356262695993172972845373 0.9396553800668992401746085178788529382589270710024673763435717747506799190519071326654840760738889342858315890597227108698215183816922153546462846820952476075243538850594036637158742129057635523439852261938241208119859102651241270298658693458374690447804810505664319658725130055061548378465205295208266319742
0.790000000000000 1.560647748264668371535384929003022980917627689852935311872571318360071063384026725810720156777592980902903844812763490612727294446557306849130814772266385192454827179363453211125966741799638062740539466596281292176276522922741622200599690738046431971532157294804414438597510285204647077027466089783199691534 0.9339820013489420506049990391370998329113000643712697852816616541219822373054903493814058410530687606645073827368226725527924254650219426926165690845913668252726860386333533834022013590698262435911498492052439173977937665355467761888750703136676825252842995560080622894151051771245884406192868515580642466404
0.800000000000000 1.609437912434100374600759333226187639525601354268517721912647891474178987707657764630133878093179610799966303021715562899724005229324676199633616617463705727552179637497183245653492856202341525057270155193600879777389725688193540712766154731221809527948521292821358059722567672285287240461589448178364671329 0.9282139993448851950011237478883654321162799199208668553514426437962304384094600280753764086729683132978433219583459510463188076311425394629001186135415779739562380453389305022757414562649253347537601826508237448281813673991068643322348331313712934677708625731045050927965859012432539481487850207854889567599
0.810000000000000 1.660731206821650908026955477480874877964823715958417133528695565525852517290507671757836026363456700886894934863822360917797097139484292902067941409660406947549115802869230648673537788931499126892065119995345946616442919924882533921412665348567730692962683648664878223237095670087191982515006364128249945389 0.9223391137075345059932286649621495413748025459378235793974465954560962809851658351701422763798962057930313208166034627817894224484781066632380752513670295247306514226914324899486541141113143619184815401092721458687660154316204037146421512303654647349306230794281967236608499500318312302453193724449838449052
0.820000000000000 1.714798428091926675828260314065500437831721727251791794476587125166763010947792311118899573555313731565994028932086080048397522242546443314194300245027932595828761307455975192138545353339852803778178519868974434467727388016058420306354494284417192751016585030201928093391288944213392983804921213653872617478 0.9163433887480456407110420062842608978860585849159252199858035230000068563788199400343162442265825929845125390639961064712168705406317447666432020388510776631006265502100969529966740262250859300707145299653515771804468814708955955599170444170694447404140972794648591623992344590029943969477064743079924970341
0.830000000000000 1.771956841931875287786448291495601879613999964671801164769418064052852643553773679559899542141693649165587306037385439975421458088218875149032820172455542107705901208579018882611128107927299736760178503708733941503912543031568252480924570380238274016479864036172929994451838699289145689235535170684936209280 0.9102107995387762208422863635531607965483430986826067370016541577132724676114947774226922681247203594361851039958346812672875065731756953261216212230136365922612665708034891063693245430996007977799793563690646016065575181238005420059809574902063847975932556786529887157957833001568205708780996427446828908115
0.840000000000000 1.832581463748310130367054423536022142900202439816524935583935763961570731475926098048541102193521846515929644002289754332076969987133091285201891731657259531242904133337623620926371635156899703172293610156472763644301210426041718275668179151394150776845276684736701928792402059262366002607548992269248481886 0.9039227701281614436130065341910547914951688336197999070137174818010633876295247976115855429251381583666898539142805507186670120641215820382835090967875226787748804896120029253699926678286470037297859354478383006895986559274441833470310448401249482499972612864603344981649384149256697774873149733002515776901
0.850000000000000 1.897119984885881302039978339220015071029111065166278778419313576823471938428438228968244777272284897095999235996899068624727041474910417492646156249966580240810472009970544748854733234605763912095774285107533964166722374720788232515575344875495697584797116940780474689685194436087852850639183034892546954317 0.8974575435619101528767115689278122812637858834700449081181306540627011694459628238150867625811940945626250210054302483422492491015722582103607308733043053794261839859143069104471178207955144704189273628172374890404335108809884440120358970078853814997970676023686064648584245293867574659096212707493136190506
0.860000000000000 1.966112856372832753513398044467372117489618113315429509486585642504171734632940977078472584594906382148872392858150670621409778436729696113150945891398586641127262377718463143115033402020107349173158686797712705742182994365319611972722565749297278054209444597298304903961250164056185706007687455112757838931 0.8907893445392947532647267825657960717667395487831546453293607234273181106586616514327376960837148468204460883248092219734106395447565976619750241560632949328917746545849132298843122835144716931672685202657913126493060775017739994877409686588536370688823895428861828144958477796321630273717813764466358986662
0.870000000000000 2.040220828526554631982495467803409810396935032497338835647610291271680552030294781072419746738707107914677375991809775635286896438179026499507306621225265627182117336173547317583033888473076402714047415878003251403868083693331890676866630186185146167368441985361175661103164447850180277819307822229181364065 0.8838872457789478566398037185922394813766967588006188353789817397797593317308311915147149797225157971224306569644836700475013756804217834908014919115643717360479991652948034682240452208856118283802829736928264214200022467563154540534787631471120744588321208191017556752784210840057429429644365085892099858884
0.880000000000000 2.120263536200091057806273429529849574403712150714285992090601449310863682196706562386652001372627132811962576977473260057080006232718832578214431364160134044501196505810985124127612013560322090210797740070405848033633859458636410078477369295668038833693872332695818558755028823064931612785142578983430764875 0.8767136008625787605037771760770520850200135745446516220311731063314974855910336299176581846921791121779761495848210840666252535685740172755966014592350849115239545123106758857617153039078979658396702093810978503928215051632085116333922913776942735225439559190299755281546489537060730059761019474347114391409
0.890000000000000 2.207274913189720823974039331403599115380496123320128776848088092804571595441468247396939702176561805269219842196434498744563481771569826117977272347396455313914172509970434265098139121714528150387732346812243468469860526166099541875235302770425404047335776456016836169927292434734444595420510945216713275759 0.8692218252721226953834892681328060969513990216687625479191606573321591164412906104985681527216131566678986139425373743433463013201526098976297456187972735320039437103664338649239201551457316985393537838841168232079553447778775422860659346365027579304965903781939125000209572131286073782080301199733443979533
0.900000000000000 2.302585092994045684017991454684364207601101488628772976033327900967572609677352480235997205089598298341967784042286248633409525465082806756666287369098781689482907208325554680843799894826233198528393505308965377732628846163366222287698219886746543667474404243274365155048934314939391479619404400222105101714 0.8613531660807756489078804140261401264677367220433508116532958601061356823248807315084104167791806295653536643225691798900616059608582066939565725041431739849114383931332731434047985291373609978135057643155181539892721824519703281174835588039655687477296163044420741179302313351642299815031228725330531572937
0.910000000000000 2.407945608651871985245492435523677005907221861612047048597267134660156632917487026724762900551732419107995509952656765782083042478304573871226970996663008557759488878284346627328852391963744477249301869984338932422966508491231101881286559439941926890542467980654935188717655586867497222962736165697613047864 0.8530318434822327311552700740241576798493493694684789747794955968041395610575483805584893333773389031358110090459591769260984561949766132977815440320020123452187251015710966870532783687151391515958292858511949174219912163000332017742365307399017001657735049178300435892005602267132326624587219140844230652958
0.920000000000000 2.525728644308255439784286544994198710975702574176780189704615773454964353445620813654404429189940534057931125022860440065762490222891221842234562483292335493173631704165995056116678673780791376643416960271837261599540330901214399850600244306918884916371159635189709024118768701916470241765363944312988912272 0.8441574537210669762624091159214555925462537014913708626333191807149914463807222635162239810061539398537898772023252476544475253247190185196559636186600767970139317686632331297236207469740994306307948334334901307372393750618682839510213705929285611566360424898812563732954132984380241904851166121880425922057
0.930000000000000 2.659260036932778062930630165925548685565118247675684763607265651997565356602635692684335911591325069690873873878721356355095298672487826670183616643033662603057989948546834578305340440643999022644282036913077203697422114840492293547654630904822012193735327547751311999287616806710289945165502407156498269316 0.8345925149157752625166298561336244228033210919417303767686291754605547518249497920795272461312477877353048882620990094673594708450301236863318838885159750981367766548512339413774717741042243250095035786336095940556029790962914965178581508474260665449934847569910858961792625311157603641180708917783410775860
0.940000000000000 2.813410716760036367223505550988026142479212285074541246211281458804257304166401277992515328369045820353964057998043945790765526468476963135247102115795210006431924076639356559317919052184213763681921090185770345988872979933809091653409434451192772973219755283148825654081395465719035851942957531027171195260 0.8241408150971539800207687104479934667078136252399588573996457493841354254700886731515650772183264179968935120839931195069698318387447739366657714017830747370798572144502904503510256513413188171614214237807061409012418499330288584455271764326348583216156625938104309659295432582891724759805476898958742852856
0.950000000000000 2.995732273553990993435223576142540775676601622989028230154007910460966231647047195841860532086016985883969265062856934367095045700840937313698958120733857651413634779153926116034106933450124871999516855424329875687867966638538903862630285042271277807000287193727372250375300957593495718777219352265845532100 0.8125068290042144746535457917087014944651327244196103292988719392006622517528069065900495005200105798013222268242166655733122016252654810200650062617826994287623183320525210255194197899403176535446934524944183917915867847852083593600335097180096652220049690363552199496457472571504663146666294392170079720740
0.960000000000000 3.218875824868200749201518666452375279051202708537035443825295782948357975415315529260267756186359221599932606043431125799448010458649352399267233234927411455104359274994366491306985712404683050114540310387201759554779451376387081425532309462443619055897042585642716119445135344570574480923178896356729342657 0.7992116340384007844508862391428073966257386119360308494963459387700028476930121887574629160391977644343841179305570680367929801216249261424755811123428712974675126418273839167118197002352396399990982567267012767306851914539473913884670959762652286310228016437003186541147626395334347750151099471525845049026
0.970000000000000 3.506557897319981676640737672446202710554712419434796500331961468297650926136095993598378655365464507895965539018614631524451046704235093692279772867430285968362651647467727994508226090808105437153044440301134843944112100408981773228341499606717507112745638233601832749407762108373140091100772483070911625646 0.7833922528271254542121859553358598910627431795578083630609648703857771073044842351118788537544349364534597537504798569988979708495283459281842877414652548187281674708152162709742000105769707148275985859852745326023049493231914235173627261361519509063421948385519449314934684776461872001840457386086464933627
0.980000000000000 3.912023005428146058618750787910551847126702842897290697945975792441751597385010244866131083182777909141934087064001811533133530694407482956299903986562487417035086845822737926497292751028574723585663660502566257510018571851559763000464374617968353195422925536095723214771501987224678720080993848400469773043 0.7632059706919600759067688996672983742959960007588316519661020019771774164242392845610954202235702891245454689183595348552538150689515986392261260360072622818386784492496931606839503025160079477312762655564277061307851773633151448441550709642195176266824203239156301847645753621176796402857131987118024867986
0.990000000000000 4.605170185988091368035982909368728415202202977257545952066655801935145219354704960471994410179196596683935568084572497266819050930165613513332574738197563378965814416651109361687599789652466397056787010617930755465257692326732444575396439773493087334948808486548730310097868629878782959238808800444210203428 0.7331823888886979707161098906410964348844613756388113543338829196739104221595284677215261985615501640492190216089388813488831583919166708273986029680586343843896416469485520701167427213802605839803299461838112352210429913264217218031374305900042533867035430000389155274617216156790846231410486986321346473859
