# Supplementary material for: Does Mutational Robustness Inhibit Extinction by Lethal Mutagenesis in Viral Populations?
Source: PLoS Comput Biol. 2010 Jun 10;6(6):e1000811. doi: 10.1371/journal.pcbi.1000811 (PMC2883602; doi:10.1371/journal.pcbi.1000811)
Supplement: Dataset S1 — Raw data and computer code necessary to reproduce all results reported in this paper. (0.46 MB ZIP) [file pcbi.1000811.s003.zip › Dataset_S1/data/ucrit_v_b40.dat]

b ucrit
40.000 5.730
41.000 5.696
42.000 5.663
43.000 5.633
44.000 5.605
45.000 5.578
46.000 5.552
47.000 5.528
48.000 5.505
49.000 5.483
50.000 5.462
