# Supplementary material for: Does Mutational Robustness Inhibit Extinction by Lethal Mutagenesis in Viral Populations?
Source: PLoS Comput Biol. 2010 Jun 10;6(6):e1000811. doi: 10.1371/journal.pcbi.1000811 (PMC2883602; doi:10.1371/journal.pcbi.1000811)
Supplement: Dataset S1 — Raw data and computer code necessary to reproduce all results reported in this paper. (0.46 MB ZIP) [file pcbi.1000811.s003.zip › Dataset_S1/data/time_U_k20_Ne12.dat]

U contime b k N
1.090 1.31e+58 20.000 20.000 1000000000000
1.180 2.9e+57 20.000 20.000 1000000000000
1.270 7.29e+56 20.000 20.000 1000000000000
1.360 2.04e+56 20.000 20.000 1000000000000
1.450 6.23e+55 20.000 20.000 1000000000000
1.540 2.07e+55 20.000 20.000 1000000000000
1.630 7.38e+54 20.000 20.000 1000000000000
1.720 2.81e+54 20.000 20.000 1000000000000
1.810 1.13e+54 20.000 20.000 1000000000000
1.900 4.8e+53 20.000 20.000 1000000000000
1.990 2.14e+53 20.000 20.000 1000000000000
2.080 9.92e+52 20.000 20.000 1000000000000
2.170 4.79e+52 20.000 20.000 1000000000000
2.260 2.4e+52 20.000 20.000 1000000000000
2.350 1.24e+52 20.000 20.000 1000000000000
2.440 6.65e+51 20.000 20.000 1000000000000
2.530 3.66e+51 20.000 20.000 1000000000000
2.620 2.07e+51 20.000 20.000 1000000000000
2.710 1.2e+51 20.000 20.000 1000000000000
2.800 7.09e+50 20.000 20.000 1000000000000
2.890 4.29e+50 20.000 20.000 1000000000000
2.980 2.65e+50 20.000 20.000 1000000000000
3.070 1.67e+50 20.000 20.000 1000000000000
3.160 1.07e+50 20.000 20.000 1000000000000
3.250 70038999000300827388211438902149163394460846915584.000 20.000 20.000 1000000000000
3.340 46465208268703176380254174774864326930932080574464.000 20.000 20.000 1000000000000
3.430 31301944310085733260073989553442555681232117563392.000 20.000 20.000 1000000000000
3.520 21395722214057329832289461917120225248822194864128.000 20.000 20.000 1000000000000
3.610 14827827835240318813618041129016476899013445025792.000 20.000 20.000 1000000000000
3.700 10411882062096029681838733196396479797801489793024.000 20.000 20.000 1000000000000
3.790 7403028506667026223370807930446118882839453761536.000 20.000 20.000 1000000000000
3.880 5326778371376698779506494432467366121265797529600.000 20.000 20.000 1000000000000
3.970 3876670041155806116692517814404690405305618530304.000 20.000 20.000 1000000000000
4.060 2852146973535653918708631547891711554794293297152.000 20.000 20.000 1000000000000
4.150 2120304048046793403102390682997096867307456561152.000 20.000 20.000 1000000000000
4.240 1592007540280821399424592444660880691865986269184.000 20.000 20.000 1000000000000
4.330 1206792258092275276694222208314695411032270045184.000 20.000 20.000 1000000000000
4.420 923190085864098777191863519993319727167833112576.000 20.000 20.000 1000000000000
4.510 712462484839802803939724823549621162077312778240.000 20.000 20.000 1000000000000
4.600 554492367777475275835194296895110913385346105344.000 20.000 20.000 1000000000000
4.690 435061831883186604449314160838368435701536522240.000 20.000 20.000 1000000000000
4.780 344029275296304071187651576503141152208510255104.000 20.000 20.000 1000000000000
4.870 274096452968506766186466512902667024517862260736.000 20.000 20.000 1000000000000
4.960 219966480595607352342427034740168763700825554944.000 20.000 20.000 1000000000000
5.050 177763478234994845813807027371475064448733937664.000 20.000 20.000 1000000000000
5.140 144628978327088383705713536631328406523388887040.000 20.000 20.000 1000000000000
5.230 118438847196809623301270403662261087039008014336.000 20.000 20.000 1000000000000
5.320 97603091878447033004097978023885936895367053312.000 20.000 20.000 1000000000000
5.410 80923155361627362347121174999887804805924519936.000 20.000 20.000 1000000000000
5.500 67489410426057733911358990553016408117184823296.000 20.000 20.000 1000000000000
5.590 56606983226583779605837207633864990958668480512.000 20.000 20.000 1000000000000
5.680 47741693564994252201897515139944594592518635520.000 20.000 20.000 1000000000000
5.770 40480384412071815318731270769087687335249707008.000 20.000 20.000 1000000000000
5.860 34501616678101820001270454203739001683978485760.000 20.000 20.000 1000000000000
5.950 29553881565311004071530471329880160804444045312.000 20.000 20.000 1000000000000
6.040 25439301190516310496425544569579840120983388160.000 20.000 20.000 1000000000000
6.130 22001361557698478365608520835804849023370657792.000 20.000 20.000 1000000000000
6.220 19115626497854651418088548056515911625872506880.000 20.000 20.000 1000000000000
6.310 16682668515342178495128775288020213271996923904.000 20.000 20.000 1000000000000
6.400 14622657874331107818400574365117375415523999744.000 20.000 20.000 1000000000000
6.490 12871199010219355551582020003464683951522578432.000 20.000 20.000 1000000000000
6.580 11376110284036400976877137508356512430415675392.000 20.000 20.000 1000000000000
6.670 10094920946763852235860319114869811220039335936.000 20.000 20.000 1000000000000
6.760 8992916180469083277790501839341772465399398400.000 20.000 20.000 1000000000000
6.850 8041603049905376907397825582672866629155553280.000 20.000 20.000 1000000000000
6.940 7217501263462588522118105625505990285033734144.000 20.000 20.000 1000000000000
7.030 6501185758459831645739592967928133154869608448.000 20.000 20.000 1000000000000
7.120 5876525414422974236009923768376820244743716864.000 20.000 20.000 1000000000000
7.210 5330075192255593473451856577084928699511341056.000 20.000 20.000 1000000000000
7.300 4850588810781088346137957277672356608494010368.000 20.000 20.000 1000000000000
7.390 4428626518245803748771448418118286597265817600.000 20.000 20.000 1000000000000
7.480 4056238191876819493334250928473031481111871488.000 20.000 20.000 1000000000000
7.570 3726706343676356863881784809170157774116487168.000 20.000 20.000 1000000000000
7.660 3434336951516729035967469578580876700608888832.000 20.000 20.000 1000000000000
7.750 3174288614143863223251215577049282546608635904.000 20.000 20.000 1000000000000
7.840 2942432528544644603175195441773925737225519104.000 20.000 20.000 1000000000000
7.930 2735237344733820984842436363274893970972344320.000 20.000 20.000 1000000000000
8.020 2549674169314527836346696509818574002764906496.000 20.000 20.000 1000000000000
8.110 2383137943155354023581688137565740390997295104.000 20.000 20.000 1000000000000
8.200 2233382169537187198465898124654125307452719104.000 20.000 20.000 1000000000000
8.290 2098464562469732618396181431425418386152095744.000 20.000 20.000 1000000000000
8.380 1976701655305435434654469727771641209224691712.000 20.000 20.000 1000000000000
8.470 1866630784029324929449468039983295989886746624.000 20.000 20.000 1000000000000
8.560 1766978158335526485626986564594384282348158976.000 20.000 20.000 1000000000000
8.650 1676631972831870519269046624041721595621801984.000 20.000 20.000 1000000000000
8.740 1594619702905383833815122188393660221543677952.000 20.000 20.000 1000000000000
8.830 1520088884663526215960991548644202474509434880.000 20.000 20.000 1000000000000
8.920 1452290803561226154973522703032727480693686272.000 20.000 20.000 1000000000000
9.010 1390566617823235879904082036813750047256608768.000 20.000 20.000 1000000000000
9.100 1334335525299117968748412904784172215596744704.000 20.000 20.000 1000000000000
9.190 1283084649681152148207792459046225800222212096.000 20.000 20.000 1000000000000
9.280 1236360377038533663841774788155468314161709056.000 20.000 20.000 1000000000000
9.370 1193760918734120173087558845495006666315268096.000 20.000 20.000 1000000000000
9.460 1154929913876093567610924232366470524238299136.000 20.000 20.000 1000000000000
9.550 1119550915023991657971939797628607717452021760.000 20.000 20.000 1000000000000
9.640 1087342626126940361049524608208376973183942656.000 20.000 20.000 1000000000000
9.730 1058054782595924375633700329551618013761896448.000 20.000 20.000 1000000000000
9.820 1031464580787991579810631161438277292485771264.000 20.000 20.000 1000000000000
9.910 1007373578644884546103371841211783385123389440.000 20.000 20.000 1000000000000
10.000 985605001298193734471170334375731242869981184.000 20.000 20.000 1000000000000
