# Supplementary material for: Does Mutational Robustness Inhibit Extinction by Lethal Mutagenesis in Viral Populations?
Source: PLoS Comput Biol. 2010 Jun 10;6(6):e1000811. doi: 10.1371/journal.pcbi.1000811 (PMC2883602; doi:10.1371/journal.pcbi.1000811)
Supplement: Dataset S1 — Raw data and computer code necessary to reproduce all results reported in this paper. (0.46 MB ZIP) [file pcbi.1000811.s003.zip › Dataset_S1/data/alpha-beta-panels-prec256.dat]

s length logCalN maxLogDiff alpha beta logDifference signOfSumLessNetsize iterations a b prec
0.01 10000 8500 11781.1994844261 0.0100503358535 1.31351470947 11780.5816346 1 18 1.31355285645 1.3134765625 256
0.02 10000 8500 11781.1994844261 0.0202027073175 1.23174667358 11780.5126534 1 19 1.23176574707 1.2317276001 256
0.03 10000 8500 11781.1994844261 0.0304592074847 1.18366241455 11780.4876255 1 18 1.18370056152 1.18362426758 256
0.04 10000 8500 11781.1994844261 0.0408219945203 1.14934921265 11780.4876253 1 19 1.14936828613 1.14933013916 256
0.05 10000 8500 11781.1994844261 0.0512932943876 1.12258911133 11780.5125918 1 16 1.12274169922 1.12243652344 256
0.06 10000 8500 11781.1994844261 0.0618754037181 1.10063552856 11780.4876035 1 19 1.10065460205 1.10061645508 256
0.07 10000 8500 11781.1994844261 0.0725706928348 1.08196258545 11780.4875616 1 18 1.08200073242 1.08192443848 256
0.08 10000 8500 11781.1994844261 0.0833816089391 1.06569290161 11780.4875597 1 19 1.0657119751 1.06567382812 256
0.09 10000 8500 11781.1994844261 0.0943106794712 1.05125427246 11780.4876035 1 17 1.05133056641 1.05117797852 256
0.1 10000 8500 11781.1994844261 0.105360515658 1.03828430176 11780.487214 1 17 1.0383605957 1.03820800781 256
0.11 10000 8500 11781.1994844261 0.116533816256 1.02647781372 11780.487209 1 19 1.02649688721 1.02645874023 256
0.12 10000 8500 11781.1994844261 0.12783337151 1.01564407349 11780.4788094 1 19 1.01566314697 1.015625 256
0.13 10000 8500 11781.1994844261 0.139262067334 1.00561141968 11780.4788088 1 19 1.00563049316 1.00559234619 256
0.14 10000 8500 11781.1994844261 0.150822889735 0.996265411377 11780.4788094 1 19 0.996284484863 0.996246337891 256
0.15 10000 8500 11781.1994844261 0.162518929498 0.987510681152 11780.4872087 1 18 0.987548828125 0.98747253418 256
0.16 10000 8500 11781.1994844261 0.174353387145 0.979290008545 11780.4786723 1 19 0.979309082031 0.979270935059 256
0.17 10000 8500 11781.1994844261 0.186329578191 0.971508026123 11780.4786723 1 19 0.971527099609 0.971488952637 256
0.18 10000 8500 11781.1994844261 0.198450938724 0.964126586914 11780.4786722 1 17 0.964202880859 0.964050292969 256
0.19 10000 8500 11781.1994844261 0.210721031316 0.957088470459 11780.4787927 1 19 0.957107543945 0.957069396973 256
0.2 10000 8500 11781.1994844261 0.223143551314 0.950374603271 11780.4787944 1 19 0.950393676758 0.950355529785 256
0.21 10000 8500 11781.1994844261 0.235722333521 0.943965911865 11780.478672 1 19 0.943984985352 0.943946838379 256
0.22 10000 8500 11781.1994844261 0.248461359298 0.937786102295 11780.4787927 1 19 0.937805175781 0.937767028809 256
0.23 10000 8500 11781.1994844261 0.261364764134 0.931854248047 11780.4787927 1 16 0.932006835938 0.931701660156 256
0.24 10000 8500 11781.1994844261 0.274436845702 0.926151275635 11780.478667 1 19 0.926170349121 0.926132202148 256
0.25 10000 8500 11781.1994844261 0.287682072452 0.9206199646 11780.478672 1 19 0.920639038086 0.920600891113 256
0.26 10000 8500 11781.1994844261 0.301105092784 0.915279388428 11780.478672 1 19 0.915298461914 0.915260314941 256
0.27 10000 8500 11781.1994844261 0.31471074484 0.910110473633 11780.4786664 1 17 0.910186767578 0.910034179688 256
0.28 10000 8500 11781.1994844261 0.328504066972 0.905075073242 11780.478672 1 17 0.905151367188 0.904998779297 256
0.29 10000 8500 11781.1994844261 0.342490308947 0.900192260742 11780.478667 1 17 0.900268554688 0.900115966797 256
0.3 10000 8500 11781.1994844261 0.356674943939 0.895442962646 11780.4786664 1 19 0.895462036133 0.89542388916 256
0.31 10000 8500 11781.1994844261 0.371063681391 0.890808105469 11780.4786664 1 15 0.89111328125 0.890502929688 256
0.32 10000 8500 11781.1994844261 0.385662480812 0.886287689209 11780.4786664 1 19 0.886306762695 0.886268615723 256
0.33 10000 8500 11781.1994844261 0.400477566597 0.881881713867 11780.4757024 1 17 0.881958007812 0.881805419922 256
0.34 10000 8500 11781.1994844261 0.415515443962 0.877552032471 11780.4786664 1 19 0.877571105957 0.877532958984 256
0.35 10000 8500 11781.1994844261 0.430782916092 0.873336791992 11780.4757006 1 17 0.873413085938 0.873260498047 256
0.36 10000 8500 11781.1994844261 0.446287102628 0.869197845459 11780.4757004 1 19 0.869216918945 0.869178771973 256
0.37 10000 8500 11781.1994844261 0.462035459597 0.865135192871 11780.4757004 1 18 0.865173339844 0.865097045898 256
0.38 10000 8500 11781.1994844261 0.478035800943 0.861148834229 11780.4757004 1 19 0.861167907715 0.861129760742 256
0.39 10000 8500 11781.1994844261 0.494296321815 0.857219696045 11780.4757023 1 19 0.857238769531 0.857200622559 256
0.4 10000 8500 11781.1994844261 0.510825623766 0.853366851807 11780.4757004 1 19 0.853385925293 0.85334777832 256
0.41 10000 8500 11781.1994844261 0.527632742082 0.849571228027 11780.4757023 1 18 0.849609375 0.849533081055 256
0.42 10000 8500 11781.1994844261 0.544727175442 0.845832824707 11780.4786247 1 18 0.84587097168 0.845794677734 256
0.43 10000 8500 11781.1994844261 0.562118918154 0.842151641846 11780.4786247 1 19 0.842170715332 0.842132568359 256
0.44 10000 8500 11781.1994844261 0.579818495253 0.838527679443 11780.4757004 1 19 0.83854675293 0.838508605957 256
0.45 10000 8500 11781.1994844261 0.597837000756 0.834941864014 11780.4757004 1 19 0.8349609375 0.834922790527 256
0.46 10000 8500 11781.1994844261 0.616186139424 0.831394195557 11780.4757004 1 19 0.831413269043 0.83137512207 256
0.47 10000 8500 11781.1994844261 0.634878272436 0.827903747559 11780.4757004 1 18 0.827941894531 0.827865600586 256
0.48 10000 8500 11781.1994844261 0.653926467407 0.824432373047 11780.4757004 1 16 0.824584960938 0.824279785156 256
0.49 10000 8500 11781.1994844261 0.673344553264 0.821018218994 11780.4756853 1 19 0.82103729248 0.820999145508 256
0.5 10000 8500 11781.1994844261 0.69314718056 0.817623138428 11780.4746729 1 19 0.817642211914 0.817604064941 256
0.51 10000 8500 11781.1994844261 0.713349887877 0.814247131348 11780.4757004 1 18 0.81428527832 0.814208984375 256
0.52 10000 8500 11781.1994844261 0.73396917508 0.81090927124 11780.4757004 1 19 0.810928344727 0.810890197754 256
0.53 10000 8500 11781.1994844261 0.755022584278 0.807609558105 11780.4746729 1 18 0.807647705078 0.807571411133 256
0.54 10000 8500 11781.1994844261 0.776528789499 0.804309844971 11780.4756859 1 19 0.804328918457 0.804290771484 256
0.55 10000 8500 11781.1994844261 0.798507696218 0.801048278809 11780.4746729 1 18 0.801086425781 0.801010131836 256
0.56 10000 8500 11781.1994844261 0.82098055207 0.797786712646 11780.4756859 1 19 0.797805786133 0.79776763916 256
0.57 10000 8500 11781.1994844261 0.843970070295 0.794563293457 11780.4746729 1 18 0.79460144043 0.794525146484 256
0.58 10000 8500 11781.1994844261 0.867500567705 0.791339874268 11780.4746729 1 19 0.791358947754 0.791320800781 256
0.59 10000 8500 11781.1994844261 0.891598119284 0.788125991821 11780.4746729 1 20 0.788135528564 0.788116455078 256
0.6 10000 8500 11781.1994844261 0.916290731874 0.784931182861 11780.4746729 1 19 0.784950256348 0.784912109375 256
0.61 10000 8500 11781.1994844261 0.941608539858 0.781726837158 11780.4756853 1 19 0.781745910645 0.781707763672 256
0.62 10000 8500 11781.1994844261 0.967584026262 0.778541564941 11780.4756853 1 18 0.778579711914 0.778503417969 256
0.63 10000 8500 11781.1994844261 0.994252273344 0.775356292725 11780.4756853 1 19 0.775375366211 0.775337219238 256
0.64 10000 8500 11781.1994844261 1.02165124753 0.772171020508 11780.4756853 1 17 0.772247314453 0.772094726562 256
0.65 10000 8500 11781.1994844261 1.0498221245 0.768985748291 11780.4746729 1 19 0.769004821777 0.768966674805 256
0.66 10000 8500 11781.1994844261 1.07880966137 0.765800476074 11780.4746729 1 18 0.765838623047 0.765762329102 256
0.67 10000 8500 11781.1994844261 1.10866262452 0.762596130371 11780.4756853 1 18 0.762634277344 0.762557983398 256
0.68 10000 8500 11781.1994844261 1.13943428319 0.759391784668 11780.4746729 1 18 0.759429931641 0.759353637695 256
0.69 10000 8500 11781.1994844261 1.1711829815 0.756168365479 11780.4756853 1 19 0.756187438965 0.756149291992 256
0.7 10000 8500 11781.1994844261 1.20397280433 0.752944946289 11780.4746677 1 17 0.753021240234 0.752868652344 256
0.71 10000 8500 11781.1994844261 1.237874356 0.749683380127 11780.4746729 1 19 0.749702453613 0.749664306641 256
0.72 10000 8500 11781.1994844261 1.27296567581 0.746421813965 11780.4746677 1 18 0.746459960938 0.746383666992 256
0.73 10000 8500 11781.1994844261 1.30933331998 0.74312210083 11780.4743175 1 19 0.743141174316 0.743103027344 256
0.74 10000 8500 11781.1994844261 1.34707364797 0.739784240723 11780.4746677 1 18 0.739822387695 0.73974609375 256
0.75 10000 8500 11781.1994844261 1.38629436112 0.736427307129 11780.4746677 1 18 0.736465454102 0.736389160156 256
0.76 10000 8500 11781.1994844261 1.42711635564 0.733032226562 11780.4743174 1 14 0.733642578125 0.732421875 256
0.77 10000 8500 11781.1994844261 1.46967597006 0.729579925537 11780.4746677 1 19 0.729598999023 0.729560852051 256
0.78 10000 8500 11781.1994844261 1.51412773263 0.726089477539 11780.4746677 1 17 0.726165771484 0.726013183594 256
0.79 10000 8500 11781.1994844261 1.56064774826 0.722541809082 11780.4746677 1 18 0.722579956055 0.722503662109 256
0.8 10000 8500 11781.1994844261 1.60943791243 0.718936920166 11780.4746677 1 19 0.718955993652 0.71891784668 256
0.81 10000 8500 11781.1994844261 1.66073120682 0.715274810791 11780.4743157 1 19 0.715293884277 0.715255737305 256
0.82 10000 8500 11781.1994844261 1.71479842809 0.711517333984 11780.4743157 1 16 0.711669921875 0.711364746094 256
0.83 10000 8500 11781.1994844261 1.77195684193 0.707674026489 11780.4743157 1 20 0.707683563232 0.707664489746 256
0.84 10000 8500 11781.1994844261 1.83258146375 0.703735351562 11780.4743157 1 14 0.704345703125 0.703125 256
0.85 10000 8500 11781.1994844261 1.89711998489 0.699672698975 11780.4746676 1 19 0.699691772461 0.699653625488 256
0.86 10000 8500 11781.1994844261 1.96611285637 0.695495605469 11780.4743157 1 15 0.69580078125 0.695190429688 256
0.87 10000 8500 11781.1994844261 2.04022082853 0.691165924072 11780.4743157 1 19 0.691184997559 0.691146850586 256
0.88 10000 8500 11781.1994844261 2.1202635362 0.686645507812 11780.4746659 1 14 0.687255859375 0.68603515625 256
0.89 10000 8500 11781.1994844261 2.20727491319 0.681934356689 11780.4743157 1 19 0.681953430176 0.681915283203 256
0.9 10000 8500 11781.1994844261 2.30258509299 0.67699432373 11780.4743151 1 18 0.677032470703 0.676956176758 256
0.91 10000 8500 11781.1994844261 2.40794560865 0.67174911499 11780.4743157 1 19 0.671768188477 0.671730041504 256
0.92 10000 8500 11781.1994844261 2.52572864431 0.666160583496 11780.4741941 1 18 0.666198730469 0.666122436523 256
0.93 10000 8500 11781.1994844261 2.65926003693 0.66011428833 11780.4743157 1 19 0.660133361816 0.660095214844 256
0.94 10000 8500 11781.1994844261 2.81341071676 0.653514862061 11780.4743157 1 19 0.653533935547 0.653495788574 256
0.95 10000 8500 11781.1994844261 2.99573227355 0.646171569824 11780.4741941 1 18 0.646209716797 0.646133422852 256
0.96 10000 8500 11781.1994844261 3.21887582487 0.63775062561 11780.4741941 1 20 0.637760162354 0.637741088867 256
0.97 10000 8500 11781.1994844261 3.50655789732 0.627727508545 11780.4741939 1 19 0.627746582031 0.627708435059 256
0.98 10000 8500 11781.1994844261 3.91202300543 0.614910125732 11780.4741521 1 19 0.614929199219 0.614891052246 256
0.99 10000 8500 11781.1994844261 4.60517018599 0.595798492432 11780.474152 1 19 0.595817565918 0.595779418945 256
0.01 10000 6600 9147.24019829828 0.0100503358535 1.38605594635 9148.31773949 -1 21 1.38606071472 1.38605117798 256
0.02 10000 6600 9147.24019829828 0.0202027073175 1.29974842072 9150.75465356 1 21 1.29975318909 1.29974365234 256
0.03 10000 6600 9147.24019829828 0.0304592074847 1.24900341034 9148.31774742 -1 21 1.24900817871 1.24899864197 256
0.04 10000 6600 9147.24019829828 0.0408219945203 1.21281147003 9148.32617473 -1 21 1.2128162384 1.21280670166 256
0.05 10000 6600 9147.24019829828 0.0512932943876 1.18458271027 9150.75391326 1 21 1.18458747864 1.18457794189 256
0.06 10000 6600 9147.24019829828 0.0618754037181 1.16139888763 9150.75389404 1 21 1.16140365601 1.16139411926 256
0.07 10000 6600 9147.24019829828 0.0725706928348 1.14169597626 9148.32639252 -1 21 1.14170074463 1.14169120789 256
0.08 10000 6600 9147.24019829828 0.0833816089391 1.12452983856 9148.32639269 -1 21 1.12453460693 1.12452507019 256
0.09 10000 6600 9147.24019829828 0.0943106794712 1.10930919647 9148.32639269 -1 21 1.10931396484 1.1093044281 256
0.1 10000 6600 9147.24019829828 0.105360515658 1.09561443329 9148.32639269 -1 21 1.09561920166 1.09560966492 256
0.11 10000 6600 9147.24019829828 0.116533816256 1.08314990997 9150.75389403 1 21 1.08315467834 1.0831451416 256
0.12 10000 6600 9147.24019829828 0.12783337151 1.07171535492 9148.32639923 -1 21 1.07172012329 1.07171058655 256
0.13 10000 6600 9147.24019829828 0.139262067334 1.06112957001 9148.32639923 -1 21 1.06113433838 1.06112480164 256
0.14 10000 6600 9147.24019829828 0.150822889735 1.05126857758 9150.75389345 1 21 1.05127334595 1.0512638092 256
0.15 10000 6600 9147.24019829828 0.162518929498 1.04203701019 9150.75389345 1 21 1.04204177856 1.04203224182 256
0.16 10000 6600 9147.24019829828 0.174353387145 1.03334903717 9150.75389344 1 21 1.03335380554 1.0333442688 256
0.17 10000 6600 9147.24019829828 0.186329578191 1.02513790131 9150.75389344 1 21 1.02514266968 1.02513313293 256
0.18 10000 6600 9147.24019829828 0.198450938724 1.01734638214 9150.75389344 1 21 1.01735115051 1.01734161377 256
0.19 10000 6600 9147.24019829828 0.210721031316 1.0099363327 9148.32643429 -1 21 1.00994110107 1.00993156433 256
0.2 10000 6600 9147.24019829828 0.223143551314 1.00286006927 9148.32643429 -1 21 1.00286483765 1.0028553009 256
0.21 10000 6600 9147.24019829828 0.235722333521 0.996079444885 9148.32643429 -1 21 0.996084213257 0.996074676514 256
0.22 10000 6600 9147.24019829828 0.248461359298 0.989575386047 9148.32643429 -1 21 0.989580154419 0.989570617676 256
0.23 10000 6600 9147.24019829828 0.261364764134 0.983309745789 9150.75389036 1 21 0.98331451416 0.983304977417 256
0.24 10000 6600 9147.24019829828 0.274436845702 0.977282524109 9148.32643429 -1 21 0.97728729248 0.977277755737 256
0.25 10000 6600 9147.24019829828 0.287682072452 0.971455574036 9148.32643429 -1 21 0.971460342407 0.971450805664 256
0.26 10000 6600 9147.24019829828 0.301105092784 0.965819358826 9148.32777867 -1 21 0.965824127197 0.965814590454 256
0.27 10000 6600 9147.24019829828 0.31471074484 0.960354804993 9150.75389036 1 21 0.960359573364 0.960350036621 256
0.28 10000 6600 9147.24019829828 0.328504066972 0.955052375793 9150.75389034 1 21 0.955057144165 0.955047607422 256
0.29 10000 6600 9147.24019829828 0.342490308947 0.949902534485 9148.32777974 -1 21 0.949907302856 0.949897766113 256
0.3 10000 6600 9147.24019829828 0.356674943939 0.944886207581 9148.32777974 -1 21 0.944890975952 0.944881439209 256
0.31 10000 6600 9147.24019829828 0.371063681391 0.939993858337 9150.75377152 1 21 0.939998626709 0.939989089966 256
0.32 10000 6600 9147.24019829828 0.385662480812 0.935225486755 9150.75377152 1 21 0.935230255127 0.935220718384 256
0.33 10000 6600 9147.24019829828 0.400477566597 0.930571556091 9148.32777974 -1 21 0.930576324463 0.93056678772 256
0.34 10000 6600 9147.24019829828 0.415515443962 0.926012992859 9148.32777974 -1 21 0.92601776123 0.926008224487 256
0.35 10000 6600 9147.24019829828 0.430782916092 0.921549797058 9150.75377152 1 21 0.92155456543 0.921545028687 256
0.36 10000 6600 9147.24019829828 0.446287102628 0.917181968689 9148.32777974 -1 21 0.917186737061 0.917177200317 256
0.37 10000 6600 9147.24019829828 0.462035459597 0.912890434265 9150.75377152 1 21 0.912895202637 0.912885665894 256
0.38 10000 6600 9147.24019829828 0.478035800943 0.90868473053 9150.75377152 1 21 0.908689498901 0.908679962158 256
0.39 10000 6600 9147.24019829828 0.494296321815 0.90455532074 9148.32777974 -1 21 0.904560089111 0.904550552368 256
0.4 10000 6600 9147.24019829828 0.510825623766 0.900483131409 9150.75377152 1 21 0.90048789978 0.900478363037 256
0.41 10000 6600 9147.24019829828 0.527632742082 0.896487236023 9148.32777974 -1 21 0.896492004395 0.896482467651 256
0.42 10000 6600 9147.24019829828 0.544727175442 0.892539024353 9150.75377152 1 21 0.892543792725 0.892534255981 256
0.43 10000 6600 9147.24019829828 0.562118918154 0.888657569885 9150.75377152 1 21 0.888662338257 0.888652801514 256
0.44 10000 6600 9147.24019829828 0.579818495253 0.884823799133 9150.75377152 1 21 0.884828567505 0.884819030762 256
0.45 10000 6600 9147.24019829828 0.597837000756 0.88104724884 9148.32778537 -1 21 0.881052017212 0.881042480469 256
0.46 10000 6600 9147.24019829828 0.616186139424 0.87730884552 9148.32778537 -1 21 0.877313613892 0.877304077148 256
0.47 10000 6600 9147.24019829828 0.634878272436 0.873618125916 9148.32778537 -1 21 0.873622894287 0.873613357544 256
0.48 10000 6600 9147.24019829828 0.653926467407 0.869956016541 9150.75377152 1 21 0.869960784912 0.869951248169 256
0.49 10000 6600 9147.24019829828 0.673344553264 0.866341590881 9150.75377102 1 21 0.866346359253 0.86633682251 256
0.5 10000 6600 9147.24019829828 0.69314718056 0.862755775452 9150.75377102 1 21 0.862760543823 0.86275100708 256
0.51 10000 6600 9147.24019829828 0.713349887877 0.859208106995 9150.75377102 1 21 0.859212875366 0.859203338623 256
0.52 10000 6600 9147.24019829828 0.73396917508 0.855689048767 9148.32778552 -1 21 0.855693817139 0.855684280396 256
0.53 10000 6600 9147.24019829828 0.755022584278 0.852189064026 9150.75377102 1 21 0.852193832397 0.852184295654 256
0.54 10000 6600 9147.24019829828 0.776528789499 0.848717689514 9150.75377102 1 21 0.848722457886 0.848712921143 256
0.55 10000 6600 9147.24019829828 0.798507696218 0.845265388489 9150.75377102 1 21 0.84527015686 0.845260620117 256
0.56 10000 6600 9147.24019829828 0.82098055207 0.841841697693 9148.32778552 -1 21 0.841846466064 0.841836929321 256
0.57 10000 6600 9147.24019829828 0.843970070295 0.83842754364 9148.32778552 -1 21 0.838432312012 0.838422775269 256
0.58 10000 6600 9147.24019829828 0.867500567705 0.835022926331 9150.75377101 1 21 0.835027694702 0.835018157959 256
0.59 10000 6600 9147.24019829828 0.891598119284 0.831637382507 9150.75377101 1 21 0.831642150879 0.831632614136 256
0.6 10000 6600 9147.24019829828 0.916290731874 0.828261375427 9150.75377101 1 21 0.828266143799 0.828256607056 256
0.61 10000 6600 9147.24019829828 0.941608539858 0.82489490509 9148.32778552 -1 21 0.824899673462 0.824890136719 256
0.62 10000 6600 9147.24019829828 0.967584026262 0.821528434753 9150.75377101 1 21 0.821533203125 0.821523666382 256
0.63 10000 6600 9147.24019829828 0.994252273344 0.81817150116 9148.32778552 -1 21 0.818176269531 0.818166732788 256
0.64 10000 6600 9147.24019829828 1.02165124753 0.814814567566 9148.32800187 -1 21 0.814819335938 0.814809799194 256
0.65 10000 6600 9147.24019829828 1.0498221245 0.811448097229 9150.75377101 1 21 0.811452865601 0.811443328857 256
0.66 10000 6600 9147.24019829828 1.07880966137 0.808081626892 9148.32778552 -1 21 0.808086395264 0.808076858521 256
0.67 10000 6600 9147.24019829828 1.10866262452 0.804705619812 9150.75377101 1 21 0.804710388184 0.80470085144 256
0.68 10000 6600 9147.24019829828 1.13943428319 0.801320075989 9150.75377101 1 21 0.80132484436 0.801315307617 256
0.69 10000 6600 9147.24019829828 1.1711829815 0.797924995422 9150.75377101 1 21 0.797929763794 0.797920227051 256
0.7 10000 6600 9147.24019829828 1.20397280433 0.79451084137 9150.75377101 1 21 0.794515609741 0.794506072998 256
0.71 10000 6600 9147.24019829828 1.237874356 0.791077613831 9150.75377101 1 21 0.791082382202 0.791072845459 256
0.72 10000 6600 9147.24019829828 1.27296567581 0.787625312805 9150.75375188 1 21 0.787630081177 0.787620544434 256
0.73 10000 6600 9147.24019829828 1.30933331998 0.78414440155 9150.75375188 1 21 0.784149169922 0.784139633179 256
0.74 10000 6600 9147.24019829828 1.34707364797 0.780634880066 9148.3280028 -1 21 0.780639648438 0.780630111694 256
0.75 10000 6600 9147.24019829828 1.38629436112 0.777087211609 9148.3280028 -1 21 0.77709197998 0.777082443237 256
0.76 10000 6600 9147.24019829828 1.42711635564 0.773501396179 9148.3280028 -1 21 0.773506164551 0.773496627808 256
0.77 10000 6600 9147.24019829828 1.46967597006 0.769867897034 9148.3280028 -1 21 0.769872665405 0.769863128662 256
0.78 10000 6600 9147.24019829828 1.51412773263 0.766186714172 9148.3280028 -1 21 0.766191482544 0.766181945801 256
0.79 10000 6600 9147.24019829828 1.56064774826 0.762438774109 9150.7537518 1 21 0.76244354248 0.762434005737 256
0.8 10000 6600 9147.24019829828 1.60943791243 0.758633613586 9150.7537518 1 21 0.758638381958 0.758628845215 256
0.81 10000 6600 9147.24019829828 1.66073120682 0.754761695862 9148.3280028 -1 21 0.754766464233 0.75475692749 256
0.82 10000 6600 9147.24019829828 1.71479842809 0.750803947449 9148.3280028 -1 21 0.75080871582 0.750799179077 256
0.83 10000 6600 9147.24019829828 1.77195684193 0.746750831604 9148.3280028 -1 21 0.746755599976 0.746746063232 256
0.84 10000 6600 9147.24019829828 1.83258146375 0.742592811584 9148.3280028 -1 21 0.742597579956 0.742588043213 256
0.85 10000 6600 9147.24019829828 1.89711998489 0.738310813904 9148.3280028 -1 21 0.738315582275 0.738306045532 256
0.86 10000 6600 9147.24019829828 1.96611285637 0.733895301819 9148.3280028 -1 21 0.73390007019 0.733890533447 256
0.87 10000 6600 9147.24019829828 2.04022082853 0.7293176651 9150.7537518 1 21 0.729322433472 0.729312896729 256
0.88 10000 6600 9147.24019829828 2.1202635362 0.724568367004 9148.3280028 -1 21 0.724573135376 0.724563598633 256
0.89 10000 6600 9147.24019829828 2.20727491319 0.719590187073 9150.7537518 1 21 0.719594955444 0.719585418701 256
0.9 10000 6600 9147.24019829828 2.30258509299 0.714364051819 9150.7537518 1 21 0.71436882019 0.714359283447 256
0.91 10000 6600 9147.24019829828 2.40794560865 0.708842277527 9148.32800295 -1 21 0.708847045898 0.708837509155 256
0.92 10000 6600 9147.24019829828 2.52572864431 0.702939033508 9148.32800295 -1 21 0.70294380188 0.702934265137 256
0.93 10000 6600 9147.24019829828 2.65926003693 0.696568489075 9148.32800295 -1 21 0.696573257446 0.696563720703 256
0.94 10000 6600 9147.24019829828 2.81341071676 0.689606666565 9148.32803777 -1 21 0.689611434937 0.689601898193 256
0.95 10000 6600 9147.24019829828 2.99573227355 0.681843757629 9148.32803777 -1 21 0.681848526001 0.681838989258 256
0.96 10000 6600 9147.24019829828 3.21887582487 0.672965049744 9148.32803777 -1 21 0.672969818115 0.672960281372 256
0.97 10000 6600 9147.24019829828 3.50655789732 0.662379264832 9150.75374871 1 21 0.662384033203 0.66237449646 256
0.98 10000 6600 9147.24019829828 3.91202300543 0.648856163025 9150.75374871 1 21 0.648860931396 0.648851394653 256
0.99 10000 6600 9147.24019829828 4.60517018599 0.628695487976 9148.32803779 -1 21 0.628700256348 0.628690719604 256
0.01 10000 3300 4572.46880660264 0.0100503358535 1.5621137619 4575.90504498 1 21 1.56211853027 1.56210899353 256
0.02 10000 3300 4572.46880660264 0.0202027073175 1.46484851837 4575.90485817 1 21 1.46485328674 1.46484375 256
0.03 10000 3300 4572.46880660264 0.0304592074847 1.40765666962 4575.90168021 1 21 1.40766143799 1.40765190125 256
0.04 10000 3300 4572.46880660264 0.0408219945203 1.3668680191 4574.52624429 -1 21 1.36687278748 1.36686325073 256
0.05 10000 3300 4572.46880660264 0.0512932943876 1.33505344391 4575.90151107 1 21 1.33505821228 1.33504867554 256
0.06 10000 3300 4572.46880660264 0.0618754037181 1.30892276764 4575.90150261 1 21 1.30892753601 1.30891799927 256
0.07 10000 3300 4572.46880660264 0.0725706928348 1.28672122955 4574.52694478 -1 21 1.28672599792 1.28671646118 256
0.08 10000 3300 4572.46880660264 0.0833816089391 1.26737117767 4575.90133439 1 21 1.26737594604 1.2673664093 256
0.09 10000 3300 4572.46880660264 0.0943106794712 1.25021457672 4575.90133392 1 21 1.25021934509 1.25020980835 256
0.1 10000 3300 4572.46880660264 0.105360515658 1.23478412628 4574.52698156 -1 21 1.23478889465 1.23477935791 256
0.11 10000 3300 4572.46880660264 0.116533816256 1.2207365036 4575.90132551 1 21 1.22074127197 1.22073173523 256
0.12 10000 3300 4572.46880660264 0.12783337151 1.20785236359 4574.52698341 -1 21 1.20785713196 1.20784759521 256
0.13 10000 3300 4572.46880660264 0.139262067334 1.19592189789 4574.527015 -1 21 1.19592666626 1.19591712952 256
0.14 10000 3300 4572.46880660264 0.150822889735 1.1848115921 4574.52701667 -1 21 1.18481636047 1.18480682373 256
0.15 10000 3300 4572.46880660264 0.162518929498 1.17440700531 4574.52701676 -1 21 1.17441177368 1.17440223694 256
0.16 10000 3300 4572.46880660264 0.174353387145 1.16461277008 4575.9013166 1 21 1.16461753845 1.16460800171 256
0.17 10000 3300 4572.46880660264 0.186329578191 1.15536212921 4574.52701851 -1 21 1.15536689758 1.15535736084 256
0.18 10000 3300 4572.46880660264 0.198450938724 1.14657878876 4575.90131616 1 21 1.14658355713 1.14657402039 256
0.19 10000 3300 4572.46880660264 0.210721031316 1.13822460175 4574.52764653 -1 21 1.13822937012 1.13821983337 256
0.2 10000 3300 4572.46880660264 0.223143551314 1.13024234772 4575.9011568 1 21 1.13024711609 1.13023757935 256
0.21 10000 3300 4572.46880660264 0.235722333521 1.12260341644 4575.9011488 1 21 1.12260818481 1.12259864807 256
0.22 10000 3300 4572.46880660264 0.248461359298 1.11526966095 4575.9011488 1 21 1.11527442932 1.11526489258 256
0.23 10000 3300 4572.46880660264 0.261364764134 1.10822200775 4574.52768136 -1 21 1.10822677612 1.10821723938 256
0.24 10000 3300 4572.46880660264 0.274436845702 1.10142230988 4574.52768144 -1 21 1.10142707825 1.1014175415 256
0.25 10000 3300 4572.46880660264 0.287682072452 1.09485149384 4575.90114836 1 21 1.09485626221 1.09484672546 256
0.26 10000 3300 4572.46880660264 0.301105092784 1.08850002289 4575.90114836 1 21 1.08850479126 1.08849525452 256
0.27 10000 3300 4572.46880660264 0.31471074484 1.08234882355 4574.52768153 -1 21 1.08235359192 1.08234405518 256
0.28 10000 3300 4572.46880660264 0.328504066972 1.07636928558 4575.90114833 1 21 1.07637405396 1.07636451721 256
0.29 10000 3300 4572.46880660264 0.342490308947 1.070561409 4575.90114791 1 21 1.07056617737 1.07055664062 256
0.3 10000 3300 4572.46880660264 0.356674943939 1.0649061203 4575.90114791 1 21 1.06491088867 1.06490135193 256
0.31 10000 3300 4572.46880660264 0.371063681391 1.05940341949 4574.52771477 -1 21 1.05940818787 1.05939865112 256
0.32 10000 3300 4572.46880660264 0.385662480812 1.05402469635 4574.52771477 -1 21 1.05402946472 1.05401992798 256
0.33 10000 3300 4572.46880660264 0.400477566597 1.04876995087 4575.90113992 1 21 1.04877471924 1.0487651825 256
0.34 10000 3300 4572.46880660264 0.415515443962 1.04363918304 4574.52771485 -1 21 1.04364395142 1.04363441467 256
0.35 10000 3300 4572.46880660264 0.430782916092 1.0386133194 4574.52771643 -1 21 1.03861808777 1.03860855103 256
0.36 10000 3300 4572.46880660264 0.446287102628 1.03368282318 4575.9011399 1 21 1.03368759155 1.03367805481 256
0.37 10000 3300 4572.46880660264 0.462035459597 1.02885723114 4574.52771652 -1 21 1.02886199951 1.02885246277 256
0.38 10000 3300 4572.46880660264 0.478035800943 1.02410793304 4575.9011395 1 21 1.02411270142 1.02410316467 256
0.39 10000 3300 4572.46880660264 0.494296321815 1.01945400238 4574.52771652 -1 21 1.01945877075 1.01944923401 256
0.4 10000 3300 4572.46880660264 0.510825623766 1.01486682892 4575.90113947 1 21 1.01487159729 1.01486206055 256
0.41 10000 3300 4572.46880660264 0.527632742082 1.0103559494 4575.90113947 1 21 1.01036071777 1.01035118103 256
0.42 10000 3300 4572.46880660264 0.544727175442 1.00592136383 4574.52771661 -1 21 1.0059261322 1.00591659546 256
0.43 10000 3300 4572.46880660264 0.562118918154 1.00154399872 4574.52771819 -1 21 1.00154876709 1.00153923035 256
0.44 10000 3300 4572.46880660264 0.579818495253 0.997223854065 4574.52771819 -1 21 0.997228622437 0.997219085693 256
0.45 10000 3300 4572.46880660264 0.597837000756 0.992960929871 4574.52771819 -1 21 0.992965698242 0.992956161499 256
0.46 10000 3300 4572.46880660264 0.616186139424 0.988745689392 4575.90113905 1 21 0.988750457764 0.988740921021 256
0.47 10000 3300 4572.46880660264 0.634878272436 0.984587669373 4574.52771827 -1 21 0.984592437744 0.984582901001 256
0.48 10000 3300 4572.46880660264 0.653926467407 0.980467796326 4574.52771827 -1 21 0.980472564697 0.980463027954 256
0.49 10000 3300 4572.46880660264 0.673344553264 0.976386070251 4575.90113903 1 21 0.976390838623 0.97638130188 256
0.5 10000 3300 4572.46880660264 0.69314718056 0.972352027893 4575.90113903 1 21 0.972356796265 0.972347259521 256
0.51 10000 3300 4572.46880660264 0.713349887877 0.968346595764 4575.90113903 1 21 0.968351364136 0.968341827393 256
0.52 10000 3300 4572.46880660264 0.73396917508 0.964379310608 4575.90113903 1 21 0.964384078979 0.964374542236 256
0.53 10000 3300 4572.46880660264 0.755022584278 0.960440635681 4575.89795951 1 21 0.960445404053 0.96043586731 256
0.54 10000 3300 4572.46880660264 0.776528789499 0.956530570984 4574.54017581 -1 21 0.956535339355 0.956525802612 256
0.55 10000 3300 4572.46880660264 0.798507696218 0.952639579773 4575.89795951 1 21 0.952644348145 0.952634811401 256
0.56 10000 3300 4572.46880660264 0.82098055207 0.948777198792 4574.5407971 -1 21 0.948781967163 0.94877243042 256
0.57 10000 3300 4572.46880660264 0.843970070295 0.944924354553 4575.89795911 1 21 0.944929122925 0.944919586182 256
0.58 10000 3300 4572.46880660264 0.867500567705 0.941100120544 4574.54079718 -1 21 0.941104888916 0.941095352173 256
0.59 10000 3300 4572.46880660264 0.891598119284 0.937275886536 4575.89795909 1 21 0.937280654907 0.937271118164 256
0.6 10000 3300 4572.46880660264 0.916290731874 0.933470726013 4575.89779962 1 21 0.933475494385 0.933465957642 256
0.61 10000 3300 4572.46880660264 0.941608539858 0.929675102234 4575.89779961 1 21 0.929679870605 0.929670333862 256
0.62 10000 3300 4572.46880660264 0.967584026262 0.925889015198 4574.54079718 -1 21 0.925893783569 0.925884246826 256
0.63 10000 3300 4572.46880660264 0.994252273344 0.922102928162 4574.54079726 -1 21 0.922107696533 0.92209815979 256
0.64 10000 3300 4572.46880660264 1.02165124753 0.918307304382 4575.89779961 1 21 0.918312072754 0.918302536011 256
0.65 10000 3300 4572.46880660264 1.0498221245 0.914521217346 4575.89779959 1 21 0.914525985718 0.914516448975 256
0.66 10000 3300 4572.46880660264 1.07880966137 0.910725593567 4575.89779959 1 21 0.910730361938 0.910720825195 256
0.67 10000 3300 4572.46880660264 1.10866262452 0.906929969788 4574.54079882 -1 21 0.906934738159 0.906925201416 256
0.68 10000 3300 4572.46880660264 1.13943428319 0.903115272522 4574.54079882 -1 21 0.903120040894 0.90311050415 256
0.69 10000 3300 4572.46880660264 1.1711829815 0.89928150177 4575.89779959 1 21 0.899286270142 0.899276733398 256
0.7 10000 3300 4572.46880660264 1.20397280433 0.895438194275 4574.54079882 -1 21 0.895442962646 0.895433425903 256
0.71 10000 3300 4572.46880660264 1.237874356 0.89156627655 4575.89779919 1 21 0.891571044922 0.891561508179 256
0.72 10000 3300 4572.46880660264 1.27296567581 0.887675285339 4574.54079891 -1 21 0.887680053711 0.887670516968 256
0.73 10000 3300 4572.46880660264 1.30933331998 0.883746147156 4575.89779917 1 21 0.883750915527 0.883741378784 256
0.74 10000 3300 4572.46880660264 1.34707364797 0.879788398743 4575.89779917 1 21 0.879793167114 0.879783630371 256
0.75 10000 3300 4572.46880660264 1.38629436112 0.875792503357 4575.89779917 1 21 0.875797271729 0.875787734985 256
0.76 10000 3300 4572.46880660264 1.42711635564 0.871748924255 4575.89779917 1 21 0.871753692627 0.871744155884 256
0.77 10000 3300 4572.46880660264 1.46967597006 0.867657661438 4575.89779917 1 21 0.86766242981 0.867652893066 256
0.78 10000 3300 4572.46880660264 1.51412773263 0.863509178162 4574.54079899 -1 21 0.863513946533 0.86350440979 256
0.79 10000 3300 4572.46880660264 1.56064774826 0.859293937683 4574.54083007 -1 21 0.859298706055 0.859289169312 256
0.8 10000 3300 4572.46880660264 1.60943791243 0.855002403259 4575.89779915 1 21 0.855007171631 0.854997634888 256
0.81 10000 3300 4572.46880660264 1.66073120682 0.85063457489 4574.54083007 -1 21 0.850639343262 0.850629806519 256
0.82 10000 3300 4572.46880660264 1.71479842809 0.846171379089 4574.54083163 -1 21 0.846176147461 0.846166610718 256
0.83 10000 3300 4572.46880660264 1.77195684193 0.841603279114 4574.54083163 -1 21 0.841608047485 0.841598510742 256
0.84 10000 3300 4572.46880660264 1.83258146375 0.836911201477 4575.89779115 1 21 0.836915969849 0.836906433105 256
0.85 10000 3300 4572.46880660264 1.89711998489 0.832095146179 4574.54083163 -1 21 0.832099914551 0.832090377808 256
0.86 10000 3300 4572.46880660264 1.96611285637 0.827116966248 4575.89779073 1 21 0.827121734619 0.827112197876 256
0.87 10000 3300 4572.46880660264 2.04022082853 0.821967124939 4574.54083171 -1 21 0.821971893311 0.821962356567 256
0.88 10000 3300 4572.46880660264 2.1202635362 0.816607475281 4574.54083171 -1 21 0.816612243652 0.816602706909 256
0.89 10000 3300 4572.46880660264 2.20727491319 0.8109998703 4575.89779073 1 21 0.811004638672 0.810995101929 256
0.9 10000 3300 4572.46880660264 2.30258509299 0.805115699768 4574.54083171 -1 21 0.80512046814 0.805110931396 256
0.91 10000 3300 4572.46880660264 2.40794560865 0.798878669739 4575.89779072 1 21 0.79888343811 0.798873901367 256
0.92 10000 3300 4572.46880660264 2.52572864431 0.79222202301 4575.89779072 1 21 0.792226791382 0.792217254639 256
0.93 10000 3300 4572.46880660264 2.65926003693 0.785050392151 4574.5408318 -1 21 0.785055160522 0.785045623779 256
0.94 10000 3300 4572.46880660264 2.81341071676 0.777201652527 4574.5408318 -1 21 0.777206420898 0.777196884155 256
0.95 10000 3300 4572.46880660264 2.99573227355 0.768456459045 4574.54083336 -1 21 0.768461227417 0.768451690674 256
0.96 10000 3300 4572.46880660264 3.21887582487 0.758442878723 4575.8977903 1 21 0.758447647095 0.758438110352 256
0.97 10000 3300 4572.46880660264 3.50655789732 0.746521949768 4574.54083344 -1 21 0.74652671814 0.746517181396 256
0.98 10000 3300 4572.46880660264 3.91202300543 0.731272697449 4575.89779028 1 21 0.73127746582 0.731267929077 256
0.99 10000 3300 4572.46880660264 4.60517018599 0.708556175232 4574.54086451 -1 21 0.708560943604 0.70855140686 256
0.01 5000 4250 5889.44844966654 0.0100503358535 1.40232086182 5888.41023033 -1 18 1.40235900879 1.40228271484 256
0.02 5000 4250 5889.44844966654 0.0202027073175 1.31500244141 5889.20264973 -1 15 1.31530761719 1.31469726562 256
0.03 5000 4250 5889.44844966654 0.0304592074847 1.26365661621 5889.31240238 -1 17 1.26373291016 1.26358032227 256
0.04 5000 4250 5889.44844966654 0.0408219945203 1.22703552246 5889.33316252 -1 17 1.22711181641 1.22695922852 256
0.05 5000 4250 5889.44844966654 0.0512932943876 1.19848251343 5889.39316878 -1 19 1.19850158691 1.19846343994 256
0.06 5000 4250 5889.44844966654 0.0618754037181 1.17502212524 5889.39844301 -1 19 1.17504119873 1.17500305176 256
0.07 5000 4250 5889.44844966654 0.0725706928348 1.15508079529 5889.4024301 -1 20 1.15509033203 1.15507125854 256
0.08 5000 4250 5889.44844966654 0.0833816089391 1.13771438599 5889.42174725 -1 19 1.13773345947 1.1376953125 256
0.09 5000 4250 5889.44844966654 0.0943106794712 1.12231254578 5889.43160119 -1 20 1.12232208252 1.12230300903 256
0.1 5000 4250 5889.44844966654 0.105360515658 1.10845088959 5891.40779646 1 21 1.10845565796 1.10844612122 256
0.11 5000 4250 5889.44844966654 0.116533816256 1.09585285187 5889.86933794 -1 21 1.09585762024 1.0958480835 256
0.12 5000 4250 5889.44844966654 0.12783337151 1.08427524567 5891.39569731 1 21 1.08428001404 1.08427047729 256
0.13 5000 4250 5889.44844966654 0.139262067334 1.07356548309 5891.39559215 1 21 1.07357025146 1.07356071472 256
0.14 5000 4250 5889.44844966654 0.150822889735 1.06359958649 5889.95340914 -1 21 1.06360435486 1.06359481812 256
0.15 5000 4250 5889.44844966654 0.162518929498 1.05425357819 5891.30807363 1 21 1.05425834656 1.05424880981 256
0.16 5000 4250 5889.44844966654 0.174353387145 1.04547023773 5889.95560624 -1 21 1.0454750061 1.04546546936 256
0.17 5000 4250 5889.44844966654 0.186329578191 1.03716373444 5889.95800011 -1 21 1.03716850281 1.03715896606 256
0.18 5000 4250 5889.44844966654 0.198450938724 1.02927684784 5891.30733912 1 21 1.02928161621 1.02927207947 256
0.19 5000 4250 5889.44844966654 0.210721031316 1.02177143097 5891.30728415 1 21 1.02177619934 1.0217666626 256
0.2 5000 4250 5889.44844966654 0.223143551314 1.01460933685 5891.30584603 1 21 1.01461410522 1.01460456848 256
0.21 5000 4250 5889.44844966654 0.235722333521 1.00775241852 5891.30573966 1 21 1.00775718689 1.00774765015 256
0.22 5000 4250 5889.44844966654 0.248461359298 1.00117206573 5891.3053857 1 21 1.00117683411 1.00116729736 256
0.23 5000 4250 5889.44844966654 0.261364764134 0.994839668274 5891.30533615 1 21 0.994844436646 0.994834899902 256
0.24 5000 4250 5889.44844966654 0.274436845702 0.988736152649 5891.30527087 1 21 0.988740921021 0.988731384277 256
0.25 5000 4250 5889.44844966654 0.287682072452 0.982842445374 5891.30511632 1 21 0.982847213745 0.982837677002 256
0.26 5000 4250 5889.44844966654 0.301105092784 0.977139472961 5891.30464691 1 21 0.977144241333 0.97713470459 256
0.27 5000 4250 5889.44844966654 0.31471074484 0.971617698669 5889.98999426 -1 21 0.971622467041 0.971612930298 256
0.28 5000 4250 5889.44844966654 0.328504066972 0.966248512268 5891.3023967 1 21 0.96625328064 0.966243743896 256
0.29 5000 4250 5889.44844966654 0.342490308947 0.961031913757 5891.30239167 1 21 0.961036682129 0.961027145386 256
0.3 5000 4250 5889.44844966654 0.356674943939 0.955958366394 5891.29840445 1 21 0.955963134766 0.955953598022 256
0.31 5000 4250 5889.44844966654 0.371063681391 0.951018333435 5889.99435176 -1 21 0.951023101807 0.951013565063 256
0.32 5000 4250 5889.44844966654 0.385662480812 0.946192741394 5889.99527037 -1 21 0.946197509766 0.946187973022 256
0.33 5000 4250 5889.44844966654 0.400477566597 0.941472053528 5891.29723687 1 21 0.941476821899 0.941467285156 256
0.34 5000 4250 5889.44844966654 0.415515443962 0.93686580658 5891.29692682 1 21 0.936870574951 0.936861038208 256
0.35 5000 4250 5889.44844966654 0.430782916092 0.932354927063 5889.9959557 -1 21 0.932359695435 0.932350158691 256
0.36 5000 4250 5889.44844966654 0.446287102628 0.927929878235 5891.29680033 1 21 0.927934646606 0.927925109863 256
0.37 5000 4250 5889.44844966654 0.462035459597 0.923600196838 5890.02772217 -1 21 0.92360496521 0.923595428467 256
0.38 5000 4250 5889.44844966654 0.478035800943 0.919337272644 5891.29628748 1 21 0.919342041016 0.919332504272 256
0.39 5000 4250 5889.44844966654 0.494296321815 0.915160179138 5890.02791431 -1 21 0.91516494751 0.915155410767 256
0.4 5000 4250 5889.44844966654 0.510825623766 0.911040306091 5891.29622878 1 21 0.911045074463 0.91103553772 256
0.41 5000 4250 5889.44844966654 0.527632742082 0.90699672699 5890.02830174 -1 21 0.907001495361 0.906991958618 256
0.42 5000 4250 5889.44844966654 0.544727175442 0.903010368347 5890.02916585 -1 21 0.903015136719 0.903005599976 256
0.43 5000 4250 5889.44844966654 0.562118918154 0.899081230164 5890.02945515 -1 21 0.899085998535 0.899076461792 256
0.44 5000 4250 5889.44844966654 0.579818495253 0.895199775696 5891.28756006 1 21 0.895204544067 0.895195007324 256
0.45 5000 4250 5889.44844966654 0.597837000756 0.891375541687 5890.02948807 -1 21 0.891380310059 0.891370773315 256
0.46 5000 4250 5889.44844966654 0.616186139424 0.887589454651 5891.28747488 1 21 0.887594223022 0.887584686279 256
0.47 5000 4250 5889.44844966654 0.634878272436 0.883851051331 5891.28747357 1 21 0.883855819702 0.883846282959 256
0.48 5000 4250 5889.44844966654 0.653926467407 0.880160331726 5890.14631284 -1 21 0.880165100098 0.880155563354 256
0.49 5000 4250 5889.44844966654 0.673344553264 0.876498222351 5891.28744409 1 21 0.876502990723 0.876493453979 256
0.5 5000 4250 5889.44844966654 0.69314718056 0.872874259949 5891.25060637 1 21 0.87287902832 0.872869491577 256
0.51 5000 4250 5889.44844966654 0.713349887877 0.869278907776 5891.28741627 1 21 0.869283676147 0.869274139404 256
0.52 5000 4250 5889.44844966654 0.73396917508 0.865721702576 5890.15742148 -1 21 0.865726470947 0.865716934204 256
0.53 5000 4250 5889.44844966654 0.755022584278 0.862183570862 5890.15742395 -1 21 0.862188339233 0.86217880249 256
0.54 5000 4250 5889.44844966654 0.776528789499 0.858674049377 5890.15824984 -1 21 0.858678817749 0.858669281006 256
0.55 5000 4250 5889.44844966654 0.798507696218 0.855183601379 5890.15826058 -1 21 0.855188369751 0.855178833008 256
0.56 5000 4250 5889.44844966654 0.82098055207 0.851712226868 5890.15826769 -1 21 0.851716995239 0.851707458496 256
0.57 5000 4250 5889.44844966654 0.843970070295 0.848250389099 5891.24788655 1 21 0.848255157471 0.848245620728 256
0.58 5000 4250 5889.44844966654 0.867500567705 0.84481716156 5890.15828989 -1 21 0.844821929932 0.844812393188 256
0.59 5000 4250 5889.44844966654 0.891598119284 0.841393470764 5890.1585049 -1 21 0.841398239136 0.841388702393 256
0.6 5000 4250 5889.44844966654 0.916290731874 0.837969779968 5891.24761678 1 21 0.83797454834 0.837965011597 256
0.61 5000 4250 5889.44844966654 0.941608539858 0.834565162659 5890.15850606 -1 21 0.83456993103 0.834560394287 256
0.62 5000 4250 5889.44844966654 0.967584026262 0.831160545349 5891.24753822 1 21 0.831165313721 0.831155776978 256
0.63 5000 4250 5889.44844966654 0.994252273344 0.827765464783 5890.15895763 -1 21 0.827770233154 0.827760696411 256
0.64 5000 4250 5889.44844966654 1.02165124753 0.824360847473 5891.24739531 1 21 0.824365615845 0.824356079102 256
0.65 5000 4250 5889.44844966654 1.0498221245 0.820965766907 5890.15903035 -1 21 0.820970535278 0.820960998535 256
0.66 5000 4250 5889.44844966654 1.07880966137 0.817551612854 5891.24738955 1 21 0.817556381226 0.817546844482 256
0.67 5000 4250 5889.44844966654 1.10866262452 0.814137458801 5891.24737579 1 21 0.814142227173 0.81413269043 256
0.68 5000 4250 5889.44844966654 1.13943428319 0.810713768005 5891.24736807 1 21 0.810718536377 0.810708999634 256
0.69 5000 4250 5889.44844966654 1.1711829815 0.807280540466 5891.24733732 1 21 0.807285308838 0.807275772095 256
0.7 5000 4250 5889.44844966654 1.20397280433 0.803828239441 5891.24727527 1 21 0.803833007812 0.803823471069 256
0.71 5000 4250 5889.44844966654 1.237874356 0.800356864929 5890.17171614 -1 21 0.800361633301 0.800352096558 256
0.72 5000 4250 5889.44844966654 1.27296567581 0.796856880188 5891.24726214 1 21 0.79686164856 0.796852111816 256
0.73 5000 4250 5889.44844966654 1.30933331998 0.79333782196 5890.17379156 -1 21 0.793342590332 0.793333053589 256
0.74 5000 4250 5889.44844966654 1.34707364797 0.78978061676 5891.24282557 1 21 0.789785385132 0.789775848389 256
0.75 5000 4250 5889.44844966654 1.38629436112 0.786194801331 5891.24233557 1 21 0.786199569702 0.786190032959 256
0.76 5000 4250 5889.44844966654 1.42711635564 0.782561302185 5891.24233863 1 21 0.782566070557 0.782556533813 256
0.77 5000 4250 5889.44844966654 1.46967597006 0.778889656067 5891.24218391 1 21 0.778894424438 0.778884887695 256
0.78 5000 4250 5889.44844966654 1.51412773263 0.77516078949 5891.24218357 1 21 0.775165557861 0.775156021118 256
0.79 5000 4250 5889.44844966654 1.56064774826 0.771384239197 5890.17733796 -1 21 0.771389007568 0.771379470825 256
0.8 5000 4250 5889.44844966654 1.60943791243 0.767531394958 5890.1773389 -1 21 0.76753616333 0.767526626587 256
0.81 5000 4250 5889.44844966654 1.66073120682 0.763611793518 5890.17738645 -1 21 0.76361656189 0.763607025146 256
0.82 5000 4250 5889.44844966654 1.71479842809 0.759596824646 5891.24112574 1 21 0.759601593018 0.759592056274 256
0.83 5000 4250 5889.44844966654 1.77195684193 0.755505561829 5890.17748778 -1 21 0.7555103302 0.755500793457 256
0.84 5000 4250 5889.44844966654 1.83258146375 0.75129032135 5891.24110722 1 21 0.751295089722 0.751285552979 256
0.85 5000 4250 5889.44844966654 1.89711998489 0.746970176697 5890.22808472 -1 21 0.746974945068 0.746965408325 256
0.86 5000 4250 5889.44844966654 1.96611285637 0.742497444153 5891.24106883 1 21 0.742502212524 0.742492675781 256
0.87 5000 4250 5889.44844966654 2.04022082853 0.737872123718 5890.17750883 -1 21 0.73787689209 0.737867355347 256
0.88 5000 4250 5889.44844966654 2.1202635362 0.73305606842 5891.24106737 1 21 0.733060836792 0.733051300049 256
0.89 5000 4250 5889.44844966654 2.20727491319 0.728030204773 5890.22924873 -1 21 0.728034973145 0.728025436401 256
0.9 5000 4250 5889.44844966654 2.30258509299 0.72274684906 5890.22932794 -1 21 0.722751617432 0.722742080688 256
0.91 5000 4250 5889.44844966654 2.40794560865 0.717148780823 5890.22932867 -1 21 0.717153549194 0.717144012451 256
0.92 5000 4250 5889.44844966654 2.52572864431 0.711178779602 5890.23496011 -1 21 0.711183547974 0.71117401123 256
0.93 5000 4250 5889.44844966654 2.65926003693 0.704731941223 5891.22044099 1 21 0.704736709595 0.704727172852 256
0.94 5000 4250 5889.44844966654 2.81341071676 0.697684288025 5891.21993722 1 21 0.697689056396 0.697679519653 256
0.95 5000 4250 5889.44844966654 2.99573227355 0.689835548401 5890.23634277 -1 21 0.689840316772 0.689830780029 256
0.96 5000 4250 5889.44844966654 3.21887582487 0.68085193634 5890.23656557 -1 21 0.680856704712 0.680847167969 256
0.97 5000 4250 5889.44844966654 3.50655789732 0.670142173767 5891.21984173 1 21 0.670146942139 0.670137405396 256
0.98 5000 4250 5889.44844966654 3.91202300543 0.65646648407 5890.23694531 -1 21 0.656471252441 0.656461715698 256
0.99 5000 4250 5889.44844966654 4.60517018599 0.636067390442 5890.26378493 -1 21 0.636072158813 0.63606262207 256
0.01 5000 3300 4572.46880660264 0.0100503358535 1.49081707001 4574.24528447 -1 21 1.49082183838 1.49081230164 256
0.02 5000 3300 4572.46880660264 0.0202027073175 1.39799594879 4574.25062684 -1 21 1.39800071716 1.39799118042 256
0.03 5000 3300 4572.46880660264 0.0304592074847 1.34340763092 4574.3938847 1 21 1.34341239929 1.34340286255 256
0.04 5000 3300 4572.46880660264 0.0408219945203 1.30447864532 4574.35188181 -1 21 1.3044834137 1.30447387695 256
0.05 5000 3300 4572.46880660264 0.0512932943876 1.27412319183 4574.35262832 -1 21 1.27412796021 1.27411842346 256
0.06 5000 3300 4572.46880660264 0.0618754037181 1.24918460846 4574.3777133 1 21 1.24918937683 1.24917984009 256
0.07 5000 3300 4572.46880660264 0.0725706928348 1.22798442841 4574.37768456 1 21 1.22798919678 1.22797966003 256
0.08 5000 3300 4572.46880660264 0.0833816089391 1.20953083038 4574.35588506 -1 21 1.20953559875 1.20952606201 256
0.09 5000 3300 4572.46880660264 0.0943106794712 1.19315624237 4574.35648294 -1 21 1.19316101074 1.193151474 256
0.1 5000 3300 4572.46880660264 0.105360515658 1.17842197418 4574.3740767 1 21 1.17842674255 1.17841720581 256
0.11 5000 3300 4572.46880660264 0.116533816256 1.16502285004 4574.35662726 -1 21 1.16502761841 1.16501808167 256
0.12 5000 3300 4572.46880660264 0.12783337151 1.15272045135 4574.35663377 -1 21 1.15272521973 1.15271568298 256
0.13 5000 3300 4572.46880660264 0.139262067334 1.14133358002 4574.37393343 1 21 1.14133834839 1.14132881165 256
0.14 5000 3300 4572.46880660264 0.150822889735 1.13072872162 4574.37391122 1 21 1.13073348999 1.13072395325 256
0.15 5000 3300 4572.46880660264 0.162518929498 1.12080097198 4574.37390567 1 21 1.12080574036 1.12079620361 256
0.16 5000 3300 4572.46880660264 0.174353387145 1.11145496368 4574.37379162 1 21 1.11145973206 1.11145019531 256
0.17 5000 3300 4572.46880660264 0.186329578191 1.10262393951 4574.37376922 1 21 1.10262870789 1.10261917114 256
0.18 5000 3300 4572.46880660264 0.198450938724 1.09425067902 4574.35737678 -1 21 1.09425544739 1.09424591064 256
0.19 5000 3300 4572.46880660264 0.210721031316 1.08626842499 4574.37376302 1 21 1.08627319336 1.08626365662 256
0.2 5000 3300 4572.46880660264 0.223143551314 1.07865810394 4574.35740377 -1 21 1.07866287231 1.07865333557 256
0.21 5000 3300 4572.46880660264 0.235722333521 1.07136249542 4574.37317649 1 21 1.07136726379 1.07135772705 256
0.22 5000 3300 4572.46880660264 0.248461359298 1.06437206268 4574.35752073 -1 21 1.06437683105 1.06436729431 256
0.23 5000 3300 4572.46880660264 0.261364764134 1.05763912201 4574.35752093 -1 21 1.05764389038 1.05763435364 256
0.24 5000 3300 4572.46880660264 0.274436845702 1.05114459991 4574.37317026 1 21 1.05114936829 1.05113983154 256
0.25 5000 3300 4572.46880660264 0.287682072452 1.04487895966 4574.37306111 1 21 1.04488372803 1.04487419128 256
0.26 5000 3300 4572.46880660264 0.301105092784 1.03882312775 4574.35754892 -1 21 1.03882789612 1.03881835938 256
0.27 5000 3300 4572.46880660264 0.31471074484 1.03294849396 4574.35754898 -1 21 1.03295326233 1.03294372559 256
0.28 5000 3300 4572.46880660264 0.328504066972 1.02724552155 4574.35755416 -1 21 1.02725028992 1.02724075317 256
0.29 5000 3300 4572.46880660264 0.342490308947 1.02169513702 4574.37303336 1 21 1.0216999054 1.02169036865 256
0.3 5000 3300 4572.46880660264 0.356674943939 1.01630687714 4574.35755441 -1 21 1.01631164551 1.01630210876 256
0.31 5000 3300 4572.46880660264 0.371063681391 1.01104259491 4574.3730282 1 21 1.01104736328 1.01103782654 256
0.32 5000 3300 4572.46880660264 0.385662480812 1.00591182709 4574.373028 1 21 1.00591659546 1.00590705872 256
0.33 5000 3300 4572.46880660264 0.400477566597 1.00090503693 4574.35757717 -1 21 1.0009098053 1.00090026855 256
0.34 5000 3300 4572.46880660264 0.415515443962 0.99600315094 4574.37012089 1 21 0.996007919312 0.995998382568 256
0.35 5000 3300 4572.46880660264 0.430782916092 0.991206169128 4574.37011989 1 21 0.9912109375 0.991201400757 256
0.36 5000 3300 4572.46880660264 0.446287102628 0.986504554749 4574.37001057 1 21 0.98650932312 0.986499786377 256
0.37 5000 3300 4572.46880660264 0.462035459597 0.9818983078 4574.36061084 -1 21 0.981903076172 0.981893539429 256
0.38 5000 3300 4572.46880660264 0.478035800943 0.977368354797 4574.37000954 1 21 0.977373123169 0.977363586426 256
0.39 5000 3300 4572.46880660264 0.494296321815 0.972924232483 4574.36061521 -1 21 0.972929000854 0.972919464111 256
0.4 5000 3300 4572.46880660264 0.510825623766 0.968546867371 4574.37000934 1 21 0.968551635742 0.968542098999 256
0.41 5000 3300 4572.46880660264 0.527632742082 0.964245796204 4574.36118231 -1 21 0.964250564575 0.964241027832 256
0.42 5000 3300 4572.46880660264 0.544727175442 0.960001945496 4574.37000517 1 21 0.960006713867 0.959997177124 256
0.43 5000 3300 4572.46880660264 0.562118918154 0.95582485199 4574.36944225 1 21 0.955829620361 0.955820083618 256
0.44 5000 3300 4572.46880660264 0.579818495253 0.951704978943 4574.3694208 1 21 0.951709747314 0.951700210571 256
0.45 5000 3300 4572.46880660264 0.597837000756 0.947642326355 4574.36120996 -1 21 0.947647094727 0.947637557983 256
0.46 5000 3300 4572.46880660264 0.616186139424 0.94361782074 4574.36941995 1 21 0.943622589111 0.943613052368 256
0.47 5000 3300 4572.46880660264 0.634878272436 0.939650535583 4574.36121001 -1 21 0.939655303955 0.939645767212 256
0.48 5000 3300 4572.46880660264 0.653926467407 0.935711860657 4574.36941563 1 21 0.935716629028 0.935707092285 256
0.49 5000 3300 4572.46880660264 0.673344553264 0.931820869446 4574.36941563 1 21 0.931825637817 0.931816101074 256
0.5 5000 3300 4572.46880660264 0.69314718056 0.927968025208 4574.36941559 1 21 0.927972793579 0.927963256836 256
0.51 5000 3300 4572.46880660264 0.713349887877 0.924153327942 4574.36121105 -1 21 0.924158096313 0.92414855957 256
0.52 5000 3300 4572.46880660264 0.73396917508 0.920367240906 4574.37603791 -1 21 0.920372009277 0.920362472534 256
0.53 5000 3300 4572.46880660264 0.755022584278 0.916600227356 4574.36941458 1 21 0.916604995728 0.916595458984 256
0.54 5000 3300 4572.46880660264 0.776528789499 0.912871360779 4574.36121543 -1 21 0.91287612915 0.912866592407 256
0.55 5000 3300 4572.46880660264 0.798507696218 0.909161567688 4574.37617273 -1 21 0.90916633606 0.909156799316 256
0.56 5000 3300 4572.46880660264 0.82098055207 0.905470848083 4574.37617273 -1 21 0.905475616455 0.905466079712 256
0.57 5000 3300 4572.46880660264 0.843970070295 0.901799201965 4574.37617277 -1 21 0.901803970337 0.901794433594 256
0.58 5000 3300 4572.46880660264 0.867500567705 0.898146629333 4574.37617297 -1 21 0.898151397705 0.898141860962 256
0.59 5000 3300 4572.46880660264 0.891598119284 0.894503593445 4574.37617297 -1 21 0.894508361816 0.894498825073 256
0.6 5000 3300 4572.46880660264 0.916290731874 0.890870094299 4574.37617297 -1 21 0.890874862671 0.890865325928 256
0.61 5000 3300 4572.46880660264 0.941608539858 0.887246131897 4574.37617381 -1 21 0.887250900269 0.887241363525 256
0.62 5000 3300 4572.46880660264 0.967584026262 0.883622169495 4574.35435044 1 21 0.883626937866 0.883617401123 256
0.63 5000 3300 4572.46880660264 0.994252273344 0.880007743835 4574.35434959 1 21 0.880012512207 0.880002975464 256
0.64 5000 3300 4572.46880660264 1.02165124753 0.876393318176 4574.35434959 1 21 0.876398086548 0.876388549805 256
0.65 5000 3300 4572.46880660264 1.0498221245 0.872778892517 4574.3543452 1 21 0.872783660889 0.872774124146 256
0.66 5000 3300 4572.46880660264 1.07880966137 0.869164466858 4574.37617909 -1 21 0.869169235229 0.869159698486 256
0.67 5000 3300 4572.46880660264 1.10866262452 0.865530967712 4574.354345 1 21 0.865535736084 0.865526199341 256
0.68 5000 3300 4572.46880660264 1.13943428319 0.861887931824 4574.35434515 1 21 0.861892700195 0.861883163452 256
0.69 5000 3300 4572.46880660264 1.1711829815 0.858235359192 4574.35434418 1 21 0.858240127563 0.85823059082 256
0.7 5000 3300 4572.46880660264 1.20397280433 0.854563713074 4574.35434417 1 21 0.854568481445 0.854558944702 256
0.71 5000 3300 4572.46880660264 1.237874356 0.850872993469 4574.35434414 1 21 0.850877761841 0.850868225098 256
0.72 5000 3300 4572.46880660264 1.27296567581 0.847163200378 4574.37620044 -1 21 0.84716796875 0.847158432007 256
0.73 5000 3300 4572.46880660264 1.30933331998 0.843415260315 4574.37620044 -1 21 0.843420028687 0.843410491943 256
0.74 5000 3300 4572.46880660264 1.34707364797 0.839638710022 4574.37620535 -1 21 0.839643478394 0.83963394165 256
0.75 5000 3300 4572.46880660264 1.38629436112 0.835824012756 4574.37620554 -1 21 0.835828781128 0.835819244385 256
0.76 5000 3300 4572.46880660264 1.42711635564 0.831961631775 4574.35431716 1 21 0.831966400146 0.831956863403 256
0.77 5000 3300 4572.46880660264 1.46967597006 0.828051567078 4574.35431716 1 21 0.828056335449 0.828046798706 256
0.78 5000 3300 4572.46880660264 1.51412773263 0.824093818665 4574.35431712 1 21 0.824098587036 0.824089050293 256
0.79 5000 3300 4572.46880660264 1.56064774826 0.820069313049 4574.35431712 1 21 0.820074081421 0.820064544678 256
0.8 5000 3300 4572.46880660264 1.60943791243 0.815978050232 4574.35431711 1 21 0.815982818604 0.81597328186 256
0.81 5000 3300 4572.46880660264 1.66073120682 0.811810493469 4574.37620657 -1 21 0.811815261841 0.811805725098 256
0.82 5000 3300 4572.46880660264 1.71479842809 0.807547569275 4574.3543161 1 21 0.807552337646 0.807542800903 256
0.83 5000 3300 4572.46880660264 1.77195684193 0.803189277649 4574.35420508 1 21 0.803194046021 0.803184509277 256
0.84 5000 3300 4572.46880660264 1.83258146375 0.798716545105 4574.35420505 1 21 0.798721313477 0.798711776733 256
0.85 5000 3300 4572.46880660264 1.89711998489 0.7941198349 4574.37687754 -1 21 0.794124603271 0.794115066528 256
0.86 5000 3300 4572.46880660264 1.96611285637 0.789370536804 4574.37687757 -1 21 0.789375305176 0.789365768433 256
0.87 5000 3300 4572.46880660264 2.04022082853 0.784449577332 4574.37687758 -1 21 0.784454345703 0.78444480896 256
0.88 5000 3300 4572.46880660264 2.1202635362 0.779328346252 4574.35362978 1 21 0.779333114624 0.779323577881 256
0.89 5000 3300 4572.46880660264 2.20727491319 0.773987770081 4574.37689966 -1 21 0.773992538452 0.773983001709 256
0.9 5000 3300 4572.46880660264 2.30258509299 0.768361091614 4574.35360718 1 21 0.768365859985 0.768356323242 256
0.91 5000 3300 4572.46880660264 2.40794560865 0.762419700623 4574.3768997 -1 21 0.762424468994 0.762414932251 256
0.92 5000 3300 4572.46880660264 2.52572864431 0.756068229675 4574.3768997 -1 21 0.756072998047 0.756063461304 256
0.93 5000 3300 4572.46880660264 2.65926003693 0.749220848083 4574.37690065 -1 21 0.749225616455 0.749216079712 256
0.94 5000 3300 4572.46880660264 2.81341071676 0.741724967957 4574.35360615 1 21 0.741729736328 0.741720199585 256
0.95 5000 3300 4572.46880660264 2.99573227355 0.733380317688 4574.37690479 -1 21 0.73338508606 0.733375549316 256
0.96 5000 3300 4572.46880660264 3.21887582487 0.723824501038 4574.35360176 1 21 0.723829269409 0.723819732666 256
0.97 5000 3300 4572.46880660264 3.50655789732 0.712447166443 4574.35360172 1 21 0.712451934814 0.712442398071 256
0.98 5000 3300 4572.46880660264 3.91202300543 0.697903633118 4574.37690598 -1 21 0.697908401489 0.697898864746 256
0.99 5000 3300 4572.46880660264 4.60517018599 0.676217079163 4574.37979246 -1 21 0.676221847534 0.676212310791 256
0.01 5000 1650 2285.08311075483 0.0100503358535 1.68228149414 2284.15818148 -1 16 1.68243408203 1.68212890625 256
0.02 5000 1650 2285.08311075483 0.0202027073175 1.57745361328 2283.33371982 1 15 1.57775878906 1.5771484375 256
0.03 5000 1650 2285.08311075483 0.0304592074847 1.51580810547 2284.74748627 1 15 1.51611328125 1.51550292969 256
0.04 5000 1650 2285.08311075483 0.0408219945203 1.47186279297 2284.72976871 1 15 1.47216796875 1.47155761719 256
0.05 5000 1650 2285.08311075483 0.0512932943876 1.43768310547 2284.42344736 -1 15 1.43798828125 1.43737792969 256
0.06 5000 1650 2285.08311075483 0.0618754037181 1.4094543457 2284.65374348 1 16 1.40960693359 1.40930175781 256
0.07 5000 1650 2285.08311075483 0.0725706928348 1.38565063477 2284.57743456 -1 16 1.38580322266 1.38549804688 256
0.08 5000 1650 2285.08311075483 0.0833816089391 1.36474609375 2280.93244498 -1 12 1.3671875 1.3623046875 256
0.09 5000 1650 2285.08311075483 0.0943106794712 1.34628295898 2284.44735869 -1 16 1.34643554688 1.34613037109 256
0.1 5000 1650 2285.08311075483 0.105360515658 1.32965087891 2284.44784271 -1 15 1.32995605469 1.32934570312 256
0.11 5000 1650 2285.08311075483 0.116533816256 1.31454467773 2284.52250423 -1 16 1.31469726562 1.31439208984 256
0.12 5000 1650 2285.08311075483 0.12783337151 1.30065917969 2284.52726048 -1 14 1.30126953125 1.30004882812 256
0.13 5000 1650 2285.08311075483 0.139262067334 1.28784179688 2284.6463177 -1 13 1.2890625 1.28662109375 256
0.14 5000 1650 2285.08311075483 0.150822889735 1.27578735352 2280.29094153 1 16 1.27593994141 1.27563476562 256
0.15 5000 1650 2285.08311075483 0.162518929498 1.2646484375 2284.59335216 -1 11 1.26953125 1.259765625 256
0.16 5000 1650 2285.08311075483 0.174353387145 1.25411987305 2284.65384923 -1 16 1.25427246094 1.25396728516 256
0.17 5000 1650 2285.08311075483 0.186329578191 1.24404907227 2281.78903529 1 16 1.24420166016 1.24389648438 256
0.18 5000 1650 2285.08311075483 0.198450938724 1.23458862305 2284.40728592 1 16 1.23474121094 1.23443603516 256
0.19 5000 1650 2285.08311075483 0.210721031316 1.2255859375 2284.40635601 1 11 1.23046875 1.220703125 256
0.2 5000 1650 2285.08311075483 0.223143551314 1.21704101562 2282.83398044 -1 13 1.21826171875 1.2158203125 256
0.21 5000 1650 2285.08311075483 0.235722333521 1.20880126953 2282.47980206 -1 15 1.20910644531 1.20849609375 256
0.22 5000 1650 2285.08311075483 0.248461359298 1.20086669922 2284.3321952 1 15 1.201171875 1.20056152344 256
0.23 5000 1650 2285.08311075483 0.261364764134 1.19338989258 2284.71547725 -1 16 1.19354248047 1.19323730469 256
0.24 5000 1650 2285.08311075483 0.274436845702 1.18606567383 2284.7158667 -1 16 1.18621826172 1.18591308594 256
0.25 5000 1650 2285.08311075483 0.287682072452 1.17889404297 2281.93854752 -1 15 1.17919921875 1.17858886719 256
0.26 5000 1650 2285.08311075483 0.301105092784 1.17210388184 2284.60982018 -1 17 1.17218017578 1.17202758789 256
0.27 5000 1650 2285.08311075483 0.31471074484 1.16546630859 2284.6067215 -1 15 1.16577148438 1.16516113281 256
0.28 5000 1650 2285.08311075483 0.328504066972 1.15905761719 2284.66653926 -1 14 1.15966796875 1.15844726562 256
0.29 5000 1650 2285.08311075483 0.342490308947 1.15280151367 2284.71295861 -1 16 1.15295410156 1.15264892578 256
0.3 5000 1650 2285.08311075483 0.356674943939 1.14669799805 2284.66338255 -1 16 1.14685058594 1.14654541016 256
0.31 5000 1650 2285.08311075483 0.371063681391 1.14074707031 2284.61081989 -1 14 1.14135742188 1.14013671875 256
0.32 5000 1650 2285.08311075483 0.385662480812 1.13494873047 2284.60750259 -1 15 1.13525390625 1.13464355469 256
0.33 5000 1650 2285.08311075483 0.400477566597 1.12930297852 2284.61462741 -1 16 1.12945556641 1.12915039062 256
0.34 5000 1650 2285.08311075483 0.415515443962 1.12380981445 2284.72004852 -1 16 1.12396240234 1.12365722656 256
0.35 5000 1650 2285.08311075483 0.430782916092 1.11831665039 2282.61147778 -1 16 1.11846923828 1.1181640625 256
0.36 5000 1650 2285.08311075483 0.446287102628 1.11305236816 2284.66392135 -1 17 1.11312866211 1.11297607422 256
0.37 5000 1650 2285.08311075483 0.462035459597 1.10786437988 2284.67086103 -1 17 1.10794067383 1.10778808594 256
0.38 5000 1650 2285.08311075483 0.478035800943 1.10275268555 2284.67069576 -1 16 1.10290527344 1.10260009766 256
0.39 5000 1650 2285.08311075483 0.494296321815 1.09771728516 2284.66438304 -1 15 1.09802246094 1.09741210938 256
0.4 5000 1650 2285.08311075483 0.510825623766 1.09283447266 2284.77044425 -1 15 1.09313964844 1.09252929688 256
0.41 5000 1650 2285.08311075483 0.527632742082 1.08795166016 2284.72053108 -1 15 1.08825683594 1.08764648438 256
0.42 5000 1650 2285.08311075483 0.544727175442 1.0831451416 2284.67075613 -1 17 1.08322143555 1.08306884766 256
0.43 5000 1650 2285.08311075483 0.562118918154 1.07841491699 2284.61899864 -1 17 1.07849121094 1.07833862305 256
0.44 5000 1650 2285.08311075483 0.579818495253 1.07376098633 2283.23077291 -1 16 1.07391357422 1.07360839844 256
0.45 5000 1650 2285.08311075483 0.597837000756 1.06918334961 2284.67136958 -1 16 1.0693359375 1.06903076172 256
0.46 5000 1650 2285.08311075483 0.616186139424 1.06468200684 2284.72713061 -1 17 1.06475830078 1.06460571289 256
0.47 5000 1650 2285.08311075483 0.634878272436 1.06018066406 2284.72377446 -1 14 1.06079101562 1.0595703125 256
0.48 5000 1650 2285.08311075483 0.653926467407 1.05575561523 2284.72713407 -1 16 1.05590820312 1.05560302734 256
0.49 5000 1650 2285.08311075483 0.673344553264 1.05133056641 2284.67164453 -1 15 1.05163574219 1.05102539062 256
0.5 5000 1650 2285.08311075483 0.69314718056 1.04698181152 2284.67458053 -1 17 1.04705810547 1.04690551758 256
0.51 5000 1650 2285.08311075483 0.713349887877 1.04270935059 2284.77110181 -1 17 1.04278564453 1.04263305664 256
0.52 5000 1650 2285.08311075483 0.73396917508 1.03843688965 2284.77146429 -1 17 1.03851318359 1.0383605957 256
0.53 5000 1650 2285.08311075483 0.755022584278 1.03416442871 2284.72403792 -1 17 1.03424072266 1.03408813477 256
0.54 5000 1650 2285.08311075483 0.776528789499 1.02996826172 2284.73035201 -1 15 1.0302734375 1.02966308594 256
0.55 5000 1650 2285.08311075483 0.798507696218 1.02577209473 2284.72741005 -1 17 1.02584838867 1.02569580078 256
0.56 5000 1650 2285.08311075483 0.82098055207 1.02161407471 2284.73054963 -1 18 1.02165222168 1.02157592773 256
0.57 5000 1650 2285.08311075483 0.843970070295 1.01745605469 2284.72740137 -1 14 1.01806640625 1.01684570312 256
0.58 5000 1650 2285.08311075483 0.867500567705 1.01333618164 2284.72780331 -1 16 1.01348876953 1.01318359375 256
0.59 5000 1650 2285.08311075483 0.891598119284 1.00921630859 2284.72743924 -1 15 1.00952148438 1.00891113281 256
0.6 5000 1650 2285.08311075483 0.916290731874 1.00513458252 2284.77434894 -1 18 1.00517272949 1.00509643555 256
0.61 5000 1650 2285.08311075483 0.941608539858 1.00105285645 2284.7747324 -1 17 1.00112915039 1.0009765625 256
0.62 5000 1650 2285.08311075483 0.967584026262 0.996971130371 2284.777379 -1 18 0.997009277344 0.996932983398 256
0.63 5000 1650 2285.08311075483 0.994252273344 0.992889404297 2284.77739058 -1 16 0.993041992188 0.992736816406 256
0.64 5000 1650 2285.08311075483 1.02165124753 0.988807678223 2284.77739209 -1 18 0.988845825195 0.98876953125 256
0.65 5000 1650 2285.08311075483 1.0498221245 0.984725952148 2284.77756619 -1 17 0.984802246094 0.984649658203 256
0.66 5000 1650 2285.08311075483 1.07880966137 0.980644226074 2284.77777383 -1 18 0.980682373047 0.980606079102 256
0.67 5000 1650 2285.08311075483 1.10866262452 0.9765625 2284.82208829 -1 8 1.015625 0.9375 256
0.68 5000 1650 2285.08311075483 1.13943428319 0.972442626953 2284.78057662 -1 16 0.972595214844 0.972290039062 256
0.69 5000 1650 2285.08311075483 1.1711829815 0.968322753906 2284.78077277 -1 15 0.968627929688 0.968017578125 256
0.7 5000 1650 2285.08311075483 1.20397280433 0.964164733887 2284.77779991 -1 18 0.964202880859 0.964126586914 256
0.71 5000 1650 2285.08311075483 1.237874356 0.960006713867 2284.78077446 -1 17 0.960083007812 0.959930419922 256
0.72 5000 1650 2285.08311075483 1.27296567581 0.955810546875 2284.78078595 -1 13 0.95703125 0.95458984375 256
0.73 5000 1650 2285.08311075483 1.30933331998 0.95157623291 2284.78061333 -1 18 0.951614379883 0.951538085938 256
0.74 5000 1650 2285.08311075483 1.34707364797 0.947303771973 2284.77797765 -1 18 0.947341918945 0.947265625 256
0.75 5000 1650 2285.08311075483 1.38629436112 0.943031311035 2284.82515771 -1 18 0.943069458008 0.942993164062 256
0.76 5000 1650 2285.08311075483 1.42711635564 0.938663482666 2284.78378589 -1 19 0.938682556152 0.93864440918 256
0.77 5000 1650 2285.08311075483 1.46967597006 0.934257507324 2284.82265761 -1 18 0.934295654297 0.934219360352 256
0.78 5000 1650 2285.08311075483 1.51412773263 0.929794311523 2284.82534561 -1 17 0.929870605469 0.929718017578 256
0.79 5000 1650 2285.08311075483 1.56064774826 0.925254821777 2284.82551208 -1 18 0.92529296875 0.925216674805 256
0.8 5000 1650 2285.08311075483 1.60943791243 0.920639038086 2284.82802708 -1 17 0.920715332031 0.920562744141 256
0.81 5000 1650 2285.08311075483 1.66073120682 0.915908813477 2284.7839952 -1 17 0.915985107422 0.915832519531 256
0.82 5000 1650 2285.08311075483 1.71479842809 0.911102294922 2284.78416813 -1 16 0.911254882812 0.910949707031 256
0.83 5000 1650 2285.08311075483 1.77195684193 0.906200408936 2284.82805991 -1 19 0.906219482422 0.906181335449 256
0.84 5000 1650 2285.08311075483 1.83258146375 0.901145935059 2284.82571212 -1 18 0.901184082031 0.901107788086 256
0.85 5000 1650 2285.08311075483 1.89711998489 0.895957946777 2284.82822731 -1 18 0.89599609375 0.895919799805 256
0.86 5000 1650 2285.08311075483 1.96611285637 0.890598297119 2284.82839264 -1 19 0.890617370605 0.890579223633 256
0.87 5000 1650 2285.08311075483 2.04022082853 0.885047912598 2284.82841434 -1 18 0.88508605957 0.885009765625 256
0.88 5000 1650 2285.08311075483 2.1202635362 0.87926864624 2284.8284145 -1 19 0.879287719727 0.879249572754 256
0.89 5000 1650 2285.08311075483 2.20727491319 0.873241424561 2284.8310768 -1 19 0.873260498047 0.873222351074 256
0.9 5000 1650 2285.08311075483 2.30258509299 0.866894721985 2284.83108706 -1 21 0.866899490356 0.866889953613 256
0.91 5000 1650 2285.08311075483 2.40794560865 0.860180854797 2289.88347553 1 21 0.860185623169 0.860176086426 256
0.92 5000 1650 2285.08311075483 2.52572864431 0.853018760681 2284.83141806 -1 21 0.853023529053 0.85301399231 256
0.93 5000 1650 2285.08311075483 2.65926003693 0.845293998718 2285.33046255 -1 21 0.84529876709 0.845289230347 256
0.94 5000 1650 2285.08311075483 2.81341071676 0.836834907532 2289.8795672 1 21 0.836839675903 0.83683013916 256
0.95 5000 1650 2285.08311075483 2.99573227355 0.827422142029 2285.33208147 -1 21 0.8274269104 0.827417373657 256
0.96 5000 1650 2285.08311075483 3.21887582487 0.816645622253 2285.3321879 -1 21 0.816650390625 0.816640853882 256
0.97 5000 1650 2285.08311075483 3.50655789732 0.803799629211 2289.8793063 1 21 0.803804397583 0.80379486084 256
0.98 5000 1650 2285.08311075483 3.91202300543 0.787396430969 2285.33400252 -1 21 0.787401199341 0.787391662598 256
0.99 5000 1650 2285.08311075483 4.60517018599 0.76292514801 2285.3579964 -1 21 0.762929916382 0.762920379639 256
0.01 40 34 44.8314231850822 0.0100503358535 2.021484375 43.3983188052 -1 10 2.03125 2.01171875 256
0.02 40 34 44.8314231850822 0.0202027073175 1.806640625 42.5877182566 -1 10 1.81640625 1.796875 256
0.03 40 34 44.8314231850822 0.0304592074847 1.6796875 43.4136689686 1 8 1.71875 1.640625 256
0.04 40 34 44.8314231850822 0.0408219945203 1.591796875 42.5537559776 -1 10 1.6015625 1.58203125 256
0.05 40 34 44.8314231850822 0.0512932943876 1.5234375 43.8706251223 -1 8 1.5625 1.484375 256
0.06 40 34 44.8314231850822 0.0618754037181 1.46484375 38.0735040152 1 9 1.484375 1.4453125 256
0.07 40 34 44.8314231850822 0.0725706928348 1.416015625 42.5967015259 1 10 1.42578125 1.40625 256
0.08 40 34 44.8314231850822 0.0833816089391 1.376953125 44.3960833702 -1 10 1.38671875 1.3671875 256
0.09 40 34 44.8314231850822 0.0943106794712 1.337890625 43.3427171902 -1 10 1.34765625 1.328125 256
0.1 40 34 44.8314231850822 0.105360515658 1.3037109375 42.1328811245 -1 11 1.30859375 1.298828125 256
0.11 40 34 44.8314231850822 0.116533816256 1.26953125 44.7401800186 1 9 1.2890625 1.25 256
0.12 40 34 44.8314231850822 0.12783337151 1.2451171875 41.5859025947 -1 11 1.25 1.240234375 256
0.13 40 34 44.8314231850822 0.139262067334 1.220703125 43.9384961689 -1 10 1.23046875 1.2109375 256
0.14 40 34 44.8314231850822 0.150822889735 1.19140625 44.8040276261 1 9 1.2109375 1.171875 256
0.15 40 34 44.8314231850822 0.162518929498 1.171875 42.9531312759 1 7 1.25 1.09375 256
0.16 40 34 44.8314231850822 0.174353387145 1.15234375 43.562390998 -1 9 1.171875 1.1328125 256
0.17 40 34 44.8314231850822 0.186329578191 1.1328125 43.9376062812 -1 8 1.171875 1.09375 256
0.18 40 34 44.8314231850822 0.198450938724 1.11328125 43.5387545266 -1 9 1.1328125 1.09375 256
0.19 40 34 44.8314231850822 0.210721031316 1.09375 42.5672381204 1 6 1.25 0.9375 256
0.2 40 34 44.8314231850822 0.223143551314 1.07421875 44.5110024357 1 9 1.09375 1.0546875 256
0.21 40 34 44.8314231850822 0.235722333521 1.0595703125 43.2984506226 1 11 1.064453125 1.0546875 256
0.22 40 34 44.8314231850822 0.248461359298 1.044921875 42.5296303931 -1 10 1.0546875 1.03515625 256
0.23 40 34 44.8314231850822 0.261364764134 1.0302734375 43.4539844582 -1 11 1.03515625 1.025390625 256
0.24 40 34 44.8314231850822 0.274436845702 1.015625 43.485450028 -1 7 1.09375 0.9375 256
0.25 40 34 44.8314231850822 0.287682072452 1.0009765625 42.8386960211 -1 11 1.005859375 0.99609375 256
0.26 40 34 44.8314231850822 0.301105092784 0.986328125 42.6556645534 1 10 0.99609375 0.9765625 256
0.27 40 34 44.8314231850822 0.31471074484 0.9765625 44.5988404438 -1 8 1.015625 0.9375 256
0.28 40 34 44.8314231850822 0.328504066972 0.95703125 44.8206873175 1 9 0.9765625 0.9375 256
0.29 40 34 44.8314231850822 0.342490308947 0.947265625 43.3004178856 1 10 0.95703125 0.9375 256
0.3 40 34 44.8314231850822 0.356674943939 0.9375 43.9715561674 -1 5 1.25 0.625 256
0.31 40 34 44.8314231850822 0.371063681391 0.927734375 44.7821115365 -1 10 0.9375 0.91796875 256
0.32 40 34 44.8314231850822 0.385662480812 0.9130859375 43.0741335423 -1 11 0.91796875 0.908203125 256
0.33 40 34 44.8314231850822 0.400477566597 0.8984375 44.5376558983 1 8 0.9375 0.859375 256
0.34 40 34 44.8314231850822 0.415515443962 0.888671875 43.8713094207 1 10 0.8984375 0.87890625 256
0.35 40 34 44.8314231850822 0.430782916092 0.87890625 42.4685504397 1 9 0.8984375 0.859375 256
0.36 40 34 44.8314231850822 0.446287102628 0.869140625 42.7876614285 -1 10 0.87890625 0.859375 256
0.37 40 34 44.8314231850822 0.462035459597 0.859375 43.6119126053 -1 7 0.9375 0.78125 256
0.38 40 34 44.8314231850822 0.478035800943 0.849609375 43.937651332 -1 10 0.859375 0.83984375 256
0.39 40 34 44.8314231850822 0.494296321815 0.83984375 44.0877573582 -1 9 0.859375 0.8203125 256
0.4 40 34 44.8314231850822 0.510825623766 0.830078125 44.1339581359 -1 10 0.83984375 0.8203125 256
0.41 40 34 44.8314231850822 0.527632742082 0.8203125 44.0963624853 -1 8 0.859375 0.78125 256
0.42 40 34 44.8314231850822 0.544727175442 0.810546875 43.9700060687 -1 10 0.8203125 0.80078125 256
0.43 40 34 44.8314231850822 0.562118918154 0.80078125 43.7193694206 -1 9 0.8203125 0.78125 256
0.44 40 34 44.8314231850822 0.579818495253 0.791015625 43.220858611 -1 10 0.80078125 0.78125 256
0.45 40 34 44.8314231850822 0.597837000756 0.78125 41.5129729196 -1 6 0.9375 0.625 256
0.46 40 34 44.8314231850822 0.616186139424 0.771484375 43.0060284291 1 10 0.78125 0.76171875 256
0.47 40 34 44.8314231850822 0.634878272436 0.76171875 43.8947061344 1 9 0.78125 0.7421875 256
0.48 40 34 44.8314231850822 0.653926467407 0.751953125 44.4096465265 1 10 0.76171875 0.7421875 256
0.49 40 34 44.8314231850822 0.673344553264 0.7421875 44.7833360009 1 8 0.78125 0.703125 256
0.5 40 34 44.8314231850822 0.69314718056 0.7373046875 42.6505917248 -1 11 0.7421875 0.732421875 256
0.51 40 34 44.8314231850822 0.713349887877 0.7275390625 43.2706951241 1 11 0.732421875 0.72265625 256
0.52 40 34 44.8314231850822 0.73396917508 0.72265625 44.5504416805 -1 9 0.7421875 0.703125 256
0.53 40 34 44.8314231850822 0.755022584278 0.712890625 43.9513838596 -1 10 0.72265625 0.703125 256
0.54 40 34 44.8314231850822 0.776528789499 0.703125 41.7673318261 -1 7 0.78125 0.625 256
0.55 40 34 44.8314231850822 0.798507696218 0.693359375 43.780308681 1 10 0.703125 0.68359375 256
0.56 40 34 44.8314231850822 0.82098055207 0.68359375 44.5756458726 1 9 0.703125 0.6640625 256
0.57 40 34 44.8314231850822 0.843970070295 0.6787109375 43.0517496803 -1 11 0.68359375 0.673828125 256
0.58 40 34 44.8314231850822 0.867500567705 0.6689453125 43.4826752558 1 11 0.673828125 0.6640625 256
0.59 40 34 44.8314231850822 0.891598119284 0.6640625 44.3645946965 -1 8 0.703125 0.625 256
0.6 40 34 44.8314231850822 0.916290731874 0.654296875 43.226515658 -1 10 0.6640625 0.64453125 256
0.61 40 34 44.8314231850822 0.941608539858 0.64453125 43.4388888934 1 9 0.6640625 0.625 256
0.62 40 34 44.8314231850822 0.967584026262 0.634765625 44.5039374954 1 10 0.64453125 0.625 256
0.63 40 34 44.8314231850822 0.994252273344 0.6298828125 43.1422785891 -1 11 0.634765625 0.625 256
0.64 40 34 44.8314231850822 1.02165124753 0.6201171875 43.534501424 1 11 0.625 0.615234375 256
0.65 40 34 44.8314231850822 1.0498221245 0.615234375 44.320149536 -1 10 0.625 0.60546875 256
0.66 40 34 44.8314231850822 1.07880966137 0.60546875 43.0117999463 -1 9 0.625 0.5859375 256
0.67 40 34 44.8314231850822 1.10866262452 0.595703125 43.5919456665 1 10 0.60546875 0.5859375 256
0.68 40 34 44.8314231850822 1.13943428319 0.5859375 44.5481030516 1 8 0.625 0.546875 256
0.69 40 34 44.8314231850822 1.1711829815 0.5810546875 43.1114791481 -1 11 0.5859375 0.576171875 256
0.7 40 34 44.8314231850822 1.20397280433 0.5712890625 43.4341846221 1 11 0.576171875 0.56640625 256
0.71 40 34 44.8314231850822 1.237874356 0.56640625 44.428787897 -1 9 0.5859375 0.546875 256
0.72 40 34 44.8314231850822 1.27296567581 0.556640625 43.5846308779 -1 10 0.56640625 0.546875 256
0.73 40 34 44.8314231850822 1.30933331998 0.546875 42.4286402838 1 7 0.625 0.46875 256
0.74 40 34 44.8314231850822 1.34707364797 0.537109375 44.056999908 1 10 0.546875 0.52734375 256
0.75 40 34 44.8314231850822 1.38629436112 0.52734375 44.6321592072 1 9 0.546875 0.5078125 256
0.76 40 34 44.8314231850822 1.42711635564 0.5224609375 43.4185898018 -1 11 0.52734375 0.517578125 256
0.77 40 34 44.8314231850822 1.46967597006 0.5126953125 41.5490663362 1 11 0.517578125 0.5078125 256
0.78 40 34 44.8314231850822 1.51412773263 0.5029296875 43.5991928856 1 11 0.5078125 0.498046875 256
0.79 40 34 44.8314231850822 1.56064774826 0.498046875 44.6337433749 -1 10 0.5078125 0.48828125 256
0.8 40 34 44.8314231850822 1.60943791243 0.48828125 44.4188661606 -1 9 0.5078125 0.46875 256
0.81 40 34 44.8314231850822 1.66073120682 0.478515625 44.22720829 -1 10 0.48828125 0.46875 256
0.82 40 34 44.8314231850822 1.71479842809 0.46875 44.1011184916 -1 6 0.625 0.3125 256
0.83 40 34 44.8314231850822 1.77195684193 0.458984375 44.0882226736 -1 10 0.46875 0.44921875 256
0.84 40 34 44.8314231850822 1.83258146375 0.44921875 44.2079408093 -1 9 0.46875 0.4296875 256
0.85 40 34 44.8314231850822 1.89711998489 0.439453125 44.4329452893 -1 10 0.44921875 0.4296875 256
0.86 40 34 44.8314231850822 1.96611285637 0.4296875 44.7140742141 -1 8 0.46875 0.390625 256
0.87 40 34 44.8314231850822 2.04022082853 0.4150390625 42.4656674474 1 11 0.419921875 0.41015625 256
0.88 40 34 44.8314231850822 2.1202635362 0.4052734375 43.8138446308 -1 11 0.41015625 0.400390625 256
0.89 40 34 44.8314231850822 2.20727491319 0.390625 43.9052722908 1 7 0.46875 0.3125 256
0.9 40 34 44.8314231850822 2.30258509299 0.380859375 43.8574443413 -1 10 0.390625 0.37109375 256
0.91 40 34 44.8314231850822 2.40794560865 0.3662109375 37.9326169093 1 11 0.37109375 0.361328125 256
0.92 40 34 44.8314231850822 2.52572864431 0.3515625 42.8574284296 1 8 0.390625 0.3125 256
0.93 40 34 44.8314231850822 2.65926003693 0.3369140625 41.4822406749 -1 11 0.341796875 0.33203125 256
0.94 40 34 44.8314231850822 2.81341071676 0.322265625 44.3064420748 -1 10 0.33203125 0.3125 256
0.95 40 34 44.8314231850822 2.99573227355 0.302734375 43.7564541284 -1 10 0.3125 0.29296875 256
0.96 40 34 44.8314231850822 3.21887582487 0.283203125 44.6130256624 -1 10 0.29296875 0.2734375 256
0.97 40 34 44.8314231850822 3.50655789732 0.25390625 43.5621915891 1 9 0.2734375 0.234375 256
0.98 40 34 44.8314231850822 3.91202300543 0.224609375 44.2648785829 -1 10 0.234375 0.21484375 256
0.99 40 34 44.8314231850822 4.60517018599 0.17578125 43.9164092322 -1 9 0.1953125 0.15625 256
0.01 40 26 33.7410682961231 0.0100503358535 2.421875 33.2991069698 -1 7 2.5 2.34375 256
0.02 40 26 33.7410682961231 0.0202027073175 2.177734375 31.1271703847 1 10 2.1875 2.16796875 256
0.03 40 26 33.7410682961231 0.0304592074847 2.0361328125 32.9234070068 1 11 2.041015625 2.03125 256
0.04 40 26 33.7410682961231 0.0408219945203 1.9384765625 32.1694223896 -1 11 1.943359375 1.93359375 256
0.05 40 26 33.7410682961231 0.0512932943876 1.8603515625 31.7820205072 1 11 1.865234375 1.85546875 256
0.06 40 26 33.7410682961231 0.0618754037181 1.796875 32.5386227899 1 7 1.875 1.71875 256
0.07 40 26 33.7410682961231 0.0725706928348 1.7431640625 32.9053144299 1 11 1.748046875 1.73828125 256
0.08 40 26 33.7410682961231 0.0833816089391 1.69921875 33.0648273849 -1 9 1.71875 1.6796875 256
0.09 40 26 33.7410682961231 0.0943106794712 1.6552734375 33.3817723565 1 11 1.66015625 1.650390625 256
0.1 40 26 33.7410682961231 0.105360515658 1.62109375 32.7436086299 -1 9 1.640625 1.6015625 256
0.11 40 26 33.7410682961231 0.116533816256 1.5869140625 30.270496795 -1 11 1.591796875 1.58203125 256
0.12 40 26 33.7410682961231 0.12783337151 1.5576171875 33.1364841694 -1 11 1.5625 1.552734375 256
0.13 40 26 33.7410682961231 0.139262067334 1.5283203125 31.3638478229 -1 11 1.533203125 1.5234375 256
0.14 40 26 33.7410682961231 0.150822889735 1.50390625 33.5652625764 -1 9 1.5234375 1.484375 256
0.15 40 26 33.7410682961231 0.162518929498 1.4794921875 33.6118189064 -1 11 1.484375 1.474609375 256
0.16 40 26 33.7410682961231 0.174353387145 1.455078125 32.5198014699 -1 10 1.46484375 1.4453125 256
0.17 40 26 33.7410682961231 0.186329578191 1.4306640625 33.7052304404 1 11 1.435546875 1.42578125 256
0.18 40 26 33.7410682961231 0.198450938724 1.4111328125 32.9965952535 1 11 1.416015625 1.40625 256
0.19 40 26 33.7410682961231 0.210721031316 1.3916015625 33.00336823 1 11 1.396484375 1.38671875 256
0.2 40 26 33.7410682961231 0.223143551314 1.3720703125 33.6725486395 1 11 1.376953125 1.3671875 256
0.21 40 26 33.7410682961231 0.235722333521 1.357421875 33.1564743102 -1 10 1.3671875 1.34765625 256
0.22 40 26 33.7410682961231 0.248461359298 1.337890625 33.2363132355 1 10 1.34765625 1.328125 256
0.23 40 26 33.7410682961231 0.261364764134 1.3232421875 32.2811590316 -1 11 1.328125 1.318359375 256
0.24 40 26 33.7410682961231 0.274436845702 1.30859375 33.4491136035 -1 9 1.328125 1.2890625 256
0.25 40 26 33.7410682961231 0.287682072452 1.29150390625 31.6285433015 1 12 1.2939453125 1.2890625 256
0.26 40 26 33.7410682961231 0.301105092784 1.27685546875 31.3807869731 1 12 1.279296875 1.2744140625 256
0.27 40 26 33.7410682961231 0.31471074484 1.2646484375 33.584038508 -1 11 1.26953125 1.259765625 256
0.28 40 26 33.7410682961231 0.328504066972 1.25 32.98608118 -1 3 2.5 0.0 256
0.29 40 26 33.7410682961231 0.342490308947 1.2353515625 31.7330810518 1 11 1.240234375 1.23046875 256
0.3 40 26 33.7410682961231 0.356674943939 1.220703125 33.7249575528 1 10 1.23046875 1.2109375 256
0.31 40 26 33.7410682961231 0.371063681391 1.2109375 33.0395364585 -1 8 1.25 1.171875 256
0.32 40 26 33.7410682961231 0.385662480812 1.1962890625 33.3210949202 1 11 1.201171875 1.19140625 256
0.33 40 26 33.7410682961231 0.400477566597 1.1865234375 33.0539315203 -1 11 1.19140625 1.181640625 256
0.34 40 26 33.7410682961231 0.415515443962 1.171875 33.7177673433 1 7 1.25 1.09375 256
0.35 40 26 33.7410682961231 0.430782916092 1.162109375 30.624695606 1 10 1.171875 1.15234375 256
0.36 40 26 33.7410682961231 0.446287102628 1.15234375 33.3896399743 -1 9 1.171875 1.1328125 256
0.37 40 26 33.7410682961231 0.462035459597 1.14013671875 31.7631490468 -1 12 1.142578125 1.1376953125 256
0.38 40 26 33.7410682961231 0.478035800943 1.1279296875 33.1984517757 1 11 1.1328125 1.123046875 256
0.39 40 26 33.7410682961231 0.494296321815 1.1181640625 31.5804671207 1 11 1.123046875 1.11328125 256
0.4 40 26 33.7410682961231 0.510825623766 1.1083984375 32.3148958167 -1 11 1.11328125 1.103515625 256
0.41 40 26 33.7410682961231 0.527632742082 1.0986328125 33.0478810362 -1 11 1.103515625 1.09375 256
0.42 40 26 33.7410682961231 0.544727175442 1.0888671875 33.3483390872 -1 11 1.09375 1.083984375 256
0.43 40 26 33.7410682961231 0.562118918154 1.0791015625 33.4853128614 -1 11 1.083984375 1.07421875 256
0.44 40 26 33.7410682961231 0.579818495253 1.0693359375 33.5223032372 -1 11 1.07421875 1.064453125 256
0.45 40 26 33.7410682961231 0.597837000756 1.0595703125 33.4759284973 -1 11 1.064453125 1.0546875 256
0.46 40 26 33.7410682961231 0.616186139424 1.0498046875 33.3375065518 -1 11 1.0546875 1.044921875 256
0.47 40 26 33.7410682961231 0.634878272436 1.0400390625 33.0629908862 -1 11 1.044921875 1.03515625 256
0.48 40 26 33.7410682961231 0.653926467407 1.0302734375 32.4911765127 -1 11 1.03515625 1.025390625 256
0.49 40 26 33.7410682961231 0.673344553264 1.0205078125 28.2872014787 -1 11 1.025390625 1.015625 256
0.5 40 26 33.7410682961231 0.69314718056 1.0107421875 32.6637898689 1 11 1.015625 1.005859375 256
0.51 40 26 33.7410682961231 0.713349887877 1.0009765625 33.4533667366 1 11 1.005859375 0.99609375 256
0.52 40 26 33.7410682961231 0.73396917508 0.99365234375 31.9476579298 -1 12 0.99609375 0.9912109375 256
0.53 40 26 33.7410682961231 0.755022584278 0.986328125 33.7163161924 -1 10 0.99609375 0.9765625 256
0.54 40 26 33.7410682961231 0.776528789499 0.9765625 33.0523146777 -1 8 1.015625 0.9375 256
0.55 40 26 33.7410682961231 0.798507696218 0.966796875 30.3075358254 1 10 0.9765625 0.95703125 256
0.56 40 26 33.7410682961231 0.82098055207 0.95703125 33.281823291 1 9 0.9765625 0.9375 256
0.57 40 26 33.7410682961231 0.843970070295 0.94970703125 31.6413245494 -1 12 0.9521484375 0.947265625 256
0.58 40 26 33.7410682961231 0.867500567705 0.9423828125 33.5264342294 -1 11 0.947265625 0.9375 256
0.59 40 26 33.7410682961231 0.891598119284 0.9326171875 32.040807868 -1 11 0.9375 0.927734375 256
0.6 40 26 33.7410682961231 0.916290731874 0.9228515625 33.05780138 1 11 0.927734375 0.91796875 256
0.61 40 26 33.7410682961231 0.941608539858 0.91552734375 31.9939414588 -1 12 0.91796875 0.9130859375 256
0.62 40 26 33.7410682961231 0.967584026262 0.908203125 33.5234864406 -1 10 0.91796875 0.8984375 256
0.63 40 26 33.7410682961231 0.994252273344 0.8984375 31.6426445089 -1 8 0.9375 0.859375 256
0.64 40 26 33.7410682961231 1.02165124753 0.888671875 33.2574229552 1 10 0.8984375 0.87890625 256
0.65 40 26 33.7410682961231 1.0498221245 0.88134765625 30.8233750647 -1 12 0.8837890625 0.87890625 256
0.66 40 26 33.7410682961231 1.07880966137 0.8740234375 33.3700767776 -1 11 0.87890625 0.869140625 256
0.67 40 26 33.7410682961231 1.10866262452 0.8642578125 27.8450267855 1 11 0.869140625 0.859375 256
0.68 40 26 33.7410682961231 1.13943428319 0.8544921875 33.4366551731 1 11 0.859375 0.849609375 256
0.69 40 26 33.7410682961231 1.1711829815 0.84716796875 29.5881350883 1 12 0.849609375 0.8447265625 256
0.7 40 26 33.7410682961231 1.20397280433 0.83984375 33.3572024961 -1 9 0.859375 0.8203125 256
0.71 40 26 33.7410682961231 1.237874356 0.830078125 30.7579793765 -1 10 0.83984375 0.8203125 256
0.72 40 26 33.7410682961231 1.27296567581 0.8203125 33.2191839195 1 8 0.859375 0.78125 256
0.73 40 26 33.7410682961231 1.30933331998 0.81298828125 32.2899060547 -1 12 0.8154296875 0.810546875 256
0.74 40 26 33.7410682961231 1.34707364797 0.80322265625 32.6094996245 1 12 0.8056640625 0.80078125 256
0.75 40 26 33.7410682961231 1.38629436112 0.7958984375 33.1849158476 -1 11 0.80078125 0.791015625 256
0.76 40 26 33.7410682961231 1.42711635564 0.7861328125 31.732609027 -1 11 0.791015625 0.78125 256
0.77 40 26 33.7410682961231 1.46967597006 0.7763671875 32.4068283913 1 11 0.78125 0.771484375 256
0.78 40 26 33.7410682961231 1.51412773263 0.7666015625 33.2361777599 1 11 0.771484375 0.76171875 256
0.79 40 26 33.7410682961231 1.56064774826 0.7568359375 33.601037409 1 11 0.76171875 0.751953125 256
0.8 40 26 33.7410682961231 1.60943791243 0.74951171875 32.9058161762 -1 12 0.751953125 0.7470703125 256
0.81 40 26 33.7410682961231 1.66073120682 0.73974609375 32.7817577341 -1 12 0.7421875 0.7373046875 256
0.82 40 26 33.7410682961231 1.71479842809 0.72998046875 32.930232704 -1 12 0.732421875 0.7275390625 256
0.83 40 26 33.7410682961231 1.77195684193 0.7177734375 33.5528755839 1 11 0.72265625 0.712890625 256
0.84 40 26 33.7410682961231 1.83258146375 0.7080078125 32.9683681847 1 11 0.712890625 0.703125 256
0.85 40 26 33.7410682961231 1.89711998489 0.6982421875 31.0558253099 -1 11 0.703125 0.693359375 256
0.86 40 26 33.7410682961231 1.96611285637 0.6884765625 33.4681394361 -1 11 0.693359375 0.68359375 256
0.87 40 26 33.7410682961231 2.04022082853 0.67626953125 32.4600959281 -1 12 0.6787109375 0.673828125 256
0.88 40 26 33.7410682961231 2.1202635362 0.6640625 30.4519460985 -1 8 0.703125 0.625 256
0.89 40 26 33.7410682961231 2.20727491319 0.65185546875 31.4945944475 -1 12 0.654296875 0.6494140625 256
0.9 40 26 33.7410682961231 2.30258509299 0.6396484375 33.1163390559 -1 11 0.64453125 0.634765625 256
0.91 40 26 33.7410682961231 2.40794560865 0.625 30.4330252128 1 4 1.25 0.0 256
0.92 40 26 33.7410682961231 2.52572864431 0.6103515625 31.1413548914 1 11 0.615234375 0.60546875 256
0.93 40 26 33.7410682961231 2.65926003693 0.595703125 33.1696909932 -1 10 0.60546875 0.5859375 256
0.94 40 26 33.7410682961231 2.81341071676 0.576171875 33.6378243294 1 10 0.5859375 0.56640625 256
0.95 40 26 33.7410682961231 2.99573227355 0.55908203125 32.7488894299 -1 12 0.5615234375 0.556640625 256
0.96 40 26 33.7410682961231 3.21887582487 0.537109375 32.5027513016 -1 10 0.546875 0.52734375 256
0.97 40 26 33.7410682961231 3.50655789732 0.51025390625 32.3803694286 1 12 0.5126953125 0.5078125 256
0.98 40 26 33.7410682961231 3.91202300543 0.478515625 33.2313293223 -1 10 0.48828125 0.46875 256
0.99 40 26 33.7410682961231 4.60517018599 0.4296875 33.5892769548 -1 8 0.46875 0.390625 256
0.01 40 13 15.7192416015645 0.0100503358535 3.41796875 14.9154327599 -1 9 3.4375 3.3984375 256
0.02 40 13 15.7192416015645 0.0202027073175 3.046875 15.1036084364 -1 7 3.125 2.96875 256
0.03 40 13 15.7192416015645 0.0304592074847 2.83203125 15.1269170272 -1 9 2.8515625 2.8125 256
0.04 40 13 15.7192416015645 0.0408219945203 2.67578125 13.3794070652 1 9 2.6953125 2.65625 256
0.05 40 13 15.7192416015645 0.0512932943876 2.55859375 14.1647464984 1 9 2.578125 2.5390625 256
0.06 40 13 15.7192416015645 0.0618754037181 2.4609375 15.3446605164 1 8 2.5 2.421875 256
0.07 40 13 15.7192416015645 0.0725706928348 2.3828125 14.8655753487 1 8 2.421875 2.34375 256
0.08 40 13 15.7192416015645 0.0833816089391 2.314453125 14.6030046285 1 10 2.32421875 2.3046875 256
0.09 40 13 15.7192416015645 0.0943106794712 2.255859375 12.7033051035 -1 10 2.265625 2.24609375 256
0.1 40 13 15.7192416015645 0.105360515658 2.20703125 15.7073923589 -1 9 2.2265625 2.1875 256
0.11 40 13 15.7192416015645 0.116533816256 2.1484375 15.3907001992 1 8 2.1875 2.109375 256
0.12 40 13 15.7192416015645 0.12783337151 2.109375 14.7835501147 -1 7 2.1875 2.03125 256
0.13 40 13 15.7192416015645 0.139262067334 2.0703125 15.5098250979 -1 8 2.109375 2.03125 256
0.14 40 13 15.7192416015645 0.150822889735 2.03125 15.3215156926 -1 6 2.1875 1.875 256
0.15 40 13 15.7192416015645 0.162518929498 1.9921875 11.6502523762 1 8 2.03125 1.953125 256
0.16 40 13 15.7192416015645 0.174353387145 1.962890625 15.5198777664 -1 10 1.97265625 1.953125 256
0.17 40 13 15.7192416015645 0.186329578191 1.923828125 15.5945723781 1 10 1.93359375 1.9140625 256
0.18 40 13 15.7192416015645 0.198450938724 1.89453125 15.5356101387 1 9 1.9140625 1.875 256
0.19 40 13 15.7192416015645 0.210721031316 1.8701171875 12.3316828245 -1 11 1.875 1.865234375 256
0.2 40 13 15.7192416015645 0.223143551314 1.845703125 15.1275172768 -1 10 1.85546875 1.8359375 256
0.21 40 13 15.7192416015645 0.235722333521 1.81640625 14.7537498222 1 9 1.8359375 1.796875 256
0.22 40 13 15.7192416015645 0.248461359298 1.796875 15.4628436633 -1 7 1.875 1.71875 256
0.23 40 13 15.7192416015645 0.261364764134 1.767578125 15.438134501 1 10 1.77734375 1.7578125 256
0.24 40 13 15.7192416015645 0.274436845702 1.748046875 11.2229790754 1 10 1.7578125 1.73828125 256
0.25 40 13 15.7192416015645 0.287682072452 1.728515625 15.0094508088 -1 10 1.73828125 1.71875 256
0.26 40 13 15.7192416015645 0.301105092784 1.708984375 15.4877733602 -1 10 1.71875 1.69921875 256
0.27 40 13 15.7192416015645 0.31471074484 1.689453125 15.6331181321 -1 10 1.69921875 1.6796875 256
0.28 40 13 15.7192416015645 0.328504066972 1.669921875 15.5862736105 -1 10 1.6796875 1.66015625 256
0.29 40 13 15.7192416015645 0.342490308947 1.650390625 15.3161152632 -1 10 1.66015625 1.640625 256
0.3 40 13 15.7192416015645 0.356674943939 1.630859375 14.4688828771 -1 10 1.640625 1.62109375 256
0.31 40 13 15.7192416015645 0.371063681391 1.611328125 14.4815150645 1 10 1.62109375 1.6015625 256
0.32 40 13 15.7192416015645 0.385662480812 1.5966796875 14.9126633295 -1 11 1.6015625 1.591796875 256
0.33 40 13 15.7192416015645 0.400477566597 1.5771484375 14.904458434 1 11 1.58203125 1.572265625 256
0.34 40 13 15.7192416015645 0.415515443962 1.5625 12.8146775365 -1 5 1.875 1.25 256
0.35 40 13 15.7192416015645 0.430782916092 1.5478515625 14.8536735332 -1 11 1.552734375 1.54296875 256
0.36 40 13 15.7192416015645 0.446287102628 1.533203125 15.32048519 -1 10 1.54296875 1.5234375 256
0.37 40 13 15.7192416015645 0.462035459597 1.513671875 15.500327186 1 10 1.5234375 1.50390625 256
0.38 40 13 15.7192416015645 0.478035800943 1.50390625 15.5724528442 -1 9 1.5234375 1.484375 256
0.39 40 13 15.7192416015645 0.494296321815 1.484375 15.574146648 1 7 1.5625 1.40625 256
0.4 40 13 15.7192416015645 0.510825623766 1.474609375 15.3192595911 -1 10 1.484375 1.46484375 256
0.41 40 13 15.7192416015645 0.527632742082 1.4599609375 14.8658700339 -1 11 1.46484375 1.455078125 256
0.42 40 13 15.7192416015645 0.544727175442 1.4453125 13.1232980337 -1 8 1.484375 1.40625 256
0.43 40 13 15.7192416015645 0.562118918154 1.4306640625 14.7902881167 1 11 1.435546875 1.42578125 256
0.44 40 13 15.7192416015645 0.579818495253 1.416015625 15.7174300377 1 10 1.42578125 1.40625 256
0.45 40 13 15.7192416015645 0.597837000756 1.40625 14.2817680009 -1 6 1.5625 1.25 256
0.46 40 13 15.7192416015645 0.616186139424 1.3916015625 15.0280071254 1 11 1.396484375 1.38671875 256
0.47 40 13 15.7192416015645 0.634878272436 1.3818359375 15.1649335078 -1 11 1.38671875 1.376953125 256
0.48 40 13 15.7192416015645 0.653926467407 1.3671875 14.5268975195 1 8 1.40625 1.328125 256
0.49 40 13 15.7192416015645 0.673344553264 1.357421875 15.2970752653 -1 10 1.3671875 1.34765625 256
0.5 40 13 15.7192416015645 0.69314718056 1.3427734375 14.7471161725 1 11 1.34765625 1.337890625 256
0.51 40 13 15.7192416015645 0.713349887877 1.3330078125 15.0199047404 -1 11 1.337890625 1.328125 256
0.52 40 13 15.7192416015645 0.73396917508 1.318359375 15.3927102116 1 10 1.328125 1.30859375 256
0.53 40 13 15.7192416015645 0.755022584278 1.30859375 13.3604699237 -1 9 1.328125 1.2890625 256
0.54 40 13 15.7192416015645 0.776528789499 1.298828125 15.5192457875 -1 10 1.30859375 1.2890625 256
0.55 40 13 15.7192416015645 0.798507696218 1.2841796875 15.1638723663 1 11 1.2890625 1.279296875 256
0.56 40 13 15.7192416015645 0.82098055207 1.2744140625 13.6136458752 -1 11 1.279296875 1.26953125 256
0.57 40 13 15.7192416015645 0.843970070295 1.2646484375 15.4288834606 -1 11 1.26953125 1.259765625 256
0.58 40 13 15.7192416015645 0.867500567705 1.25 15.5780414073 1 3 2.5 0.0 256
0.59 40 13 15.7192416015645 0.891598119284 1.240234375 14.3257175391 1 10 1.25 1.23046875 256
0.6 40 13 15.7192416015645 0.916290731874 1.23046875 14.5761756361 -1 9 1.25 1.2109375 256
0.61 40 13 15.7192416015645 0.941608539858 1.220703125 15.5453596269 -1 10 1.23046875 1.2109375 256
0.62 40 13 15.7192416015645 0.967584026262 1.20849609375 14.2570195941 -1 12 1.2109375 1.2060546875 256
0.63 40 13 15.7192416015645 0.994252273344 1.1962890625 14.9533024747 1 11 1.201171875 1.19140625 256
0.64 40 13 15.7192416015645 1.02165124753 1.1865234375 12.5947302469 -1 11 1.19140625 1.181640625 256
0.65 40 13 15.7192416015645 1.0498221245 1.1767578125 15.0756760498 -1 11 1.181640625 1.171875 256
0.66 40 13 15.7192416015645 1.07880966137 1.1669921875 15.7037092037 -1 11 1.171875 1.162109375 256
0.67 40 13 15.7192416015645 1.10866262452 1.15478515625 14.3728966445 -1 12 1.1572265625 1.15234375 256
0.68 40 13 15.7192416015645 1.13943428319 1.142578125 15.129383279 1 10 1.15234375 1.1328125 256
0.69 40 13 15.7192416015645 1.1711829815 1.1328125 12.5971151443 1 8 1.171875 1.09375 256
0.7 40 13 15.7192416015645 1.20397280433 1.123046875 14.9438480978 -1 10 1.1328125 1.11328125 256
0.71 40 13 15.7192416015645 1.237874356 1.11328125 15.6816548861 -1 9 1.1328125 1.09375 256
0.72 40 13 15.7192416015645 1.27296567581 1.10107421875 14.159304831 -1 12 1.103515625 1.0986328125 256
0.73 40 13 15.7192416015645 1.30933331998 1.0888671875 15.2238284873 1 11 1.09375 1.083984375 256
0.74 40 13 15.7192416015645 1.34707364797 1.0791015625 12.3929339799 -1 11 1.083984375 1.07421875 256
0.75 40 13 15.7192416015645 1.38629436112 1.0693359375 15.3549388898 -1 11 1.07421875 1.064453125 256
0.76 40 13 15.7192416015645 1.42711635564 1.05712890625 10.9932067352 -1 12 1.0595703125 1.0546875 256
0.77 40 13 15.7192416015645 1.46967597006 1.044921875 15.3508408682 1 10 1.0546875 1.03515625 256
0.78 40 13 15.7192416015645 1.51412773263 1.03515625 14.1751710575 -1 9 1.0546875 1.015625 256
0.79 40 13 15.7192416015645 1.56064774826 1.02294921875 14.621932274 1 12 1.025390625 1.0205078125 256
0.8 40 13 15.7192416015645 1.60943791243 1.0107421875 15.5306371812 1 11 1.015625 1.005859375 256
0.81 40 13 15.7192416015645 1.66073120682 1.0009765625 14.8370006456 -1 11 1.005859375 0.99609375 256
0.82 40 13 15.7192416015645 1.71479842809 0.98876953125 14.085362299 -1 12 0.9912109375 0.986328125 256
0.83 40 13 15.7192416015645 1.77195684193 0.9765625 13.5558237701 -1 8 1.015625 0.9375 256
0.84 40 13 15.7192416015645 1.83258146375 0.96435546875 14.1417651077 -1 12 0.966796875 0.9619140625 256
0.85 40 13 15.7192416015645 1.89711998489 0.9521484375 15.0252187772 -1 11 0.95703125 0.947265625 256
0.86 40 13 15.7192416015645 1.96611285637 0.9375 15.3299133943 1 5 1.25 0.625 256
0.87 40 13 15.7192416015645 2.04022082853 0.92529296875 14.0077658357 -1 12 0.927734375 0.9228515625 256
0.88 40 13 15.7192416015645 2.1202635362 0.91064453125 14.8151449865 1 12 0.9130859375 0.908203125 256
0.89 40 13 15.7192416015645 2.20727491319 0.89599609375 15.2134848267 1 12 0.8984375 0.8935546875 256
0.9 40 13 15.7192416015645 2.30258509299 0.88134765625 14.4616678711 1 12 0.8837890625 0.87890625 256
0.91 40 13 15.7192416015645 2.40794560865 0.86669921875 15.2599115636 -1 12 0.869140625 0.8642578125 256
0.92 40 13 15.7192416015645 2.52572864431 0.849609375 14.9150433901 -1 10 0.859375 0.83984375 256
0.93 40 13 15.7192416015645 2.65926003693 0.830078125 15.4574150823 1 10 0.83984375 0.8203125 256
0.94 40 13 15.7192416015645 2.81341071676 0.810546875 15.392529709 1 10 0.8203125 0.80078125 256
0.95 40 13 15.7192416015645 2.99573227355 0.78857421875 15.7177746975 1 12 0.791015625 0.7861328125 256
0.96 40 13 15.7192416015645 3.21887582487 0.76416015625 15.5218058221 1 12 0.7666015625 0.76171875 256
0.97 40 13 15.7192416015645 3.50655789732 0.736083984375 13.4463395977 -1 13 0.7373046875 0.73486328125 256
0.98 40 13 15.7192416015645 3.91202300543 0.6982421875 15.6298669796 1 11 0.703125 0.693359375 256
0.99 40 13 15.7192416015645 4.60517018599 0.64453125 15.1139863095 1 9 0.6640625 0.625 256
