# Supplementary material for: Does Mutational Robustness Inhibit Extinction by Lethal Mutagenesis in Viral Populations?
Source: PLoS Comput Biol. 2010 Jun 10;6(6):e1000811. doi: 10.1371/journal.pcbi.1000811 (PMC2883602; doi:10.1371/journal.pcbi.1000811)
Supplement: Dataset S1 — Raw data and computer code necessary to reproduce all results reported in this paper. (0.46 MB ZIP) [file pcbi.1000811.s003.zip › Dataset_S1/data/time_U_k4_Ne8.dat]

U contime b k N
0.100 500246060644.831 20.000 4.000 100000000
0.200 18590717198.403 20.000 4.000 100000000
0.300 2911375188.449 20.000 4.000 100000000
0.400 821699593.042 20.000 4.000 100000000
0.500 320282160.433 20.000 4.000 100000000
0.600 153130274.859 20.000 4.000 100000000
0.700 84300080.124 20.000 4.000 100000000
0.800 51456018.330 20.000 4.000 100000000
0.900 33986691.568 20.000 4.000 100000000
1.000 23890449.341 20.000 4.000 100000000
1.100 17661654.114 20.000 4.000 100000000
1.200 13612147.217 20.000 4.000 100000000
1.300 10864799.044 20.000 4.000 100000000
1.400 8934521.837 20.000 4.000 100000000
1.500 7538684.584 20.000 4.000 100000000
1.600 6505183.640 20.000 4.000 100000000
1.700 5725185.808 20.000 4.000 100000000
1.800 5127590.970 20.000 4.000 100000000
1.900 4664622.038 20.000 4.000 100000000
2.000 4303380.769 20.000 4.000 100000000
2.100 4020732.234 20.000 4.000 100000000
2.200 3800113.178 20.000 4.000 100000000
2.300 3629487.886 20.000 4.000 100000000
2.400 3500008.067 20.000 4.000 100000000
2.500 3405115.861 20.000 4.000 100000000
2.600 3339932.318 20.000 4.000 100000000
2.700 3300833.800 20.000 4.000 100000000
2.800 3285154.555 20.000 4.000 100000000
2.900 3290975.661 20.000 4.000 100000000
3.000 3316974.143 20.000 4.000 100000000
3.100 3362314.825 20.000 4.000 100000000
3.200 3426573.060 20.000 4.000 100000000
3.300 3509680.266 20.000 4.000 100000000
3.400 3611886.640 20.000 4.000 100000000
3.500 3733737.172 20.000 4.000 100000000
3.600 3876058.239 20.000 4.000 100000000
3.700 4039952.926 20.000 4.000 100000000
3.800 4226803.782 20.000 4.000 100000000
3.900 4438282.220 20.000 4.000 100000000
4.000 4676364.071 20.000 4.000 100000000
4.100 4943351.074 20.000 4.000 100000000
4.200 5241898.334 20.000 4.000 100000000
4.300 5575047.920 20.000 4.000 100000000
4.400 5946268.982 20.000 4.000 100000000
4.500 6359504.908 20.000 4.000 100000000
4.600 6819228.210 20.000 4.000 100000000
4.700 7330503.976 20.000 4.000 100000000
4.800 7899062.920 20.000 4.000 100000000
4.900 8531385.222 20.000 4.000 100000000
5.000 9234796.588 20.000 4.000 100000000
5.100 10017578.167 20.000 4.000 100000000
5.200 10889092.239 20.000 4.000 100000000
5.300 11859925.885 20.000 4.000 100000000
5.400 12942055.178 20.000 4.000 100000000
5.500 14149032.857 20.000 4.000 100000000
5.600 15496202.848 20.000 4.000 100000000
5.700 17000945.554 20.000 4.000 100000000
5.800 18682958.406 20.000 4.000 100000000
5.900 20564576.865 20.000 4.000 100000000
6.000 22671141.839 20.000 4.000 100000000
6.100 25031420.411 20.000 4.000 100000000
6.200 27678087.809 20.000 4.000 100000000
6.300 30648279.780 20.000 4.000 100000000
6.400 33984225.935 20.000 4.000 100000000
6.500 37733976.241 20.000 4.000 100000000
6.600 41952234.762 20.000 4.000 100000000
6.700 46701316.874 20.000 4.000 100000000
6.800 52052248.769 20.000 4.000 100000000
6.900 58086030.925 20.000 4.000 100000000
7.000 64895090.661 20.000 4.000 100000000
7.100 72584952.788 20.000 4.000 100000000
7.200 81276161.955 20.000 4.000 100000000
7.300 91106495.551 20.000 4.000 100000000
7.400 102233512.163 20.000 4.000 100000000
7.500 114837487.743 20.000 4.000 100000000
7.600 129124799.839 20.000 4.000 100000000
7.700 145331829.932 20.000 4.000 100000000
7.800 163729465.009 20.000 4.000 100000000
7.900 184628292.518 20.000 4.000 100000000
8.000 208384597.912 20.000 4.000 100000000
8.100 235407291.535 20.000 4.000 100000000
8.200 266165911.999 20.000 4.000 100000000
8.300 301199876.956 20.000 4.000 100000000
8.400 341129179.792 20.000 4.000 100000000
8.500 386666762.974 20.000 4.000 100000000
8.600 438632836.241 20.000 4.000 100000000
8.700 497971451.521 20.000 4.000 100000000
8.800 565769697.337 20.000 4.000 100000000
8.900 643279934.808 20.000 4.000 100000000
9.000 731945566.534 20.000 4.000 100000000
9.100 833430910.323 20.000 4.000 100000000
9.200 949655843.921 20.000 4.000 100000000
9.300 1082835996.718 20.000 4.000 100000000
9.400 1235529392.732 20.000 4.000 100000000
9.500 1410690598.873 20.000 4.000 100000000
9.600 1611733607.498 20.000 4.000 100000000
9.700 1842604886.557 20.000 4.000 100000000
9.800 2107868269.526 20.000 4.000 100000000
9.900 2412803636.431 20.000 4.000 100000000
10.000 2763521663.704 20.000 4.000 100000000
