# Supplementary material for: Does Mutational Robustness Inhibit Extinction by Lethal Mutagenesis in Viral Populations?
Source: PLoS Comput Biol. 2010 Jun 10;6(6):e1000811. doi: 10.1371/journal.pcbi.1000811 (PMC2883602; doi:10.1371/journal.pcbi.1000811)
Supplement: Dataset S1 — Raw data and computer code necessary to reproduce all results reported in this paper. (0.46 MB ZIP) [file pcbi.1000811.s003.zip › Dataset_S1/data/time_U_k5_Ne8.dat]

U contime b k N
1.090 500543268.929 20.000 5.000 100000000
1.180 364003436.094 20.000 5.000 100000000
1.270 274173159.326 20.000 5.000 100000000
1.360 212870906.792 20.000 5.000 100000000
1.450 169705901.074 20.000 5.000 100000000
1.540 138480447.462 20.000 5.000 100000000
1.630 115357951.498 20.000 5.000 100000000
1.720 97884816.296 20.000 5.000 100000000
1.810 84446138.700 20.000 5.000 100000000
1.900 73951530.273 20.000 5.000 100000000
1.990 65647778.116 20.000 5.000 100000000
2.080 59003841.856 20.000 5.000 100000000
2.170 53638384.525 20.000 5.000 100000000
2.260 49273012.905 20.000 5.000 100000000
2.350 45701451.362 20.000 5.000 100000000
2.440 42768817.973 20.000 5.000 100000000
2.530 40357440.704 20.000 5.000 100000000
2.620 38376989.332 20.000 5.000 100000000
2.710 36757506.040 20.000 5.000 100000000
2.800 35444415.035 20.000 5.000 100000000
2.890 34394904.025 20.000 5.000 100000000
2.980 33575270.293 20.000 5.000 100000000
3.070 32958954.180 20.000 5.000 100000000
3.160 32525068.676 20.000 5.000 100000000
3.250 32257291.445 20.000 5.000 100000000
3.340 32143024.767 20.000 5.000 100000000
3.430 32172755.848 20.000 5.000 100000000
3.520 32339568.727 20.000 5.000 100000000
3.610 32638772.275 20.000 5.000 100000000
3.700 33067618.241 20.000 5.000 100000000
3.790 33625090.098 20.000 5.000 100000000
3.880 34311748.423 20.000 5.000 100000000
3.970 35129622.211 20.000 5.000 100000000
4.060 36082138.234 20.000 5.000 100000000
4.150 37174082.642 20.000 5.000 100000000
4.240 38411590.556 20.000 5.000 100000000
4.330 39802160.643 20.000 5.000 100000000
4.420 41354692.627 20.000 5.000 100000000
4.510 43079546.471 20.000 5.000 100000000
4.600 44988622.627 20.000 5.000 100000000
4.690 47095463.279 20.000 5.000 100000000
4.780 49415375.035 20.000 5.000 100000000
4.870 51965573.925 20.000 5.000 100000000
4.960 54765354.014 20.000 5.000 100000000
5.050 57836281.337 20.000 5.000 100000000
5.140 61202415.289 20.000 5.000 100000000
5.230 64890560.005 20.000 5.000 100000000
5.320 68930548.763 20.000 5.000 100000000
5.410 73355564.871 20.000 5.000 100000000
5.500 78202503.076 20.000 5.000 100000000
5.590 83512376.096 20.000 5.000 100000000
5.680 89330771.503 20.000 5.000 100000000
5.770 95708364.926 20.000 5.000 100000000
5.860 102701496.347 20.000 5.000 100000000
5.950 110372817.130 20.000 5.000 100000000
6.040 118792016.476 20.000 5.000 100000000
6.130 128036637.115 20.000 5.000 100000000
6.220 138192991.337 20.000 5.000 100000000
6.310 149357189.938 20.000 5.000 100000000
6.400 161636298.270 20.000 5.000 100000000
6.490 175149635.491 20.000 5.000 100000000
6.580 190030235.181 20.000 5.000 100000000
6.670 206426487.925 20.000 5.000 100000000
6.760 224503989.134 20.000 5.000 100000000
6.850 244447618.488 20.000 5.000 100000000
6.940 266463880.857 20.000 5.000 100000000
7.030 290783542.528 20.000 5.000 100000000
7.120 317664601.058 20.000 5.000 100000000
7.210 347395632.193 20.000 5.000 100000000
7.300 380299563.096 20.000 5.000 100000000
7.390 416737927.726 20.000 5.000 100000000
7.480 457115667.721 20.000 5.000 100000000
7.570 501886550.650 20.000 5.000 100000000
7.660 551559287.248 20.000 5.000 100000000
7.750 606704440.239 20.000 5.000 100000000
7.840 667962229.964 20.000 5.000 100000000
7.930 736051356.330 20.000 5.000 100000000
8.020 811778972.884 20.000 5.000 100000000
8.110 896051967.394 20.000 5.000 100000000
8.200 989889724.472 20.000 5.000 100000000
8.290 1094438569.876 20.000 5.000 100000000
8.380 1210988123.603 20.000 5.000 100000000
8.470 1340989820.267 20.000 5.000 100000000
8.560 1486077890.933 20.000 5.000 100000000
8.650 1648093141.439 20.000 5.000 100000000
8.740 1829109908.716 20.000 5.000 100000000
8.830 2031466629.777 20.000 5.000 100000000
8.920 2257800518.691 20.000 5.000 100000000
9.010 2511086916.140 20.000 5.000 100000000
9.100 2794683955.265 20.000 5.000 100000000
9.190 3112383277.947 20.000 5.000 100000000
9.280 3468467639.010 20.000 5.000 100000000
9.370 3867776353.912 20.000 5.000 100000000
9.460 4315779680.627 20.000 5.000 100000000
9.550 4818663380.847 20.000 5.000 100000000
9.640 5383424882.385 20.000 5.000 100000000
9.730 6017982666.840 20.000 5.000 100000000
9.820 6731300738.054 20.000 5.000 100000000
9.910 7533530291.769 20.000 5.000 100000000
10.000 8436171010.288 20.000 5.000 100000000
