# Supplementary material for: Does Mutational Robustness Inhibit Extinction by Lethal Mutagenesis in Viral Populations?
Source: PLoS Comput Biol. 2010 Jun 10;6(6):e1000811. doi: 10.1371/journal.pcbi.1000811 (PMC2883602; doi:10.1371/journal.pcbi.1000811)
Supplement: Dataset S1 — Raw data and computer code necessary to reproduce all results reported in this paper. (0.46 MB ZIP) [file pcbi.1000811.s003.zip › Dataset_S1/data/extn_surf_rna-and-analytic.csv]

1	1	1	1	1	1	1	1	1	1	1	1	1	1	1	1	1	1	1	1	1	1	1	1	1	1	1	1	1	1	1	1	1	1	1	1	1	1	1	1	1	1	1	1	1	1	1	1	1	1
1	1	1	1	1	1	1	1	1	1	1	1	1	1	1	1	1	1	1	1	1	1	1	1	1	1	1	1	1	1	1	1	1	1	1	1	1	1	1	1	1	1	1	1	1	1	1	1	1	1
1	1	1	1	1	1	1	1	1	1	1	1	1	1	1	1	1	1	1	1	1	1	1	1	1	1	1	1	1	1	1	1	1	1	1	1	1	1	1	1	1	1	1	1	1	1	1	1	1	1
1	1	1	1	1	1	1	1	1	1	1	1	1	1	1	1	1	1	1	1	1	1	1	1	1	1	1	1	1	1	1	1	1	1	1	1	1	1	1	1	1	1	1	1	1	1	1	1	1	1
1	1	1	1	1	1	1	1	1	1	1	1	1	1	1	1	1	1	1	1	1	1	1	1	1	1	1	1	1	1	1	1	1	1	1	1	1	1	1	1	1	1	1	1	1	1	1	1	1	1
1	1	1	1	1	1	1	1	1	1	1	1	1	1	1	1	1	1	1	1	1	1	1	1	1	1	1	1	1	1	1	1	1	1	1	1	1	1	1	1	1	1	1	1	1	1	1	1	1	1
1	1	1	1	1	1	1	1	1	1	1	1	1	1	1	1	1	1	1	1	1	1	1	1	1	1	1	1	1	1	1	1	1	1	1	1	1	1	1	1	1	1	1	1	1	1	1	1	1	1
1	1	1	1	1	1	1	1	1	1	1	1	1	1	1	1	1	1	1	1	1	1	1	1	1	1	1	1	1	1	1	1	1	1	1	1	1	1	1	1	1	1	1	1	1	1	1	1	1	1
1	1	1	1	1	1	1	1	1	1	1	1	1	1	1	1	1	1	1	1	1	1	1	1	1	1	1	1	1	1	1	1	1	1	1	1	1	1	1	1	1	1	1	1	1	1	1	1	1	1
1	1	1	1	1	1	1	1	1	1	1	1	1	1	1	1	1	1	1	1	1	1	1	1	1	1	1	1	1	1	1	1	1	1	1	1	1	1	1	1	1	1	1	1	1	1	1	1	1	1
1	1	1	1	1	1	1	1	1	1	1	1	1	1	1	1	1	1	1	1	1	1	1	1	1	1	1	1	1	1	1	1	1	1	1	1	1	1	1	1	1	1	1	1	1	1	1	1	1	1
1	1	1	1	1	1	1	1	1	1	1	1	1	1	1	1	1	1	1	1	1	1	1	1	1	1	1	1	1	1	1	1	1	1	1	1	1	1	1	1	1	1	1	1	1	1	1	1	1	1
1	1	1	1	1	1	1	1	1	1	1	1	1	1	1	1	1	1	1	1	1	1	1	1	1	1	1	1	1	1	1	1	1	1	1	1	1	1	1	1	1	1	1	1	1	1	1	1	1	1
1	1	1	1	1	1	1	1	1	1	1	1	1	1	1	1	1	1	1	1	1	1	1	1	1	1	1	1	1	1	1	1	1	1	1	1	1	1	1	1	1	1	1	1	1	1	1	1	1	1
1	1	1	1	1	1	1	1	1	1	1	1	1	1	1	1	1	1	1	1	1	1	1	1	1	1	1	1	1	1	1	1	1	1	1	1	1	1	1	1	1	1	1	1	1	1	1	1	1	1
1	1	1	1	1	1	1	1	1	1	1	1	1	1	1	1	1	1	1	1	1	1	1	1	1	1	1	1	1	1	1	1	1	1	1	1	1	1	1	1	1	1	1	1	1	1	1	1	1	1
1	1	1	1	1	1	1	1	1	1	1	1	1	1	1	1	1	1	1	1	1	1	1	1	1	1	1	1	1	1	1	1	1	1	1	1	1	1	1	1	1	1	1	1	1	1	1	1	1	1
0.940369	0.954498	0.962169	0.966993	0.97027	0.973181	0.975405	0.977161	0.97874	0.980075	0.981222	0.982321	0.983212	0.984072	0.984813	0.985483	0.986119	0.986667	0.987208	0.987689	0.988143	0.988598	0.989023	0.989423	0.989799	0.990103	0.99039	0.990679	0.990956	0.991211	0.991485	0.991743	0.991954	0.99218	0.992419	0.992618	0.992806	0.993011	0.993182	0.993337	0.993527	0.993692	0.993841	0.99399	0.994159	0.994313	0.994448	0.994567	0.994701	0.994811
0.54446	0.630522	0.682291	0.716939	0.741413	0.763748	0.781208	0.795326	0.808171	0.819194	0.828767	0.838041	0.845634	0.853005	0.85941	0.865267	0.870825	0.875671	0.880472	0.88477	0.888849	0.892919	0.896732	0.900328	0.903724	0.906537	0.909186	0.911834	0.914381	0.91673	0.919252	0.921644	0.923609	0.92571	0.927917	0.92978	0.931546	0.933454	0.935062	0.936535	0.938307	0.939857	0.941271	0.942688	0.944268	0.945725	0.947004	0.948143	0.949406	0.950459
0.31223	0.4129	0.479996	0.527812	0.562973	0.595954	0.622348	0.644226	0.66436	0.68191	0.697319	0.712418	0.724907	0.737106	0.747798	0.75769	0.767079	0.775348	0.783577	0.791005	0.798084	0.805121	0.811732	0.817992	0.823929	0.828948	0.83367	0.838368	0.842902	0.84709	0.85158	0.855871	0.859413	0.863192	0.867143	0.870522	0.873731	0.877175	0.880097	0.8828	0.886002	0.888835	0.891421	0.894029	0.896897	0.899562	0.901916	0.904024	0.906334	0.908294
0.177501	0.268161	0.33509	0.3859	0.424831	0.462378	0.493163	0.519328	0.543697	0.565282	0.584449	0.60345	0.619331	0.634944	0.648753	0.661677	0.67395	0.684874	0.695789	0.705726	0.715232	0.724657	0.733541	0.741984	0.750024	0.756954	0.763475	0.769936	0.776191	0.781982	0.78818	0.794144	0.799092	0.804365	0.809851	0.814601	0.819123	0.823944	0.828062	0.83191	0.8364	0.840416	0.844086	0.84781	0.85185	0.855633	0.858994	0.862021	0.865301	0.868133
0.100122	0.172804	0.232197	0.280244	0.318636	0.356718	0.388728	0.416635	0.442951	0.466644	0.487933	0.509283	0.527327	0.545183	0.561124	0.576214	0.590562	0.603465	0.616413	0.628301	0.639717	0.651015	0.6617	0.671896	0.681646	0.690198	0.698258	0.706216	0.713944	0.721117	0.728781	0.736203	0.742398	0.748987	0.755815	0.761795	0.767505	0.773554	0.778756	0.783663	0.789307	0.794408	0.799079	0.803843	0.808948	0.813762	0.818065	0.821961	0.82614	0.829808
0.056085	0.110542	0.159751	0.202178	0.237559	0.273665	0.304797	0.332644	0.359246	0.383598	0.405746	0.42822	0.447434	0.466577	0.483831	0.500351	0.516084	0.530382	0.544793	0.558134	0.570995	0.58371	0.59578	0.607344	0.618448	0.628348	0.637699	0.646907	0.655882	0.66423	0.673134	0.68181	0.689099	0.696837	0.704828	0.711903	0.718678	0.725813	0.731992	0.737873	0.744547	0.750637	0.756229	0.761959	0.768028	0.77379	0.778971	0.783688	0.788697	0.793165
0.0312281	0.0702303	0.109158	0.144927	0.176078	0.208789	0.237738	0.264311	0.290039	0.313994	0.336057	0.358706	0.378305	0.397969	0.415867	0.433197	0.449738	0.464929	0.480309	0.494663	0.508556	0.52229	0.535376	0.547965	0.560106	0.571093	0.581503	0.591734	0.601741	0.611074	0.621009	0.630747	0.638984	0.647713	0.6567	0.664739	0.672461	0.680549	0.687603	0.694373	0.70196	0.708948	0.715382	0.722002	0.728942	0.735572	0.74157	0.747058	0.752835	0.758064
0.0172983	0.0443363	0.0741007	0.103243	0.129762	0.158422	0.184469	0.209009	0.233101	0.255922	0.277215	0.299329	0.318708	0.338291	0.356295	0.373921	0.390792	0.406451	0.422376	0.43736	0.451923	0.466326	0.480105	0.493418	0.506311	0.518142	0.529394	0.540438	0.551281	0.56142	0.572194	0.582811	0.591861	0.601429	0.611257	0.620134	0.62869	0.637605	0.645436	0.653011	0.661402	0.669196	0.676399	0.683834	0.691556	0.698976	0.70573	0.711942	0.718426	0.724379
0.00954085	0.0278255	0.049989	0.0731053	0.0950952	0.119557	0.142397	0.164485	0.186486	0.207692	0.227743	0.248811	0.267515	0.286557	0.304245	0.321751	0.338564	0.354334	0.370446	0.38573	0.400647	0.415419	0.42961	0.44338	0.456775	0.469225	0.481116	0.49278	0.504276	0.515058	0.526491	0.537818	0.547549	0.557817	0.568341	0.577936	0.587215	0.596838	0.605353	0.613649	0.622741	0.631255	0.639153	0.647328	0.65575	0.663885	0.671336	0.678222	0.685357	0.691993
0.00524377	0.017369	0.0335231	0.0514628	0.0693091	0.089744	0.109357	0.128824	0.148507	0.167817	0.186327	0.206002	0.223706	0.241868	0.258916	0.275971	0.292416	0.308006	0.324006	0.339308	0.354308	0.369191	0.38355	0.397547	0.411222	0.424085	0.436429	0.448536	0.460517	0.471789	0.48372	0.495598	0.505886	0.516719	0.527806	0.538003	0.547899	0.55812	0.567229	0.576163	0.585859	0.595007	0.60353	0.612372	0.621414	0.630192	0.63828	0.645793	0.653525	0.660802
0.00287406	0.0107882	0.0223539	0.0360223	0.0502451	0.0670092	0.0835542	0.100409	0.117717	0.135	0.151804	0.16987	0.186355	0.2034	0.219571	0.23592	0.251758	0.26693	0.282575	0.297659	0.312514	0.327289	0.34161	0.355632	0.369395	0.382484	0.395109	0.407499	0.41981	0.431432	0.443711	0.455992	0.466721	0.477995	0.489521	0.500209	0.51062	0.521332	0.530951	0.540442	0.550649	0.560348	0.569428	0.578862	0.58845	0.597801	0.606469	0.614559	0.622836	0.630713
0.00157195	0.00667028	0.0148259	0.0250756	0.0362337	0.0497713	0.0635147	0.0778837	0.0928754	0.108117	0.123151	0.1395	0.154632	0.170407	0.185535	0.200991	0.21604	0.23061	0.245706	0.260378	0.274897	0.289382	0.303489	0.317366	0.331049	0.344197	0.356948	0.369474	0.381975	0.393817	0.406308	0.418856	0.429916	0.441514	0.453364	0.464437	0.475266	0.48637	0.496415	0.506382	0.517015	0.527186	0.536754	0.546709	0.556771	0.566627	0.575816	0.584436	0.593209	0.60164
0.000858473	0.00410695	0.0097826	0.0173619	0.0259946	0.036775	0.048036	0.0601173	0.0729305	0.0861943	0.0994724	0.114076	0.127794	0.142212	0.156194	0.170626	0.184758	0.198585	0.21298	0.227085	0.241114	0.255159	0.268906	0.282493	0.295953	0.309014	0.32175	0.334281	0.346841	0.358786	0.371366	0.384056	0.395343	0.407156	0.419223	0.430582	0.441735	0.453137	0.46353	0.473895	0.484872	0.495437	0.505426	0.51583	0.526298	0.536594	0.546248	0.555347	0.564567	0.573508
0.000468365	0.00251892	0.00642305	0.0119581	0.0185539	0.0270309	0.0361444	0.0461753	0.0569949	0.0683997	0.0799909	0.0928825	0.105176	0.118208	0.130989	0.144314	0.157446	0.170428	0.184011	0.197429	0.210844	0.224329	0.237596	0.250773	0.263891	0.276734	0.28933	0.30175	0.314254	0.326193	0.338751	0.351468	0.362884	0.374811	0.386997	0.398548	0.409935	0.421547	0.432213	0.442898	0.454141	0.465025	0.475372	0.486154	0.496963	0.507634	0.517696	0.527226	0.536846	0.54625
0.000255382	0.00153937	0.0041972	0.00819376	0.0131759	0.019765	0.0270573	0.0352899	0.0443246	0.0540228	0.064033	0.0752902	0.086192	0.0978506	0.109415	0.121592	0.133676	0.145746	0.158439	0.17108	0.183789	0.19662	0.209312	0.221981	0.234655	0.24717	0.259516	0.271722	0.284064	0.295901	0.308337	0.320977	0.332433	0.34438	0.356594	0.368248	0.379784	0.391524	0.40239	0.413319	0.424755	0.435886	0.446526	0.457617	0.468704	0.479688	0.490102	0.500013	0.509988	0.519807
0.000139213	0.000937549	0.00273002	0.00558583	0.00930944	0.0143763	0.0201499	0.0268338	0.0342998	0.0424616	0.0510197	0.0607502	0.070323	0.0806523	0.0910176	0.102039	0.113058	0.124178	0.135933	0.147735	0.159669	0.171777	0.183819	0.195903	0.208051	0.220145	0.232147	0.244047	0.256135	0.267782	0.280008	0.292478	0.303888	0.31577	0.327928	0.339603	0.351206	0.362997	0.373992	0.385093	0.396653	0.407962	0.418832	0.430164	0.441469	0.452706	0.463416	0.473657	0.483942	0.494128
7.58827e-05	0.000569149	0.00176764	0.00378864	0.00654412	0.0104013	0.014927	0.0202982	0.0264073	0.0332088	0.0404558	0.048786	0.0571134	0.0661816	0.0753892	0.085274	0.0952356	0.105392	0.116185	0.12711	0.138225	0.14956	0.1609	0.172338	0.183896	0.195491	0.207068	0.218586	0.230337	0.241716	0.253654	0.265871	0.277157	0.288896	0.300921	0.312539	0.324133	0.335903	0.346961	0.358163	0.369781	0.381201	0.39224	0.403747	0.41521	0.426641	0.437592	0.448115	0.458663	0.469168
4.13641e-05	0.000344403	0.00113935	0.00255659	0.00457652	0.00748472	0.0109987	0.0152727	0.0202245	0.0258392	0.0319199	0.0389857	0.0461649	0.0540562	0.0621653	0.0709532	0.079885	0.0890845	0.0989136	0.108946	0.119215	0.129748	0.140347	0.151096	0.162015	0.17305	0.184134	0.195204	0.206549	0.217591	0.229173	0.241063	0.252154	0.263679	0.275502	0.286992	0.298505	0.310186	0.321243	0.332478	0.344092	0.355559	0.366706	0.378324	0.38989	0.401458	0.412595	0.423348	0.434116	0.444889
2.25487e-05	0.000207736	0.000731045	0.0017163	0.00318366	0.00535621	0.00805966	0.0114286	0.0154057	0.0199984	0.0250552	0.0309951	0.0371307	0.0439395	0.0510217	0.0587683	0.0667131	0.0749789	0.0838595	0.0929991	0.102416	0.112131	0.121968	0.132	0.142245	0.152672	0.16321	0.173776	0.184656	0.195302	0.206469	0.217969	0.2288	0.240046	0.251604	0.2629	0.274265	0.285795	0.296791	0.307994	0.319544	0.330997	0.342194	0.353861	0.365475	0.377123	0.388393	0.399326	0.410269	0.421261
1.2291e-05	0.000124889	0.000466891	0.00114611	0.00220273	0.00381121	0.00587254	0.00850349	0.0116693	0.0153925	0.0195614	0.0245113	0.0297103	0.0355362	0.041671	0.0484433	0.0554548	0.0628233	0.0707851	0.0790478	0.0876191	0.0965162	0.105583	0.114881	0.12443	0.134215	0.144164	0.154185	0.16455	0.174748	0.185451	0.196506	0.207019	0.21793	0.229166	0.240208	0.251365	0.262685	0.273561	0.284671	0.296102	0.307483	0.318672	0.330328	0.341937	0.353612	0.364961	0.376023	0.387097	0.398258
6.69773e-06	7.4823e-05	0.000296761	0.000761192	0.00151548	0.00269592	0.00425382	0.00628981	0.00878772	0.0117795	0.0151867	0.0192762	0.0236444	0.0285882	0.0338595	0.0397316	0.0458718	0.0523892	0.059473	0.0668866	0.074631	0.0827215	0.0910205	0.099582	0.108423	0.117544	0.126874	0.136315	0.146127	0.155836	0.166034	0.176599	0.186741	0.197268	0.208132	0.218866	0.229756	0.240815	0.251516	0.262474	0.273733	0.284989	0.296114	0.307701	0.319254	0.330903	0.34228	0.35342	0.36458	0.37586
3.64768e-06	4.46624e-05	0.000187684	0.000502689	0.00103656	0.00189533	0.00306247	0.00462384	0.00657746	0.00896037	0.0117213	0.0150711	0.0187104	0.0228712	0.027364	0.0324144	0.03775	0.04347	0.0497248	0.0563267	0.0632731	0.0705785	0.0781232	0.0859535	0.0940861	0.102531	0.111221	0.120061	0.129289	0.138475	0.148136	0.158173	0.1679	0.178	0.188447	0.198826	0.209398	0.220147	0.230623	0.241373	0.252412	0.26349	0.274498	0.285961	0.297408	0.30898	0.320334	0.331503	0.342704	0.354053
1.98466e-06	2.65529e-05	0.000118075	0.00033001	0.000704626	0.00132396	0.00219069	0.00337727	0.00489179	0.00677307	0.00899098	0.0117115	0.0147178	0.0181908	0.0219891	0.0262975	0.0308979	0.035879	0.04136	0.047195	0.0533802	0.0599301	0.0667421	0.0738557	0.0812876	0.0890545	0.0970957	0.105319	0.113942	0.12258	0.131678	0.14116	0.150434	0.160069	0.170063	0.180043	0.190251	0.200647	0.210849	0.221342	0.232115	0.242966	0.253806	0.265094	0.276387	0.287833	0.299114	0.310262	0.321458	0.332827
1.07829e-06	1.57176e-05	7.38682e-05	0.000215297	0.000475885	0.00091862	0.00155657	0.00245011	0.0036138	0.00508585	0.00685201	0.00904237	0.0115047	0.0143793	0.0175642	0.0212095	0.025145	0.0294485	0.0342148	0.0393329	0.0447998	0.0506304	0.0567382	0.0631571	0.0699036	0.0769992	0.08439	0.0919903	0.0999972	0.10807	0.116588	0.125491	0.134281	0.143423	0.152931	0.162476	0.17228	0.182283	0.192168	0.202357	0.212821	0.2234	0.234024	0.245086	0.25618	0.267454	0.278613	0.289692	0.300839	0.312179
5.84707e-07	9.25933e-06	4.59366e-05	0.000139532	0.000319195	0.000632871	0.00109818	0.00176485	0.00265091	0.00379235	0.00518626	0.00693441	0.00893367	0.0112928	0.0139412	0.0169997	0.0203395	0.024028	0.0281405	0.0325954	0.0373914	0.0425439	0.0479817	0.0537338	0.059817	0.0662553	0.0730026	0.0799816	0.0873681	0.0948642	0.102792	0.111104	0.119384	0.128009	0.137007	0.146086	0.15545	0.165026	0.174554	0.184397	0.194514	0.204779	0.21514	0.225931	0.236783	0.247838	0.25883	0.269791	0.280844	0.292108
3.16264e-07	5.42603e-06	2.8384e-05	8.97955e-05	0.000212538	0.000432749	0.000769004	0.00126172	0.00193014	0.00280705	0.00389718	0.00527997	0.0068888	0.0088082	0.0109915	0.0135362	0.0163472	0.0194827	0.023003	0.0268504	0.0310258	0.0355452	0.0403515	0.0454698	0.0509172	0.0567188	0.0628364	0.0692024	0.0759716	0.0828877	0.0902211	0.097935	0.105688	0.113778	0.122245	0.130833	0.139728	0.148849	0.157984	0.167442	0.177177	0.187091	0.197146	0.207624	0.218192	0.228986	0.239765	0.250562	0.261477	0.272618
1.70532e-07	3.16131e-06	1.74178e-05	5.73563e-05	0.000140423	0.000293568	0.000534244	0.000894867	0.00139432	0.00206163	0.00290619	0.00399	0.00527282	0.00682052	0.00860473	0.0107035	0.0130495	0.0156926	0.0186816	0.0219778	0.0255844	0.0295183	0.0337349	0.0382562	0.0430996	0.0482906	0.0537984	0.0595658	0.0657275	0.0720665	0.078808	0.0859231	0.0931366	0.100682	0.108603	0.116682	0.125083	0.133724	0.142435	0.151476	0.160797	0.170325	0.180035	0.19016	0.200405	0.210899	0.221423	0.232011	0.242743	0.253715
9.16089e-08	1.83019e-06	1.06094e-05	3.63444e-05	9.20125e-05	0.000197481	0.000368045	0.000629359	0.000998895	0.00150173	0.00214971	0.0029912	0.00400444	0.00524097	0.00668582	0.00840134	0.0103423	0.0125512	0.0150679	0.0178684	0.0209588	0.024356	0.0280268	0.031991	0.0362659	0.0408768	0.0457999	0.0509885	0.0565584	0.0623292	0.0684866	0.0750083	0.0816769	0.0886706	0.0960388	0.103594	0.111483	0.119625	0.127885	0.13648	0.145361	0.154472	0.163802	0.173538	0.183426	0.19358	0.203809	0.214144	0.224652	0.235412
4.89976e-08	1.05224e-06	6.41114e-06	2.28348e-05	5.97622e-05	0.000131664	0.000251301	0.000438699	0.000709328	0.00108439	0.00157657	0.00222356	0.00301607	0.0039946	0.00515366	0.00654305	0.00813444	0.00996387	0.0120646	0.0144239	0.0170498	0.0199597	0.0231299	0.0265786	0.0303231	0.034388	0.0387558	0.04339	0.0483891	0.0536058	0.0591923	0.0651316	0.0712555	0.077698	0.08451	0.091533	0.0988978	0.106526	0.114314	0.12244	0.130857	0.139525	0.148442	0.157758	0.167255	0.177036	0.186932	0.196973	0.207215	0.21772
2.60766e-08	6.00448e-07	3.84126e-06	1.42173e-05	3.84534e-05	8.6956e-05	0.000169974	0.000302925	0.000499022	0.000775838	0.00114578	0.00163821	0.00225179	0.00301852	0.00393926	0.00505379	0.00634633	0.0078475	0.00958529	0.0115553	0.0137673	0.0162386	0.018954	0.02193	0.0251841	0.0287396	0.0325851	0.0366931	0.0411468	0.0458285	0.050862	0.0562345	0.0618197	0.0677161	0.0739742	0.0804622	0.087295	0.0944005	0.1017	0.109337	0.117272	0.125475	0.133952	0.14282	0.151897	0.161272	0.1708	0.18051	0.190446	0.200657
1.38011e-08	3.39875e-07	2.28064e-06	8.76705e-06	2.44973e-05	5.68564e-05	0.000113822	0.000207093	0.000347617	0.000549687	0.000824728	0.00119559	0.00166564	0.00226023	0.00298423	0.00386942	0.00490898	0.00612893	0.0075531	0.00918296	0.0110296	0.0131099	0.0154156	0.0179622	0.0207668	0.0238516	0.0272102	0.0308234	0.0347608	0.0389306	0.0434331	0.0482592	0.0533167	0.0586769	0.0643885	0.0703437	0.0766425	0.0832204	0.0900192	0.0971552	0.104593	0.112312	0.120326	0.128723	0.137355	0.146296	0.155425	0.164766	0.17436	0.184239
7.25986e-09	1.90722e-07	1.34101e-06	5.35119e-06	1.54426e-05	3.67837e-05	7.54162e-05	0.000140091	0.000239632	0.000385455	0.000587624	0.000863875	0.00122	0.00167617	0.00223943	0.00293521	0.00376279	0.00474425	0.00590005	0.00723562	0.00876273	0.0104979	0.012438	0.0145979	0.0169944	0.0196481	0.0225571	0.0257093	0.0291625	0.0328473	0.0368443	0.0411481	0.0456937	0.0505323	0.0557093	0.0611386	0.0669065	0.0729572	0.079249	0.085875	0.0928057	0.100028	0.10756	0.115468	0.123631	0.132115	0.140815	0.149757	0.158973	0.168484
3.79387e-09	1.06044e-07	7.8046e-07	3.23114e-06	9.62679e-06	2.35326e-05	4.9413e-05	9.37152e-05	0.000163377	0.000267358	0.000414203	0.000617624	0.000884344	0.0012304	0.00166375	0.00220476	0.00285656	0.00363786	0.00456635	0.00564983	0.00690035	0.00833364	0.00995079	0.0117659	0.0137951	0.0160578	0.0185555	0.0212821	0.0242854	0.0275149	0.0310352	0.0348439	0.0388979	0.0432333	0.0478921	0.052807	0.0580521	0.0635805	0.069364	0.0754766	0.0818948	0.0886116	0.0956471	0.103051	0.110729	0.118734	0.126982	0.135495	0.144301	0.153413
1.96878e-09	5.83921e-08	4.49339e-07	1.92894e-06	5.93118e-06	1.48786e-05	3.19956e-05	6.19587e-05	0.000110098	0.00018332	0.000288661	0.000436662	0.000634023	0.000893473	0.00122302	0.00163894	0.00214657	0.00276171	0.00349965	0.00436944	0.00538296	0.00655497	0.00788959	0.00940017	0.0111021	0.0130136	0.0151386	0.017476	0.0200653	0.0228714	0.0259461	0.0292897	0.0328759	0.0367304	0.0408913	0.0453077	0.0500426	0.0550582	0.060337	0.0659375	0.0718424	0.0780491	0.0845795	0.0914703	0.098648	0.106158	0.113933	0.121992	0.130362	0.139045
1.01419e-09	3.18278e-08	2.55785e-07	1.13789e-06	3.60947e-06	9.29125e-06	2.04617e-05	4.04595e-05	7.32889e-05	0.000124181	0.000198771	0.000305103	0.000449309	0.000641445	0.000889006	0.00120499	0.00159571	0.00207447	0.00265442	0.00334501	0.00415761	0.00510585	0.00619586	0.00744025	0.00885359	0.0104525	0.0122432	0.0142282	0.0164403	0.0188564	0.0215185	0.0244291	0.0275746	0.0309736	0.0346603	0.0385977	0.0428394	0.0473561	0.0521384	0.0572332	0.0626285	0.0683253	0.0743464	0.0807187	0.0873875	0.0943911	0.101676	0.109261	0.117169	0.125398
5.185e-10	1.71661e-08	1.43893e-07	6.62921e-07	2.16841e-06	5.72727e-06	1.29161e-05	2.60792e-05	4.81609e-05	8.30527e-05	0.000135155	0.000210549	0.000314533	0.000454995	0.000638605	0.000875697	0.00117275	0.00154087	0.00199133	0.00253333	0.00317747	0.00393617	0.00481669	0.00583085	0.00699223	0.00831604	0.00980989	0.0114791	0.0133506	0.0154113	0.017695	0.0202062	0.0229404	0.025912	0.0291513	0.0326329	0.0364021	0.0404376	0.0447365	0.0493363	0.0542302	0.0594219	0.0649345	0.0707878	0.0769431	0.0834326	0.090216	0.09731	0.104736	0.11249
2.63033e-10	9.15803e-09	7.99619e-08	3.81233e-07	1.28529e-06	3.48283e-06	8.04256e-06	1.65828e-05	3.1223e-05	5.48062e-05	9.06875e-05	0.000143411	0.000217364	0.00031867	0.000453036	0.000628628	0.000851562	0.00113104	0.00147662	0.00189686	0.00240142	0.00300138	0.00370452	0.00452176	0.00546558	0.00654981	0.00778289	0.0091719	0.0107394	0.0124794	0.0144195	0.0165658	0.0189202	0.0214946	0.0243156	0.0273675	0.0306884	0.0342642	0.0380967	0.0422167	0.0466216	0.0513175	0.0563272	0.0616658	0.0673077	0.0732802	0.0795545	0.086146	0.0930749	0.100336
1.32396e-10	4.83156e-09	4.38768e-08	2.16313e-07	7.51266e-07	2.08827e-06	4.93713e-06	1.03955e-05	1.99575e-05	3.56619e-05	6.00084e-05	9.63504e-05	0.00014819	0.000220229	0.000317188	0.000445466	0.000610521	0.000819889	0.00108159	0.00140329	0.00179358	0.0022622	0.00281693	0.00346769	0.00422582	0.00510375	0.00611027	0.00725351	0.00855241	0.0100061	0.0116374	0.0134538	0.0154611	0.0176699	0.0201038	0.0227544	0.0256542	0.0287949	0.032182	0.0358412	0.0397737	0.0439874	0.0485044	0.0533371	0.0584703	0.0639277	0.0696902	0.0757725	0.0821936	0.0889484
6.61244e-11	2.52026e-09	2.3766e-08	1.21049e-07	4.32829e-07	1.2339e-06	2.98624e-06	6.42087e-06	1.25694e-05	2.28665e-05	3.9133e-05	6.38077e-05	9.96022e-05	0.000150077	0.000219022	0.000311401	0.000431877	0.000586547	0.000782033	0.00102502	0.00132296	0.00168429	0.00211637	0.00262811	0.00322965	0.00393203	0.00474399	0.00567411	0.00673834	0.00793938	0.0092963	0.0108173	0.0125108	0.0143868	0.0164659	0.0187457	0.0212537	0.0239867	0.0269528	0.0301739	0.0336543	0.0374033	0.0414424	0.0457822	0.0504161	0.055365	0.0606179	0.0661891	0.0720968	0.0783375
3.27738e-11	1.29968e-09	1.27039e-08	6.67826e-08	2.45685e-07	7.18113e-07	1.77871e-06	3.9053e-06	7.79541e-06	1.44391e-05	2.51337e-05	4.16248e-05	6.59543e-05	0.000100776	0.000149054	0.000214589	0.000301225	0.000413823	0.000557771	0.000738732	0.000963038	0.00123786	0.00156992	0.00196707	0.00243821	0.00299306	0.00363999	0.00438751	0.00524915	0.00622984	0.00734562	0.00860513	0.0100182	0.0115943	0.0133519	0.0152926	0.0174399	0.0197948	0.022367	0.0251757	0.0282277	0.0315334	0.0351133	0.0389777	0.043126	0.0475775	0.0523279	0.0573911	0.062785	0.0685082
1.6124e-11	6.62592e-10	6.70024e-09	3.63129e-08	1.37345e-07	4.1146e-07	1.04278e-06	2.33767e-06	4.75792e-06	8.97331e-06	1.58881e-05	2.67302e-05	4.29976e-05	6.66356e-05	9.99035e-05	0.000145669	0.000207005	0.000287725	0.000392139	0.000524923	0.000691348	0.000897405	0.00114901	0.00145296	0.00181697	0.00224946	0.00275819	0.00335124	0.00404013	0.004831	0.00573743	0.00676817	0.00793346	0.00924268	0.0107119	0.012346	0.014165	0.0161729	0.0183806	0.0208052	0.0234554	0.0263424	0.0294857	0.0328957	0.0365765	0.0405462	0.0448057	0.0493691	0.0542538	0.0594613
7.87653e-12	3.33969e-10	3.48635e-09	1.94556e-08	7.55918e-08	2.32007e-07	6.01423e-07	1.37641e-06	2.85628e-06	5.48498e-06	9.87895e-06	1.68862e-05	2.75788e-05	4.33565e-05	6.59001e-05	9.73384e-05	0.000140059	0.000197003	0.000271552	0.00036748	0.000489081	0.000641265	0.000829095	0.00105834	0.00133556	0.00166795	0.0020625	0.00252664	0.00307013	0.0036996	0.00442656	0.00525958	0.00620872	0.00728311	0.00849695	0.0098569	0.0113803	0.0130734	0.0149476	0.0170184	0.0192958	0.0217916	0.0245242	0.0275043	0.0307395	0.034247	0.0380318	0.0421084	0.0464938	0.0511924
3.82205e-12	1.66447e-10	1.78961e-09	1.02691e-08	4.09485e-08	1.28691e-07	3.4109e-07	7.96763e-07	1.68557e-06	3.29569e-06	6.03812e-06	1.04871e-05	1.73916e-05	2.77394e-05	4.27512e-05	6.39793e-05	9.32307e-05	0.00013273	0.000185082	0.000253261	0.000340691	0.000451319	0.000589361	0.000759618	0.000967562	0.00121925	0.00152081	0.00187887	0.00230166	0.00279575	0.00337091	0.00403526	0.00479828	0.0056687	0.00665902	0.00777696	0.00903756	0.0104485	0.0120211	0.0137698	0.0157052	0.0178395	0.0201899	0.0227675	0.0255825	0.0286512	0.031982	0.0355893	0.0394901	0.0436915
1.84318e-12	8.20461e-11	9.06279e-10	5.33922e-09	2.18275e-08	7.01976e-08	1.90145e-07	4.53231e-07	9.77295e-07	1.94544e-06	3.62558e-06	6.39862e-06	1.07756e-05	1.74392e-05	2.72553e-05	4.13342e-05	6.10089e-05	8.79292e-05	0.000124061	0.000171694	0.000233501	0.000312592	0.000412388	0.000536799	0.000690309	0.000877924	0.00110489	0.00137694	0.00170099	0.00208316	0.00253173	0.00305415	0.00365908	0.00435471	0.00515199	0.00605902	0.00708887	0.00824989	0.00955329	0.0110122	0.0126377	0.0144418	0.0164407	0.0186458	0.0210688	0.0237256	0.0266265	0.0297864	0.033222	0.0369427
8.83895e-13	4.0011e-11	4.52822e-10	2.73432e-09	1.14471e-08	3.76445e-08	1.04152e-07	2.53237e-07	5.56441e-07	1.12757e-06	2.13735e-06	3.8331e-06	6.55527e-06	1.07656e-05	1.7064e-05	2.62282e-05	3.92176e-05	5.72302e-05	8.17176e-05	0.000114404	0.00015733	0.000212893	0.000283802	0.000373175	0.000484611	0.000622172	0.000790233	0.000993655	0.00123814	0.00152919	0.00187375	0.00227848	0.00275107	0.00329904	0.00393189	0.00465762	0.00548758	0.00643029	0.00749642	0.00869799	0.010046	0.0115524	0.0132319	0.0150963	0.017158	0.0194323	0.021931	0.0246692	0.0276631	0.0309244
4.21764e-13	1.93109e-11	2.23268e-10	1.37927e-09	5.90554e-09	1.98419e-08	5.60367e-08	1.38923e-07	3.10971e-07	6.41353e-07	1.23636e-06	2.25305e-06	3.91284e-06	6.52117e-06	1.04837e-05	1.63338e-05	2.47447e-05	3.65676e-05	5.28511e-05	7.48632e-05	0.000104126	0.00014245	0.000191927	0.000254987	0.000334462	0.000433582	0.000555911	0.000705459	0.000886885	0.00110493	0.00136536	0.00167399	0.00203748	0.00246256	0.00295742	0.00352956	0.00418881	0.00494344	0.00580337	0.00677953	0.00788255	0.00912375	0.0105169	0.0120735	0.0138062	0.0157297	0.0178567	0.020202	0.0227817	0.0256086
2.00393e-13	9.22834e-12	1.08658e-10	6.85346e-10	2.99688e-09	1.02775e-08	2.9606e-08	7.48001e-08	1.70504e-07	3.5781e-07	7.01357e-07	1.29861e-06	2.29013e-06	3.87333e-06	6.31597e-06	9.9754e-06	1.53128e-05	2.2919e-05	3.3534e-05	4.80688e-05	6.76321e-05	9.35621e-05	0.000127432	0.000171095	0.00022673	0.000296852	0.000384297	0.000492292	0.000624577	0.000785121	0.000978638	0.00121007	0.00148506	0.00180949	0.00219031	0.00263434	0.00314999	0.00374498	0.00442831	0.00520984	0.00609952	0.00710796	0.00824768	0.00952995	0.0109671	0.012573	0.0143607	0.0163446	0.0185404	0.0209619
9.48788e-14	4.36881e-12	5.22113e-11	3.35494e-10	1.49595e-09	5.23054e-09	1.53561e-08	3.95149e-08	9.16818e-08	1.95703e-07	3.89959e-07	7.33515e-07	1.31344e-06	2.2543e-06	3.72848e-06	5.96987e-06	9.28642e-06	1.40786e-05	2.08564e-05	3.02583e-05	4.30732e-05	6.02663e-05	8.29931e-05	0.000112633	0.000150823	0.000199482	0.000260809	0.00033734	0.00043202	0.000548077	0.000689301	0.000859787	0.00106422	0.00130759	0.00159572	0.00193461	0.00233137	0.00279298	0.00332743	0.00394346	0.00465015	0.00545725	0.00637601	0.00741714	0.00859234	0.00991466	0.0113968	0.0130528	0.0148976	0.0169454
4.48009e-14	2.05008e-12	2.47795e-11	1.61829e-10	7.34553e-10	2.61534e-09	7.81793e-09	2.04748e-08	4.83277e-08	1.04889e-07	2.12399e-07	4.05794e-07	7.37671e-07	1.2847e-06	2.15512e-06	3.49825e-06	5.51454e-06	8.4688e-06	1.27039e-05	1.86561e-05	2.68732e-05	3.80344e-05	5.29673e-05	7.26728e-05	9.83544e-05	0.000131439	0.000173592	0.000226758	0.000293207	0.000375494	0.000476604	0.000599849	0.000749023	0.00092827	0.00114239	0.00139647	0.00169647	0.0020485	0.00245948	0.00293704	0.00348927	0.00412493	0.00485398	0.00568634	0.00663286	0.00770557	0.00891655	0.0102791	0.0118074	0.0135154
2.11159e-14	9.54172e-13	1.16208e-11	7.69363e-11	3.54837e-10	1.28473e-09	3.90609e-09	1.04032e-08	2.49643e-08	5.50634e-08	1.13272e-07	2.19743e-07	4.0545e-07	7.16401e-07	1.21881e-06	2.0056e-06	3.2039e-06	4.98435e-06	7.57159e-06	1.12562e-05	1.64087e-05	2.34954e-05	3.30935e-05	4.59114e-05	6.28115e-05	8.483e-05	0.000113196	0.000149363	0.000195043	0.0002522	0.000323142	0.000410473	0.000517202	0.000646677	0.00080277	0.0009897	0.00121236	0.00147594	0.00178632	0.00215002	0.00257407	0.00306616	0.00363499	0.0042895	0.00503952	0.00589592	0.00686993	0.00797388	0.0092209	0.0106246
9.94345e-15	4.4079e-13	5.3877e-12	3.60617e-11	1.68656e-10	6.20014e-10	1.91507e-09	5.18208e-09	1.26332e-08	2.83017e-08	5.91163e-08	1.1641e-07	2.17951e-07	3.90636e-07	6.73904e-07	1.1241e-06	1.81967e-06	2.86771e-06	4.41155e-06	6.63963e-06	9.79597e-06	1.41923e-05	2.02208e-05	2.83694e-05	3.92405e-05	5.35676e-05	7.22343e-05	9.62984e-05	0.00012702	0.000165871	0.00021459	0.000275177	0.000349957	0.000441567	0.000553063	0.000687849	0.000849864	0.0010434	0.00127333	0.0015451	0.00186469	0.00223869	0.00267455	0.00318014	0.00376415	0.0044362	0.00520647	0.00608615	0.00708725	0.00822247
4.68255e-15	2.02263e-13	2.47081e-12	1.6671e-11	7.88916e-11	2.93985e-10	9.21272e-10	2.53017e-09	6.26107e-09	1.42369e-08	3.01792e-08	6.02967e-08	1.14514e-07	2.08138e-07	3.6403e-07	6.15427e-07	1.00944e-06	1.61144e-06	2.51039e-06	3.82515e-06	5.71209e-06	8.37397e-06	1.20699e-05	1.7127e-05	2.39546e-05	3.30584e-05	4.50563e-05	6.0698e-05	8.08871e-05	0.000106696	0.000139404	0.000180503	0.000231747	0.000295158	0.000373091	0.000468218	0.000583639	0.000722807	0.000889669	0.00108866	0.00132475	0.00160345	0.00193101	0.00231417	0.00276044	0.00327816	0.00387633	0.00456486	0.00535452	0.00625689
2.20739e-15	9.2265e-14	1.12154e-12	7.60445e-12	3.63274e-11	1.36973e-10	4.34856e-10	1.21072e-09	3.03822e-09	7.00667e-09	1.50636e-08	3.05205e-08	5.87723e-08	1.08292e-07	1.91967e-07	3.2886e-07	5.46464e-07	8.83576e-07	1.39385e-06	2.15015e-06	3.24984e-06	4.82109e-06	7.03025e-06	1.00905e-05	1.42722e-05	1.99143e-05	2.74368e-05	3.73564e-05	5.03034e-05	6.70379e-05	8.84741e-05	0.000115698	0.000149996	0.000192875	0.000246105	0.000311728	0.000392122	0.000489992	0.000608448	0.000751028	0.000921735	0.00112507	0.00136616	0.00165064	0.00198482	0.00237579	0.00283128	0.0033599	0.00397106	0.00467505
1.04274e-15	4.18765e-14	5.04219e-13	3.42435e-12	1.64723e-11	6.27193e-11	2.01406e-10	5.67728e-10	1.44321e-09	3.37259e-09	7.34823e-09	1.5089e-08	2.94466e-08	5.49808e-08	9.87501e-08	1.71376e-07	2.88441e-07	4.72299e-07	7.5437e-07	1.17802e-06	1.80208e-06	2.70523e-06	3.99111e-06	5.79456e-06	8.28901e-06	1.16949e-05	1.62896e-05	2.24189e-05	3.05099e-05	4.10853e-05	5.47814e-05	7.23641e-05	9.47526e-05	0.000123037	0.000158512	0.000202693	0.000257359	0.000324567	0.000406703	0.000506514	0.000627142	0.000772168	0.000945687	0.00115228	0.00139715	0.00168612	0.0020257	0.00242317	0.00288656	0.0034248
4.94129e-16	1.89289e-14	2.2469e-13	1.52314e-12	7.35802e-12	2.82312e-11	9.15383e-11	2.60868e-10	6.70969e-10	1.58725e-09	3.50186e-09	7.2825e-09	1.43943e-08	2.72209e-08	4.95158e-08	8.70234e-08	1.48312e-07	2.45876e-07	3.97561e-07	6.28387e-07	9.72842e-07	1.47773e-06	2.20567e-06	3.23933e-06	4.68658e-06	6.68652e-06	9.41663e-06	1.31012e-05	1.80213e-05	2.45254e-05	3.30431e-05	4.40987e-05	5.83292e-05	7.65006e-05	9.95321e-05	0.000128515	0.000164744	0.000209736	0.000265272	0.000333422	0.000416588	0.000517534	0.000639451	0.000785965	0.000961214	0.00116991	0.00141736	0.00170955	0.00205318	0.00245576
2.35152e-16	8.5296e-15	9.93252e-14	6.69619e-13	3.23933e-12	1.24953e-11	4.08321e-11	1.17458e-10	3.05269e-10	7.30202e-10	1.62974e-09	3.42965e-09	6.86107e-09	1.31335e-08	2.41834e-08	4.30234e-08	7.42204e-08	1.24542e-07	2.03807e-07	3.25999e-07	5.10691e-07	7.84853e-07	1.18511e-06	1.76053e-06	2.57607e-06	3.71671e-06	5.29243e-06	7.44416e-06	1.03508e-05	1.42375e-05	1.93852e-05	2.61417e-05	3.49345e-05	4.62851e-05	6.08263e-05	7.93198e-05	0.000102679	0.00013199	0.00016854	0.000213846	0.000269686	0.000338133	0.000421603	0.000522878	0.000645169	0.000792165	0.000968071	0.00117769	0.00142644	0.00172048
1.12511e-16	3.83566e-15	4.35946e-14	2.91171e-13	1.40627e-12	5.44014e-12	1.78796e-11	5.18271e-11	1.35905e-10	3.28299e-10	7.40448e-10	1.57533e-09	3.18711e-09	6.17108e-09	1.14957e-08	2.06915e-08	3.61158e-08	6.13165e-08	1.01522e-07	1.64293e-07	2.60373e-07	4.04789e-07	6.18254e-07	9.28927e-07	1.37462e-06	2.00553e-06	2.88752e-06	4.10619e-06	5.77172e-06	8.02461e-06	1.10426e-05	1.50487e-05	2.03205e-05	2.72014e-05	3.61129e-05	4.75694e-05	6.2195e-05	8.07413e-05	0.00010411	0.000133377	0.000169818	0.000214939	0.000270512	0.000338607	0.000421639	0.00052241	0.000644154	0.000790602	0.000966023	0.0011753
5.41858e-17	1.72322e-15	1.9016e-14	1.25327e-13	6.0237e-13	2.33084e-12	7.68765e-12	2.24125e-11	5.92038e-11	1.44229e-10	3.28324e-10	7.05454e-10	1.44204e-09	2.82206e-09	5.31459e-09	9.67234e-09	1.70724e-08	2.93131e-08	4.90852e-08	8.03381e-08	1.28768e-07	2.02461e-07	3.12724e-07	4.75158e-07	7.11011e-07	1.04889e-06	1.52686e-06	2.19511e-06	3.11909e-06	4.38346e-06	6.09674e-06	8.39689e-06	1.1458e-05	1.54982e-05	2.07888e-05	2.7665e-05	3.65387e-05	4.79126e-05	6.2397e-05	8.07286e-05	0.000103792	0.000132646	0.000168548	0.000212986	0.000267717	0.000334802	0.000416649	0.000516065	0.000636301	0.000781121
2.62991e-17	7.74353e-16	8.25215e-15	5.34427e-14	2.54765e-13	9.8328e-13	3.24681e-12	9.501e-12	2.52372e-11	6.19074e-11	1.42047e-10	3.07874e-10	6.35199e-10	1.25523e-09	2.38784e-09	4.39095e-09	7.83251e-09	1.3593e-08	2.3009e-08	3.80711e-08	6.16924e-08	9.80675e-08	1.53148e-07	2.35261e-07	3.55911e-07	5.30805e-07	7.81144e-07	1.13525e-06	1.6306e-06	2.31631e-06	3.25617e-06	4.53244e-06	6.25026e-06	8.54308e-06	1.15791e-05	1.55689e-05	2.07744e-05	2.75195e-05	3.62024e-05	4.73097e-05	6.14333e-05	7.92892e-05	0.00010174	0.000129817	0.000164755	0.000208016	0.000261331	0.000326742	0.000406639	0.000503822
1.28792e-17	3.48475e-16	3.56664e-15	2.25993e-14	1.06472e-13	4.08663e-13	1.34753e-12	3.94917e-12	1.05282e-11	2.5961e-11	5.99517e-11	1.309e-10	2.72266e-10	5.42721e-10	1.0419e-09	1.93423e-09	3.48423e-09	6.1077e-09	1.04447e-08	1.7462e-08	2.85943e-08	4.59363e-08	7.25024e-08	1.12569e-07	1.72128e-07	2.59471e-07	3.85947e-07	5.66929e-07	8.2303e-07	1.18163e-06	1.6788e-06	2.36164e-06	3.29117e-06	4.54588e-06	6.22598e-06	8.45857e-06	1.14038e-05	1.52623e-05	2.02838e-05	2.67774e-05	3.51238e-05	4.57893e-05	5.93423e-05	7.64722e-05	9.80115e-05	0.000124961	0.000158519	0.000200114	0.000251441	0.000314506
6.37191e-18	1.57253e-16	1.53713e-15	9.48666e-15	4.40079e-14	1.67447e-13	5.4987e-13	1.6101e-12	4.299e-12	1.06364e-11	2.46802e-11	5.42055e-11	1.13511e-10	2.27968e-10	4.41192e-10	8.26076e-10	1.5014e-09	2.65635e-09	4.58602e-09	7.7421e-09	1.28039e-08	2.07771e-08	3.3128e-08	5.19657e-08	8.02849e-08	1.22287e-07	1.83801e-07	2.72828e-07	4.00241e-07	5.80683e-07	8.33693e-07	1.18513e-06	1.66895e-06	2.32939e-06	3.22368e-06	4.42536e-06	6.02832e-06	8.15163e-06	1.09455e-05	1.45981e-05	1.93443e-05	2.54754e-05	3.33507e-05	4.34117e-05	5.61981e-05	7.23666e-05	9.2713e-05	0.000118198	0.000149974	0.000189424
3.18884e-18	7.12541e-17	6.61422e-16	3.95765e-15	1.8007e-14	6.76956e-14	2.20745e-13	6.44165e-13	1.71869e-12	4.25799e-12	9.90931e-12	2.18567e-11	4.60128e-11	9.2979e-11	1.81182e-10	3.41773e-10	6.2612e-10	1.11704e-09	1.94531e-09	3.31367e-09	5.53094e-09	9.06014e-09	1.45853e-08	2.31032e-08	3.60478e-08	5.54573e-08	8.4197e-08	1.26252e-07	1.8711e-07	2.74257e-07	3.97818e-07	5.71365e-07	8.12956e-07	1.14643e-06	1.60302e-06	2.22339e-06	3.06013e-06	4.18081e-06	5.67171e-06	7.64244e-06	1.02314e-05	1.36125e-05	1.80029e-05	2.3673e-05	3.09571e-05	4.02676e-05	5.21099e-05	6.71017e-05	8.59942e-05	0.000109698
1.61635e-18	3.24654e-17	2.84545e-16	1.64287e-15	7.30189e-15	2.70273e-14	8.72455e-14	2.53032e-13	6.72971e-13	1.66582e-12	3.8805e-12	8.58004e-12	1.81288e-11	3.6804e-11	7.21117e-11	1.36872e-10	2.52451e-10	4.53679e-10	7.962e-10	1.36727e-09	2.30142e-09	3.80279e-09	6.17673e-09	9.87369e-09	1.55499e-08	2.415e-08	3.70188e-08	5.60507e-08	8.38879e-08	1.24182e-07	1.81933e-07	2.63933e-07	3.79335e-07	5.40375e-07	7.63299e-07	1.06953e-06	1.48711e-06	2.05256e-06	2.81311e-06	3.82951e-06	5.17946e-06	6.9618e-06	9.30164e-06	1.23566e-05	1.6324e-05	2.14504e-05	2.80418e-05	3.64766e-05	4.72211e-05	6.0847e-05
8.30881e-19	1.48962e-17	1.22563e-16	6.79498e-16	2.93784e-15	1.06671e-14	3.39765e-14	9.76494e-14	2.58206e-13	6.3707e-13	1.48225e-12	3.27885e-12	6.94058e-12	1.41323e-11	2.77993e-11	5.30164e-11	9.83212e-11	1.77769e-10	3.14046e-10	5.43109e-10	9.21007e-10	1.53376e-09	2.51149e-09	4.04846e-09	6.43098e-09	1.00762e-08	1.55852e-08	2.38152e-08	3.59763e-08	5.37619e-08	7.952e-08	1.1648e-07	1.69048e-07	2.43189e-07	3.46924e-07	4.90961e-07	6.89503e-07	9.61269e-07	1.33078e-06	1.82999e-06	2.50025e-06	3.39488e-06	4.58219e-06	6.1493e-06	8.20678e-06	1.08943e-05	1.43877e-05	1.89068e-05	2.47261e-05	3.21863e-05
4.33726e-19	6.89355e-18	5.29387e-17	2.80431e-16	1.17433e-15	4.16666e-15	1.30502e-14	3.70521e-14	9.71315e-14	2.38257e-13	5.52367e-13	1.21977e-12	2.58151e-12	5.26227e-12	1.03743e-11	1.98475e-11	3.69546e-11	6.71292e-11	1.19221e-10	2.0739e-10	3.53925e-10	5.93387e-10	9.78611e-10	1.58932e-09	2.54432e-09	4.01865e-09	6.26743e-09	9.65866e-09	1.47181e-08	2.21899e-08	3.31186e-08	4.89578e-08	7.17151e-08	1.04142e-07	1.49982e-07	2.14298e-07	3.03884e-07	4.27808e-07	5.98098e-07	8.30615e-07	1.14616e-06	1.57187e-06	2.14295e-06	2.90487e-06	3.91606e-06	5.25127e-06	7.00568e-06	9.29999e-06	1.22866e-05	1.61571e-05
2.30217e-19	3.22272e-18	2.29671e-17	1.15663e-16	4.67026e-16	1.6128e-15	4.94915e-15	1.38357e-14	3.58494e-14	8.71818e-14	2.0088e-13	4.41778e-13	9.32731e-13	1.89952e-12	3.74588e-12	7.17618e-12	1.33922e-11	2.44031e-11	4.35059e-11	7.60188e-11	1.30385e-10	2.19815e-10	3.64694e-10	5.96079e-10	9.60722e-10	1.52821e-09	2.40104e-09	3.72864e-09	5.72684e-09	8.70456e-09	1.31003e-08	1.95311e-08	2.88593e-08	4.22804e-08	6.14403e-08	8.85904e-08	1.26789e-07	1.80168e-07	2.54272e-07	3.56502e-07	4.96684e-07	6.87789e-07	9.46858e-07	1.29617e-06	1.7647e-06	2.38998e-06	3.2204e-06	4.31807e-06	5.76238e-06	7.65442e-06
1.24417e-19	1.52455e-18	1.00257e-17	4.77566e-17	1.85085e-16	6.19503e-16	1.85552e-15	5.08966e-15	1.29928e-14	3.12323e-14	7.13239e-14	1.55808e-13	3.27373e-13	6.64552e-13	1.30808e-12	2.50433e-12	4.67545e-12	8.53083e-12	1.52414e-11	2.67082e-11	4.5971e-11	7.78213e-11	1.29713e-10	2.131e-10	3.45373e-10	5.52659e-10	8.73801e-10	1.36598e-09	2.11263e-09	3.23436e-09	4.90417e-09	7.36814e-09	1.09738e-08	1.62081e-08	2.37494e-08	3.45353e-08	4.98547e-08	7.14679e-08	1.01765e-07	1.43974e-07	2.0243e-07	2.82923e-07	3.93152e-07	5.43299e-07	7.46771e-07	1.02114e-06	1.38933e-06	1.88113e-06	2.53509e-06	3.40088e-06
6.85516e-20	7.31055e-19	4.41164e-18	1.97756e-17	7.32197e-17	2.36519e-16	6.88701e-16	1.84674e-15	4.62874e-15	1.09629e-14	2.47383e-14	5.35281e-14	1.1163e-13	2.25307e-13	4.41619e-13	8.43037e-13	1.57119e-12	2.8648e-12	5.1195e-12	8.9806e-12	1.54855e-11	2.62792e-11	4.39374e-11	7.24451e-11	1.17899e-10	1.8953e-10	3.01171e-10	4.73367e-10	7.36346e-10	1.13422e-09	1.73085e-09	2.61794e-09	3.92626e-09	5.84098e-09	8.6225e-09	1.26347e-08	1.83829e-08	2.65647e-08	3.81377e-08	5.44092e-08	7.71542e-08	1.08771e-07	1.52483e-07	2.12603e-07	2.94876e-07	4.06917e-07	5.58779e-07	7.63676e-07	1.03891e-06	1.40704e-06
3.85595e-20	3.55986e-19	1.96071e-18	8.22886e-18	2.89689e-17	8.99103e-17	2.53466e-16	6.61855e-16	1.62284e-15	3.77406e-15	8.38798e-15	1.79224e-14	3.69897e-14	7.40255e-14	1.44106e-13	2.73614e-13	5.07849e-13	9.2324e-13	1.64667e-12	2.88564e-12	4.97488e-12	8.44734e-12	1.41414e-11	2.33609e-11	3.81124e-11	6.14524e-11	9.79928e-11	1.5463e-10	2.41588e-10	3.73904e-10	5.73515e-10	8.722e-10	1.31566e-09	1.96918e-09	2.92542e-09	4.31506e-09	6.32132e-09	9.19962e-09	1.3304e-08	1.91228e-08	2.73258e-08	3.88271e-08	5.4869e-08	7.7131e-08	1.07874e-07	1.50128e-07	2.07938e-07	2.86678e-07	3.93467e-07	5.3769e-07
2.21714e-20	1.76359e-19	8.81968e-19	3.44811e-18	1.14863e-17	3.40975e-17	9.2664e-17	2.34667e-16	5.60722e-16	1.27573e-15	2.7829e-15	5.85223e-15	1.19155e-14	2.35725e-14	4.54438e-14	8.55826e-14	1.57777e-13	2.85253e-13	5.06544e-13	8.84692e-13	1.5215e-12	2.57938e-12	4.31448e-12	7.12649e-12	1.16328e-11	1.87781e-11	2.99946e-11	4.74355e-11	7.43117e-11	1.15374e-10	1.77599e-10	2.71163e-10	4.10805e-10	6.17741e-10	9.22311e-10	1.36766e-09	2.01477e-09	2.94939e-09	4.29143e-09	6.20771e-09	8.92919e-09	1.27741e-08	1.81789e-08	2.57394e-08	3.62657e-08	5.08544e-08	7.09839e-08	9.86396e-08	1.36477e-07	1.88036e-07
1.30489e-20	8.90603e-20	4.02411e-19	1.45828e-18	4.57457e-18	1.29282e-17	3.3719e-17	8.24646e-17	1.91239e-16	4.24006e-16	9.04436e-16	1.86521e-15	3.73361e-15	7.27742e-15	1.38494e-14	2.57905e-14	4.70865e-14	8.44205e-14	1.48844e-13	2.58398e-13	4.42172e-13	7.46552e-13	1.24471e-12	2.05094e-12	3.34207e-12	5.38924e-12	8.60472e-12	1.36103e-11	2.13368e-11	3.31672e-11	5.1142e-11	7.82527e-11	1.18856e-10	1.79257e-10	2.68534e-10	3.99671e-10	5.91153e-10	8.69148e-10	1.27052e-09	1.84694e-09	2.67051e-09	3.84135e-09	5.49794e-09	7.8309e-09	1.11016e-08	1.56671e-08	2.2013e-08	3.07973e-08	4.29087e-08	5.95426e-08
7.87115e-21	4.59364e-20	1.86668e-19	6.23996e-19	1.83445e-18	4.91241e-18	1.22402e-17	2.87811e-17	6.45013e-17	1.38788e-16	2.88329e-16	5.80878e-16	1.13886e-15	2.17923e-15	4.0796e-15	7.48674e-15	1.34919e-14	2.39114e-14	4.17294e-14	7.17914e-14	1.21878e-13	2.04356e-13	3.38682e-13	5.55196e-13	9.00795e-13	1.44737e-12	2.30425e-12	3.63651e-12	5.69158e-12	8.83785e-12	1.36202e-11	2.08397e-11	3.1667e-11	4.78028e-11	7.17049e-11	1.06906e-10	1.58459e-10	2.33553e-10	3.42373e-10	4.99274e-10	7.24412e-10	1.04595e-09	1.5031e-09	2.1502e-09	3.0623e-09	4.34262e-09	6.13266e-09	8.62561e-09	1.20844e-08	1.68657e-08
4.87242e-21	2.425e-20	8.82504e-20	2.7086e-19	7.42695e-19	1.87556e-18	4.44367e-18	9.9998e-18	2.15603e-17	4.48253e-17	9.03099e-17	1.77e-16	3.38521e-16	6.3341e-16	1.16196e-15	2.09355e-15	3.71042e-15	6.47713e-15	1.11496e-14	1.89448e-14	3.18021e-14	5.27838e-14	8.66816e-14	1.40932e-13	2.26983e-13	3.62328e-13	5.73508e-13	9.00512e-13	1.40321e-12	2.17067e-12	3.33463e-12	5.0888e-12	7.71649e-12	1.16299e-11	1.74255e-11	2.59629e-11	3.8474e-11	5.67171e-11	8.3191e-11	1.21431e-10	1.76418e-10	2.55144e-10	3.67383e-10	5.26751e-10	7.52144e-10	1.06969e-09	1.5154e-09	2.13874e-09	3.00743e-09	4.21389e-09
3.09915e-21	1.31302e-20	4.26318e-20	1.19607e-19	3.04458e-19	7.21612e-19	1.61792e-18	3.46794e-18	7.15975e-18	1.43167e-17	2.78457e-17	5.28563e-17	9.81825e-17	1.78869e-16	3.20186e-16	5.64045e-16	9.79154e-16	1.67693e-15	2.8362e-15	4.74137e-15	7.84062e-15	1.28345e-14	2.08092e-14	3.34365e-14	5.32713e-14	8.41921e-14	1.32048e-13	2.05609e-13	3.17942e-13	4.88417e-13	7.45583e-13	1.13131e-12	1.7067e-12	2.5605e-12	3.821e-12	5.67286e-12	8.38073e-12	1.23224e-11	1.80348e-11	2.62784e-11	3.81261e-11	5.50862e-11	7.92711e-11	1.1363e-10	1.62266e-10	2.3087e-10	3.27309e-10	4.62425e-10	6.51117e-10	9.13798e-10
2.02801e-21	7.30787e-21	2.11013e-20	5.38929e-20	1.26776e-19	2.80677e-19	5.92644e-19	1.20407e-18	2.36874e-18	4.53343e-18	8.4712e-18	1.54992e-17	2.78302e-17	4.91348e-17	8.54306e-17	1.46477e-16	2.47944e-16	4.14757e-16	6.86224e-16	1.12382e-15	1.82297e-15	2.9307e-15	4.672e-15	7.38894e-15	1.15984e-14	1.80768e-14	2.79839e-14	4.30427e-14	6.58e-14	1.00002e-13	1.51131e-13	2.2718e-13	3.39741e-13	5.05566e-13	7.48757e-13	1.10386e-12	1.6202e-12	2.36796e-12	3.44661e-12	4.99667e-12	7.216e-12	1.03823e-11	1.4884e-11	2.12629e-11	3.02724e-11	4.29571e-11	6.07612e-11	8.56759e-11	1.2044e-10	1.68807e-10
1.3676e-21	4.19235e-21	1.07374e-20	2.48708e-20	5.38314e-20	1.10805e-19	2.19259e-19	4.20128e-19	7.83578e-19	1.42802e-18	2.55054e-18	4.47506e-18	7.72788e-18	1.31553e-17	2.2105e-17	3.67039e-17	6.02812e-17	9.80072e-17	1.57853e-16	2.52026e-16	3.99093e-16	6.27133e-16	9.78356e-16	1.51586e-15	2.3335e-15	3.57014e-15	5.4303e-15	8.21376e-15	1.23581e-14	1.84993e-14	2.75577e-14	4.08607e-14	6.03146e-14	8.86479e-14	1.29752e-13	1.89157e-13	2.74699e-13	3.97444e-13	5.72968e-13	8.23137e-13	1.17855e-12	1.68193e-12	2.39269e-12	3.39336e-12	4.79815e-12	6.7648e-12	9.51058e-12	1.33341e-11	1.86447e-11	2.60022e-11
9.50617e-22	2.48246e-21	5.62906e-21	1.1786e-20	2.33767e-20	4.45331e-20	8.21815e-20	1.4776e-19	2.59908e-19	4.48642e-19	7.61783e-19	1.27477e-18	2.10557e-18	3.43709e-18	5.55081e-18	8.87682e-18	1.40679e-17	2.21086e-17	3.44753e-17	5.33697e-17	8.20574e-17	1.25359e-16	1.90355e-16	2.87403e-16	4.31582e-16	6.4476e-16	9.58527e-16	1.41834e-15	2.08937e-15	3.06475e-15	4.47708e-15	6.51459e-15	9.4436e-15	1.36398e-14	1.96317e-14	2.81604e-14	4.02625e-14	5.73844e-14	8.15382e-14	1.15517e-13	1.63186e-13	2.29887e-13	3.2298e-13	4.52582e-13	6.32574e-13	8.81961e-13	1.2267e-12	1.70219e-12	2.35656e-12	3.25522e-12
6.82199e-22	1.52165e-21	3.0516e-21	5.75969e-21	1.04294e-20	1.83075e-20	3.13558e-20	5.26287e-20	8.6838e-20	1.41189e-19	2.26616e-19	3.59587e-19	5.64752e-19	8.78767e-19	1.35584e-18	2.07569e-18	3.15499e-18	4.76364e-18	7.148e-18	1.06637e-17	1.58221e-17	2.33557e-17	3.43097e-17	5.01704e-17	7.30445e-17	1.05908e-16	1.52953e-16	2.20064e-16	3.15482e-16	4.50713e-16	6.41783e-16	9.10948e-16	1.28905e-15	1.81871e-15	2.55872e-15	3.58996e-15	5.02346e-15	7.01135e-15	9.76159e-15	1.35579e-14	1.87867e-14	2.59729e-14	3.5829e-14	4.93193e-14	6.77476e-14	9.28728e-14	1.27064e-13	1.73509e-13	2.36484e-13	3.21726e-13
5.06001e-22	9.67921e-22	1.71659e-21	2.9145e-21	4.80204e-21	7.73514e-21	1.22377e-20	1.90759e-20	2.93634e-20	4.47096e-20	6.74285e-20	1.00831e-19	1.4963e-19	2.20511e-19	3.22917e-19	4.70129e-19	6.80773e-19	9.8087e-19	1.40666e-18	2.00847e-18	2.85597e-18	4.04533e-18	5.70901e-18	8.02889e-18	1.12542e-17	1.57255e-17	2.19073e-17	3.04317e-17	4.2157e-17	5.82461e-17	8.02719e-17	1.10358e-16	1.51364e-16	2.07137e-16	2.82843e-16	3.85405e-16	5.24085e-16	7.11258e-16	9.63432e-16	1.30259e-15	1.75796e-15	2.36838e-15	3.18532e-15	4.27694e-15	5.73341e-15	7.67377e-15	1.02551e-14	1.36841e-14	1.82332e-14	2.42598e-14
3.88312e-22	6.40583e-22	1.00564e-21	1.53384e-21	2.29311e-21	3.37664e-21	4.91227e-21	7.07486e-21	1.01029e-20	1.43203e-20	2.01661e-20	2.82334e-20	3.93209e-20	5.45016e-20	7.52137e-20	1.0338e-19	1.41564e-19	1.93179e-19	2.6276e-19	3.56314e-19	4.81793e-19	6.49699e-19	8.73875e-19	1.17254e-18	1.56965e-18	2.0966e-18	2.79455e-18	3.71733e-18	4.93525e-18	6.54004e-18	8.65117e-18	1.14241e-17	1.50608e-17	1.98235e-17	2.60519e-17	3.41861e-17	4.4795e-17	5.86138e-17	7.65912e-17	9.99502e-17	1.30266e-16	1.69564e-16	2.2045e-16	2.86268e-16	3.71307e-16	4.81068e-16	6.2259e-16	8.04882e-16	1.03946e-15	1.34103e-15
3.08627e-22	4.42263e-22	6.15952e-22	8.43579e-22	1.14186e-21	1.53185e-21	2.04036e-21	2.70149e-21	3.55865e-21	4.66702e-21	6.09665e-21	7.93632e-21	1.02984e-20	1.3325e-20	1.71954e-20	2.21358e-20	2.84309e-20	3.6439e-20	4.66102e-20	5.95093e-20	7.58448e-20	9.65037e-20	1.22596e-19	1.55511e-19	1.9698e-19	2.49169e-19	3.14773e-19	3.97154e-19	5.00495e-19	6.29999e-19	7.92133e-19	9.9493e-19	1.24836e-18	1.56477e-18	1.95951e-18	2.45152e-18	3.06431e-18	3.82691e-18	4.77522e-18	5.9536e-18	7.41679e-18	9.23236e-18	1.14836e-17	1.42732e-17	1.77275e-17	2.20023e-17	2.72891e-17	3.38233e-17	4.18944e-17	5.18581e-17
2.54284e-22	3.19419e-22	3.96077e-22	4.87364e-22	5.96446e-22	7.26911e-22	8.82945e-22	1.06947e-21	1.29228e-21	1.55824e-21	1.87545e-21	2.25345e-21	2.70356e-21	3.23909e-21	3.87578e-21	4.63217e-21	5.53012e-21	6.5954e-21	7.85836e-21	9.35472e-21	1.11265e-20	1.32232e-20	1.5703e-20	1.86343e-20	2.20973e-20	2.61864e-20	3.10125e-20	3.67057e-20	4.34184e-20	5.13297e-20	6.06496e-20	7.1624e-20	8.45413e-20	9.97393e-20	1.17614e-19	1.38627e-19	1.63322e-19	1.92333e-19	2.26402e-19	2.66397e-19	3.13331e-19	3.68392e-19	4.32964e-19	5.08667e-19	5.97391e-19	7.01344e-19	8.23103e-19	9.65675e-19	1.13257e-18	1.32788e-18
2.1738e-22	2.42027e-22	2.68579e-22	2.97453e-22	3.28965e-22	3.6342e-22	4.01129e-22	4.42423e-22	4.87656e-22	5.37214e-22	5.91514e-22	6.51011e-22	7.16202e-22	7.87627e-22	8.6588e-22	9.51604e-22	1.04551e-21	1.14835e-21	1.26099e-21	1.38434e-21	1.5194e-21	1.66726e-21	1.82914e-21	2.00633e-21	2.20026e-21	2.4125e-21	2.64475e-21	2.89887e-21	3.17689e-21	3.48104e-21	3.81372e-21	4.1776e-21	4.57555e-21	5.01073e-21	5.48657e-21	6.00684e-21	6.57562e-21	7.1974e-21	7.87704e-21	8.61988e-21	9.43172e-21	1.03189e-20	1.12883e-20	1.23476e-20	1.35049e-20	1.47691e-20	1.61502e-20	1.76588e-20	1.93065e-20	2.1106e-20
[truncated: 50 more columns]
