# Supplementary material for: Does Mutational Robustness Inhibit Extinction by Lethal Mutagenesis in Viral Populations?
Source: PLoS Comput Biol. 2010 Jun 10;6(6):e1000811. doi: 10.1371/journal.pcbi.1000811 (PMC2883602; doi:10.1371/journal.pcbi.1000811)
Supplement: Dataset S1 — Raw data and computer code necessary to reproduce all results reported in this paper. (0.46 MB ZIP) [file pcbi.1000811.s003.zip › Dataset_S1/data/alpha-beta.dat]

s alpha beta
0.01 0.0100503358535 1.31351470947
0.02 0.0202027073175 1.23174667358
0.03 0.0304592074847 1.18366241455
0.04 0.0408219945203 1.14934921265
0.05 0.0512932943876 1.12258911133
0.06 0.0618754037181 1.10063552856
0.07 0.0725706928348 1.08196258545
0.08 0.0833816089391 1.06569290161
0.09 0.0943106794712 1.05125427246
0.1 0.105360515658 1.03828430176
0.11 0.116533816256 1.02647781372
0.12 0.12783337151 1.01564407349
0.13 0.139262067334 1.00561141968
0.14 0.150822889735 0.996265411377
0.15 0.162518929498 0.987510681152
0.16 0.174353387145 0.979290008545
0.17 0.186329578191 0.971508026123
0.18 0.198450938724 0.964126586914
0.19 0.210721031316 0.957088470459
0.2 0.223143551314 0.950374603271
0.21 0.235722333521 0.943965911865
0.22 0.248461359298 0.937786102295
0.23 0.261364764134 0.931854248047
0.24 0.274436845702 0.926151275635
0.25 0.287682072452 0.9206199646
0.26 0.301105092784 0.915279388428
0.27 0.31471074484 0.910110473633
0.28 0.328504066972 0.905075073242
0.29 0.342490308947 0.900192260742
0.3 0.356674943939 0.895442962646
0.31 0.371063681391 0.890808105469
0.32 0.385662480812 0.886287689209
0.33 0.400477566597 0.881881713867
0.34 0.415515443962 0.877552032471
0.35 0.430782916092 0.873336791992
0.36 0.446287102628 0.869197845459
0.37 0.462035459597 0.865135192871
0.38 0.478035800943 0.861148834229
0.39 0.494296321815 0.857219696045
0.4 0.510825623766 0.853366851807
0.41 0.527632742082 0.849571228027
0.42 0.544727175442 0.845832824707
0.43 0.562118918154 0.842151641846
0.44 0.579818495253 0.838527679443
0.45 0.597837000756 0.834941864014
0.46 0.616186139424 0.831394195557
0.47 0.634878272436 0.827903747559
0.48 0.653926467407 0.824432373047
0.49 0.673344553264 0.821018218994
0.5 0.69314718056 0.817623138428
0.51 0.713349887877 0.814247131348
0.52 0.73396917508 0.81090927124
0.53 0.755022584278 0.807609558105
0.54 0.776528789499 0.804309844971
0.55 0.798507696218 0.801048278809
0.56 0.82098055207 0.797786712646
0.57 0.843970070295 0.794563293457
0.58 0.867500567705 0.791339874268
0.59 0.891598119284 0.788125991821
0.6 0.916290731874 0.784931182861
0.61 0.941608539858 0.781726837158
0.62 0.967584026262 0.778541564941
0.63 0.994252273344 0.775356292725
0.64 1.02165124753 0.772171020508
0.65 1.0498221245 0.768985748291
0.66 1.07880966137 0.765800476074
0.67 1.10866262452 0.762596130371
0.68 1.13943428319 0.759391784668
0.69 1.1711829815 0.756168365479
0.7 1.20397280433 0.752944946289
0.71 1.237874356 0.749683380127
0.72 1.27296567581 0.746421813965
0.73 1.30933331998 0.74312210083
0.74 1.34707364797 0.739784240723
0.75 1.38629436112 0.736427307129
0.76 1.42711635564 0.733032226562
0.77 1.46967597006 0.729579925537
0.78 1.51412773263 0.726089477539
0.79 1.56064774826 0.722541809082
0.8 1.60943791243 0.718936920166
0.81 1.66073120682 0.715274810791
0.82 1.71479842809 0.711517333984
0.83 1.77195684193 0.707674026489
0.84 1.83258146375 0.703735351562
0.85 1.89711998489 0.699672698975
0.86 1.96611285637 0.695495605469
0.87 2.04022082853 0.691165924072
0.88 2.1202635362 0.686645507812
0.89 2.20727491319 0.681934356689
0.9 2.30258509299 0.67699432373
0.91 2.40794560865 0.67174911499
0.92 2.52572864431 0.666160583496
0.93 2.65926003693 0.66011428833
0.94 2.81341071676 0.653514862061
0.95 2.99573227355 0.646171569824
0.96 3.21887582487 0.63775062561
0.97 3.50655789732 0.627727508545
0.98 3.91202300543 0.614910125732
0.99 4.60517018599 0.595798492432
