# Supplementary material for: Does Mutational Robustness Inhibit Extinction by Lethal Mutagenesis in Viral Populations?
Source: PLoS Comput Biol. 2010 Jun 10;6(6):e1000811. doi: 10.1371/journal.pcbi.1000811 (PMC2883602; doi:10.1371/journal.pcbi.1000811)
Supplement: Dataset S1 — Raw data and computer code necessary to reproduce all results reported in this paper. (0.46 MB ZIP) [file pcbi.1000811.s003.zip › Dataset_S1/data/time_U_k10_Ne11.dat]

U contime b k N
1.090 140620936904579093626880.000 20.000 10.000 100000000000
1.180 68885443713442861023232.000 20.000 10.000 100000000000
1.270 35984921963174696058880.000 20.000 10.000 100000000000
1.360 19870523193259624235008.000 20.000 10.000 100000000000
1.450 11516191345625798803456.000 20.000 10.000 100000000000
1.540 6964538288501593997312.000 20.000 10.000 100000000000
1.630 4373848002409548742656.000 20.000 10.000 100000000000
1.720 2840960242263014768640.000 20.000 10.000 100000000000
1.810 1901989397791376408576.000 20.000 10.000 100000000000
1.900 1308641520213404155904.000 20.000 10.000 100000000000
1.990 923013047933205610496.000 20.000 10.000 100000000000
2.080 665916520437832351744.000 20.000 10.000 100000000000
2.170 490487046260885880832.000 20.000 10.000 100000000000
2.260 368216459895026024448.000 20.000 10.000 100000000000
2.350 281322296829000810496.000 20.000 10.000 100000000000
2.440 218454137869119815680.000 20.000 10.000 100000000000
2.530 172211991075415523328.000 20.000 10.000 100000000000
2.620 137676118755321823232.000 20.000 10.000 100000000000
2.710 111515995911491551232.000 20.000 10.000 100000000000
2.800 91438759462307528704.000 20.000 10.000 100000000000
2.890 75841053963525259264.000 20.000 10.000 100000000000
2.980 63585229032546312192.000 20.000 10.000 100000000000
3.070 53853009580423274496.000 20.000 10.000 100000000000
3.160 46048289861671026688.000 20.000 10.000 100000000000
3.250 39731593140595490816.000 20.000 10.000 100000000000
3.340 34575260911846862848.000 20.000 10.000 100000000000
3.430 30332410768121524224.000 20.000 10.000 100000000000
3.520 26815165133690953728.000 20.000 10.000 100000000000
3.610 23879203196174848000.000 20.000 10.000 100000000000
3.700 21412678282525904896.000 20.000 10.000 100000000000
3.790 19328183886927708160.000 20.000 10.000 100000000000
3.880 17556872034253316096.000 20.000 10.000 100000000000
3.970 16044106932027746304.000 20.000 10.000 100000000000
4.060 14746224536059394048.000 20.000 10.000 100000000000
4.150 13628096185420265472.000 20.000 10.000 100000000000
4.240 12661282046864558080.000 20.000 10.000 100000000000
4.330 11822620868571482112.000 20.000 10.000 100000000000
4.420 11093145100612061184.000 20.000 10.000 100000000000
4.510 10457240522065682432.000 20.000 10.000 100000000000
4.600 9901990965879838720.000 20.000 10.000 100000000000
4.690 9416664157326532608.000 20.000 10.000 100000000000
4.780 8992305862371623936.000 20.000 10.000 100000000000
4.870 8621417708625661952.000 20.000 10.000 100000000000
4.960 8297700050317387776.000 20.000 10.000 100000000000
5.050 8015845701230565376.000 20.000 10.000 100000000000
5.140 7771373681255427072.000 20.000 10.000 100000000000
5.230 7560494616495442944.000 20.000 10.000 100000000000
5.320 7380001317621635072.000 20.000 10.000 100000000000
5.410 7227179493969188864.000 20.000 10.000 100000000000
5.500 7099734656477091840.000 20.000 10.000 100000000000
5.590 6995732105085791232.000 20.000 10.000 100000000000
5.680 6913547547661393920.000 20.000 10.000 100000000000
5.770 6851826403935644672.000 20.000 10.000 100000000000
5.860 6809450243692894208.000 20.000 10.000 100000000000
5.950 6785509119285178368.000 20.000 10.000 100000000000
6.040 6779278797976577024.000 20.000 10.000 100000000000
6.130 6790202094375979008.000 20.000 10.000 100000000000
6.220 6817873658577045504.000 20.000 10.000 100000000000
6.310 6862027700220989440.000 20.000 10.000 100000000000
6.400 6922528229185118208.000 20.000 10.000 100000000000
6.490 6999361475129916416.000 20.000 10.000 100000000000
6.580 7092630214719130624.000 20.000 10.000 100000000000
6.670 7202549790096592896.000 20.000 10.000 100000000000
6.760 7329445647626025984.000 20.000 10.000 100000000000
6.850 7473752263924849664.000 20.000 10.000 100000000000
6.940 7636013358400172032.000 20.000 10.000 100000000000
7.030 7816883319065199616.000 20.000 10.000 100000000000
7.120 8017129792377633792.000 20.000 10.000 100000000000
7.210 8237637409011393536.000 20.000 10.000 100000000000
7.300 8479412636517031936.000 20.000 10.000 100000000000
7.390 8743589767299129344.000 20.000 10.000 100000000000
7.480 9031438066707852288.000 20.000 10.000 100000000000
7.570 9344370121706508288.000 20.000 10.000 100000000000
7.660 9683951445885890560.000 20.000 10.000 100000000000
7.750 10051911411860058112.000 20.000 10.000 100000000000
7.840 10450155597579890688.000 20.000 10.000 100000000000
7.930 10880779649105223680.000 20.000 10.000 100000000000
8.020 11346084779136747520.000 20.000 10.000 100000000000
8.110 11848595038374860800.000 20.000 10.000 100000000000
8.200 12391076515794153472.000 20.000 10.000 100000000000
8.290 12976558644456456192.000 20.000 10.000 100000000000
8.380 13608357811800463360.000 20.000 10.000 100000000000
8.470 14290103497726486528.000 20.000 10.000 100000000000
8.560 15025767190545872896.000 20.000 10.000 100000000000
8.650 15819694360317188096.000 20.000 10.000 100000000000
8.740 16676639801606426624.000 20.000 10.000 100000000000
8.830 17601806693683494912.000 20.000 10.000 100000000000
8.920 18600889766040408064.000 20.000 10.000 100000000000
9.010 19680123001373646848.000 20.000 10.000 100000000000
9.100 20846332357354037248.000 20.000 10.000 100000000000
9.190 22106994043213463552.000 20.000 10.000 100000000000
9.280 23470298948079652864.000 20.000 10.000 100000000000
9.370 24945223885837512704.000 20.000 10.000 100000000000
9.460 26541610396926836736.000 20.000 10.000 100000000000
9.550 28270251931839569920.000 20.000 10.000 100000000000
9.640 30142990335207018496.000 20.000 10.000 100000000000
9.730 32172822654447046656.000 20.000 10.000 100000000000
9.820 34374019414295162880.000 20.000 10.000 100000000000
9.910 36762255629655068672.000 20.000 10.000 100000000000
10.000 39354755975738793984.000 20.000 10.000 100000000000
