# Supplementary material for: Does Mutational Robustness Inhibit Extinction by Lethal Mutagenesis in Viral Populations?
Source: PLoS Comput Biol. 2010 Jun 10;6(6):e1000811. doi: 10.1371/journal.pcbi.1000811 (PMC2883602; doi:10.1371/journal.pcbi.1000811)
Supplement: Dataset S1 — Raw data and computer code necessary to reproduce all results reported in this paper. (0.46 MB ZIP) [file pcbi.1000811.s003.zip › Dataset_S1/data/ab_scatter]

alpha	beta
0.0100503	1.99345
0.0202027	1.78018
0.0304592	1.65518
0.040822	1.56623
0.0512933	1.49698
0.0618754	1.44016
0.0725707	1.39192
0.0833816	1.34994
0.0943107	1.31274
0.105361	1.27929
0.116534	1.24889
0.127833	1.22099
0.139262	1.19519
0.150823	1.17118
0.162519	1.1487
0.174353	1.12755
0.18633	1.10757
0.198451	1.08862
0.210721	1.07059
0.223144	1.05339
0.235722	1.03692
0.248461	1.02112
0.261365	1.00592
0.274437	0.991283
0.287682	0.977146
0.301105	0.963472
0.314711	0.950224
0.328504	0.93737
0.34249	0.924878
0.356675	0.912722
0.371064	0.900879
0.385662	0.889326
0.400478	0.878043
0.415515	0.867012
0.430783	0.856217
0.446287	0.84564
0.462035	0.835269
0.478036	0.82509
0.494296	0.815091
0.510826	0.80526
0.527633	0.795586
0.544727	0.78606
0.562119	0.776672
0.579818	0.767414
0.597837	0.758276
0.616186	0.749251
0.634878	0.740331
0.653926	0.731508
0.673345	0.722777
0.693147	0.71413
0.71335	0.70556
0.733969	0.697062
0.755023	0.688629
0.776529	0.680256
0.798508	0.671936
0.820981	0.663664
0.84397	0.655434
0.867501	0.647241
0.891598	0.639079
0.916291	0.630942
0.941609	0.622825
0.967584	0.614723
0.994252	0.606629
1.02165	0.598537
1.04982	0.590442
1.07881	0.582337
1.10866	0.574216
1.13943	0.566072
1.17118	0.557898
1.20397	0.549687
1.23787	0.54143
1.27297	0.53312
1.30933	0.524747
1.34707	0.516302
1.38629	0.507774
1.42712	0.499152
1.46968	0.490424
1.51413	0.481574
1.56065	0.472588
1.60944	0.463449
1.66073	0.454136
1.7148	0.444628
1.77196	0.434898
1.83258	0.424918
1.89712	0.414651
1.96611	0.404058
2.04022	0.393088
2.12026	0.38168
2.20727	0.36976
2.30259	0.357234
2.40795	0.34398
2.52573	0.329837
2.65926	0.314584
2.81341	0.297905
2.99573	0.279325
3.21888	0.258074
3.50656	0.232765
3.91202	0.200431
4.60517	0.152261
