# Supplementary material for: Does Mutational Robustness Inhibit Extinction by Lethal Mutagenesis in Viral Populations?
Source: PLoS Comput Biol. 2010 Jun 10;6(6):e1000811. doi: 10.1371/journal.pcbi.1000811 (PMC2883602; doi:10.1371/journal.pcbi.1000811)
Supplement: Dataset S1 — Raw data and computer code necessary to reproduce all results reported in this paper. (0.46 MB ZIP) [file pcbi.1000811.s003.zip › Dataset_S1/data/time_U_k4_Ne4.dat]

U contime b k N
0.100 5002460562351208.000 20.000 4.000 10000
0.200 185907149948468.344 20.000 4.000 10000
0.300 29113737203261.137 20.000 4.000 10000
0.400 8216984926444.988 20.000 4.000 10000
0.500 3202812806725.218 20.000 4.000 10000
0.600 1531295421919.611 20.000 4.000 10000
0.700 842994525234.857 20.000 4.000 10000
0.800 514554695290.459 20.000 4.000 10000
0.900 339862040567.895 20.000 4.000 10000
1.000 238900108605.101 20.000 4.000 10000
1.100 176612557496.195 20.000 4.000 10000
1.200 136117822835.551 20.000 4.000 10000
1.300 108644623971.139 20.000 4.000 10000
1.400 89342094365.587 20.000 4.000 10000
1.500 75383931970.065 20.000 4.000 10000
1.600 65049106392.752 20.000 4.000 10000
1.700 57249290312.549 20.000 4.000 10000
1.800 51273486136.880 20.000 4.000 10000
1.900 46643925843.545 20.000 4.000 10000
2.000 43031629286.915 20.000 4.000 10000
2.100 40205249002.212 20.000 4.000 10000
2.200 37999153955.908 20.000 4.000 10000
2.300 36292988243.709 20.000 4.000 10000
2.400 34998269999.864 20.000 4.000 10000
2.500 34049421481.080 20.000 4.000 10000
2.600 33397653942.962 20.000 4.000 10000
2.700 33006731617.175 20.000 4.000 10000
2.800 32849997542.211 20.000 4.000 10000
2.900 32908262942.717 20.000 4.000 10000
3.000 33168298488.487 20.000 4.000 10000
3.100 33621752750.027 20.000 4.000 10000
3.200 34264379585.322 20.000 4.000 10000
3.300 35095493434.611 20.000 4.000 10000
3.400 36117596504.925 20.000 4.000 10000
3.500 37336138898.343 20.000 4.000 10000
3.600 38759384595.238 20.000 4.000 10000
3.700 40398364590.244 20.000 4.000 10000
3.800 42266904531.895 20.000 4.000 10000
3.900 44381718690.117 20.000 4.000 10000
4.000 46762565475.941 20.000 4.000 10000
4.100 49432462411.780 20.000 4.000 10000
4.200 52417960640.052 20.000 4.000 10000
4.300 55749480934.982 20.000 4.000 10000
4.400 59461714872.980 20.000 4.000 10000
4.500 63594096416.222 20.000 4.000 10000
4.600 68191350746.849 20.000 4.000 10000
4.700 73304128817.600 20.000 4.000 10000
4.800 78989737812.748 20.000 4.000 10000
4.900 85312979591.178 20.000 4.000 10000
5.000 92347111260.096 20.000 4.000 10000
5.100 100174944353.239 20.000 4.000 10000
5.200 108890101714.668 20.000 4.000 10000
5.300 118598454175.932 20.000 4.000 10000
5.400 129419762525.021 20.000 4.000 10000
5.500 141489554172.437 20.000 4.000 10000
5.600 154961268405.480 20.000 4.000 10000
5.700 170008709280.766 20.000 4.000 10000
5.800 186828851145.856 20.000 4.000 10000
5.900 205645048628.816 20.000 4.000 10000
6.000 226710710834.560 20.000 4.000 10000
6.100 250313508606.504 20.000 4.000 10000
6.200 276780194245.896 20.000 4.000 10000
6.300 306482125254.483 20.000 4.000 10000
6.400 339841597740.775 20.000 4.000 10000
6.500 377339111409.810 20.000 4.000 10000
6.600 419521706894.291 20.000 4.000 10000
6.700 467012537991.502 20.000 4.000 10000
6.800 520521866622.897 20.000 4.000 10000
6.900 580859697586.685 20.000 4.000 10000
7.000 648950304074.101 20.000 4.000 10000
7.100 725848934219.011 20.000 4.000 10000
7.200 812761034523.471 20.000 4.000 10000
7.300 911064378868.004 20.000 4.000 10000
7.400 1022334553162.426 20.000 4.000 10000
7.500 1148374316904.587 20.000 4.000 10000
7.600 1291247445603.539 20.000 4.000 10000
7.700 1453317754071.006 20.000 4.000 10000
7.800 1637294112183.809 20.000 4.000 10000
7.900 1846282394429.012 20.000 4.000 10000
8.000 2083845455348.417 20.000 4.000 10000
8.100 2354072398384.825 20.000 4.000 10000
8.200 2661658609667.815 20.000 4.000 10000
8.300 3011998265713.080 20.000 4.000 10000
8.400 3411291300397.292 20.000 4.000 10000
8.500 3866667138394.675 20.000 4.000 10000
8.600 4386327877101.816 20.000 4.000 10000
8.700 4979714035793.699 20.000 4.000 10000
8.800 5657696499707.212 20.000 4.000 10000
8.900 6432798880055.844 20.000 4.000 10000
9.000 7319455202817.363 20.000 4.000 10000
9.100 8334308646093.439 20.000 4.000 10000
9.200 9496557987332.152 20.000 4.000 10000
9.300 10828359520463.662 20.000 4.000 10000
9.400 12355293485642.355 20.000 4.000 10000
9.500 14106905551995.641 20.000 4.000 10000
9.600 16117335643075.900 20.000 4.000 10000
9.700 18426048438401.801 20.000 4.000 10000
9.800 21078682272728.754 20.000 4.000 10000
9.900 24128035946323.488 20.000 4.000 10000
10.000 27635216223507.461 20.000 4.000 10000
