# Supplementary material for: Does Mutational Robustness Inhibit Extinction by Lethal Mutagenesis in Viral Populations?
Source: PLoS Comput Biol. 2010 Jun 10;6(6):e1000811. doi: 10.1371/journal.pcbi.1000811 (PMC2883602; doi:10.1371/journal.pcbi.1000811)
Supplement: Dataset S1 — Raw data and computer code necessary to reproduce all results reported in this paper. (0.46 MB ZIP) [file pcbi.1000811.s003.zip › Dataset_S1/data/time_U_k15_Ne8.dat]

U contime b k N
1.090 93100785457005767792355171336431286720921600.000 20.000 15.000 100000000
1.180 30713643603372811357911299278343639633231872.000 20.000 15.000 100000000
1.270 11124671180935056716608001536995856098525184.000 20.000 15.000 100000000
1.360 4367818041361689942902523217680116068909056.000 20.000 15.000 100000000
1.450 1839824744070247390682249838634053568299008.000 20.000 15.000 100000000
1.540 824417903335997014151163160879252969095168.000 20.000 15.000 100000000
1.630 390237265400957352790483117335291820507136.000 20.000 15.000 100000000
1.720 193983009606172049923409634391111025819648.000 20.000 15.000 100000000
1.810 100759734216914598652801354395283022151680.000 20.000 15.000 100000000
1.900 54456391258605936185029266555740880896000.000 20.000 15.000 100000000
1.990 30510994572964197586027851253774473494528.000 20.000 15.000 100000000
2.080 17665590086600723892662748177317840814080.000 20.000 15.000 100000000
2.170 10540432877642804221744801425124724047872.000 20.000 15.000 100000000
2.260 6465298063887186761550751599532894584832.000 20.000 15.000 100000000
2.350 4068027004026089872436890229781649424384.000 20.000 15.000 100000000
2.440 2620686360893230975858514243083655184384.000 20.000 15.000 100000000
2.530 1725611873257374083620299385948346515456.000 20.000 15.000 100000000
2.620 1159595362105040547182675268860785983488.000 20.000 15.000 100000000
2.710 794164679709721851792067297972949352448.000 20.000 15.000 100000000
2.800 553629426745983491313113448921780191232.000 20.000 15.000 100000000
2.890 392416188256753170039806013036560384000.000 20.000 15.000 100000000
2.980 282522552735415959026367951909555273728.000 20.000 15.000 100000000
3.070 206412707606118762305657383024683122688.000 20.000 15.000 100000000
3.160 152908024204996084524681696500800028672.000 20.000 15.000 100000000
3.250 114762228917431414003853082643268632576.000 20.000 15.000 100000000
3.340 87203586104733905333664088627177586688.000 20.000 15.000 100000000
3.430 67042899303605322420793348494096072704.000 20.000 15.000 100000000
3.520 52118598986395175730978711751312277504.000 20.000 15.000 100000000
3.610 40946088310446540232551271032277696512.000 20.000 15.000 100000000
3.700 32492859828940158957241886517447622656.000 20.000 15.000 100000000
3.790 26032238665536282711617625005697794048.000 20.000 15.000 100000000
3.880 21046990798789753692426207127377281024.000 20.000 15.000 100000000
3.970 17164989865891340891370914338685583360.000 20.000 15.000 100000000
4.060 14115763052085624090424580504610144256.000 20.000 15.000 100000000
4.150 11700803524618359026260791125088403456.000 20.000 15.000 100000000
4.240 9773066771597021250515207602023956480.000 20.000 15.000 100000000
4.330 8222662491477586101940462511563210752.000 20.000 15.000 100000000
4.420 6966770830634461513524051440725655552.000 20.000 15.000 100000000
4.510 5942468389942086011366142332987506688.000 20.000 15.000 100000000
4.600 5101578096179618217799969366928785408.000 20.000 15.000 100000000
4.690 4406939916249398484193854151815331840.000 20.000 15.000 100000000
4.780 3829687994782325798244268835591946240.000 20.000 15.000 100000000
4.870 3347246784456841213954895992630280192.000 20.000 15.000 100000000
4.960 2941845052317631755248782900503511040.000 20.000 15.000 100000000
5.050 2599405846253332884726144731459878912.000 20.000 15.000 100000000
5.140 2308711464794650593079937005296549888.000 20.000 15.000 100000000
5.230 2060771049081877653899920663245750272.000 20.000 15.000 100000000
5.320 1848338512806612691867627484056911872.000 20.000 15.000 100000000
5.410 1665542769476120990827797791232753664.000 20.000 15.000 100000000
5.500 1507602386679247970135044808169750528.000 20.000 15.000 100000000
5.590 1370604111168716037915062027742609408.000 20.000 15.000 100000000
5.680 1251330005084962008473713410725380096.000 20.000 15.000 100000000
5.770 1147121794729270771385571380866056192.000 20.000 15.000 100000000
5.860 1055773866119621670237470094562164736.000 20.000 15.000 100000000
5.950 975448432909795517986356635941994496.000 20.000 15.000 100000000
6.040 904607955485367784868666962390024192.000 20.000 15.000 100000000
6.130 841961050334747509434898947841720320.000 20.000 15.000 100000000
6.220 786419000412952657608033854306648064.000 20.000 15.000 100000000
6.310 737060635548042301200143949353713664.000 20.000 15.000 100000000
6.400 693103851794755016157634128703913984.000 20.000 15.000 100000000
6.490 653882420101620074711618884005265408.000 20.000 15.000 100000000
6.580 618827027206546653558604908663406592.000 20.000 15.000 100000000
6.670 587449717110237994972911418298335232.000 20.000 15.000 100000000
6.760 559331076000222846374939968269189120.000 20.000 15.000 100000000
6.850 534109639216988805215224226792865792.000 20.000 15.000 100000000
6.940 511473104857247251222300277126201344.000 20.000 15.000 100000000
7.030 491151021755374901767374960670539776.000 20.000 15.000 100000000
7.120 472908685070405057736486667021189120.000 20.000 15.000 100000000
7.210 456542024490249575702975740240723968.000 20.000 15.000 100000000
7.300 441873311173829956278256393003204608.000 20.000 15.000 100000000
7.390 428747542310117975984500932673011712.000 20.000 15.000 100000000
7.480 417029388373620471619190941269622784.000 20.000 15.000 100000000
7.570 406600609186963482092708610690777088.000 20.000 15.000 100000000
7.660 397357861842318939929068244666679296.000 20.000 15.000 100000000
7.750 389210837226857513399823462530285568.000 20.000 15.000 100000000
7.840 382080673003096676242818757958828032.000 20.000 15.000 100000000
7.930 375898599931769222646357553624121344.000 20.000 15.000 100000000
8.020 370604785802036387387655080277704704.000 20.000 15.000 100000000
8.110 366147347275640911921738608914989056.000 20.000 15.000 100000000
8.200 362481504915465472907987510703947776.000 20.000 15.000 100000000
8.290 359568860760201579609004626904350720.000 20.000 15.000 100000000
8.380 357376781189620701222066816513212416.000 20.000 15.000 100000000
8.470 355877870630986667903046137814188032.000 20.000 15.000 100000000
8.560 355049523992481027615405814765846528.000 20.000 15.000 100000000
8.650 354873547659717803165636788163182592.000 20.000 15.000 100000000
8.740 355335840525847751080631277300219904.000 20.000 15.000 100000000
8.830 356426127900706561679992169961619456.000 20.000 15.000 100000000
8.920 358137742305869996103532619916902400.000 20.000 15.000 100000000
9.010 360467446147879084473796823103832064.000 20.000 15.000 100000000
9.100 363415292102086753888483483437760512.000 20.000 15.000 100000000
9.190 366984517759914199300713858233008128.000 20.000 15.000 100000000
9.280 371181471713743799492743928030953472.000 20.000 15.000 100000000
9.370 376015568793597117138845023141363712.000 20.000 15.000 100000000
9.460 381499272642643858825785741873774592.000 20.000 15.000 100000000
9.550 387648104236588087704507231202443264.000 20.000 15.000 100000000
9.640 394480675325303999667057049433276416.000 20.000 15.000 100000000
9.730 402018746112407341873790128733814784.000 20.000 15.000 100000000
9.820 410287306797144336778740834655797248.000 20.000 15.000 100000000
9.910 419314682889437028551488017163878400.000 20.000 15.000 100000000
10.000 429132664478684800696162035062276096.000 20.000 15.000 100000000
