# Supplementary material for: Does Mutational Robustness Inhibit Extinction by Lethal Mutagenesis in Viral Populations?
Source: PLoS Comput Biol. 2010 Jun 10;6(6):e1000811. doi: 10.1371/journal.pcbi.1000811 (PMC2883602; doi:10.1371/journal.pcbi.1000811)
Supplement: Dataset S1 — Raw data and computer code necessary to reproduce all results reported in this paper. (0.46 MB ZIP) [file pcbi.1000811.s003.zip › Dataset_S1/data/ucrit_v_b30.dat]

b ucrit
30.000 5.729
31.000 5.684
32.000 5.643
33.000 5.604
34.000 5.568
35.000 5.535
36.000 5.504
37.000 5.475
38.000 5.448
39.000 5.422
40.000 5.398
41.000 5.375
42.000 5.354
43.000 5.334
44.000 5.314
45.000 5.296
46.000 5.279
47.000 5.262
48.000 5.247
49.000 5.232
50.000 5.218
