# Supplementary material for: Does Mutational Robustness Inhibit Extinction by Lethal Mutagenesis in Viral Populations?
Source: PLoS Comput Biol. 2010 Jun 10;6(6):e1000811. doi: 10.1371/journal.pcbi.1000811 (PMC2883602; doi:10.1371/journal.pcbi.1000811)
Supplement: Dataset S1 — Raw data and computer code necessary to reproduce all results reported in this paper. (0.46 MB ZIP) [file pcbi.1000811.s003.zip › Dataset_S1/data/ext-logCalN29.csv]

1	CGGAAUGUCUAUUCGCCCAUACACUGGGCUCCUCGUAUAU	0.57500	0.000	0.000	0.000	0.000	0.000	0.000	0.000	0.000	0.000	0.000	0.000	0.000	0.000	0.000	0.000	0.000	0.000	0.000	0.000	0.000	0.000	0.000	0.000	0.000	0.000	0.000	0.000	0.000	0.000	0.000	0.000	0.000	0.000	0.000	0.000	0.000	0.000	0.010	0.000	0.010	0.010	0.000	0.040	0.020	0.010	0.050	0.030
2	AGGUUACAAGAAAUGGGCGUCUCCUGCCUGCCAACCAGGA	0.66666	0.000	0.000	0.000	0.000	0.000	0.000	0.000	0.000	0.000	0.000	0.000	0.000	0.000	0.000	0.000	0.000	0.000	0.000	0.000	0.000	0.000	0.000	0.000	0.000	0.000	0.000	0.000	0.000	0.000	0.000	0.000	0.000	0.000	0.000	0.000	0.000	0.020	0.020	0.000	0.010	0.010	0.020	0.030	0.050	0.060	0.040	0.070
3	CGGAACAAUAGUAUGUAGGUUCAGCCUGCUCCAAGACGAG	0.50000	0.000	0.000	0.000	0.000	0.000	0.000	0.000	0.000	0.000	0.000	0.000	0.000	0.000	0.000	0.000	0.000	0.000	0.000	0.000	0.000	0.000	0.000	0.000	0.000	0.000	0.000	0.000	0.000	0.000	0.000	0.000	0.000	0.000	0.000	0.000	0.000	0.000	0.000	0.000	0.000	0.000	0.010	0.030	0.000	0.000	0.020	0.000
4	GGGGAUCUGAGUAAUAGCACGCAAUGCUACCCGUCCAUUC	0.61666	0.000	0.000	0.000	0.000	0.000	0.000	0.000	0.000	0.000	0.000	0.000	0.000	0.000	0.000	0.000	0.000	0.000	0.000	0.000	0.000	0.000	0.000	0.000	0.000	0.000	0.000	0.000	0.000	0.000	0.000	0.000	0.000	0.000	0.000	0.000	0.010	0.000	0.000	0.000	0.010	0.010	0.050	0.030	0.050	0.090	0.100	0.060
5	CGGUGCCCACUCUCUGUGUAGCUCACACAACCAUUGCAGU	0.70000	0.000	0.000	0.000	0.000	0.000	0.000	0.000	0.000	0.000	0.000	0.000	0.000	0.000	0.000	0.000	0.000	0.000	0.000	0.000	0.000	0.000	0.000	0.000	0.000	0.000	0.000	0.000	0.010	0.000	0.010	0.000	0.000	0.000	0.000	0.020	0.000	0.020	0.040	0.010	0.060	0.060	0.050	0.050	0.070	0.080	0.120	0.130
6	CGCCUUUUCCCCUUAUUCAUCUCUUGAAUGGCCCAAUAAA	0.51666	0.000	0.000	0.000	0.000	0.000	0.000	0.000	0.000	0.000	0.000	0.000	0.000	0.000	0.000	0.000	0.000	0.000	0.000	0.000	0.000	0.000	0.000	0.000	0.000	0.000	0.000	0.000	0.000	0.000	0.000	0.000	0.000	0.000	0.000	0.000	0.000	0.000	0.000	0.000	0.000	0.000	0.030	0.000	0.020	0.040	0.010	0.020
7	ACCGAGCAGUGGGUUCAUCAGGUGGGUGACGGAUAAUAGG	0.74166	0.000	0.000	0.000	0.000	0.000	0.000	0.000	0.000	0.000	0.000	0.000	0.000	0.000	0.000	0.000	0.000	0.000	0.000	0.000	0.000	0.000	0.000	0.000	0.000	0.000	0.000	0.000	0.000	0.000	0.000	0.010	0.000	0.000	0.030	0.020	0.060	0.050	0.050	0.080	0.090	0.120	0.130	0.160	0.210	0.270	0.260	0.250
8	GGGUCAGUCGUCGAACGCGGAAGUCGUGUGCCAAGGUAUC	0.81666	0.000	0.000	0.000	0.000	0.000	0.000	0.000	0.000	0.000	0.000	0.000	0.000	0.000	0.000	0.000	0.000	0.000	0.000	0.000	0.000	0.000	0.000	0.000	0.000	0.000	0.000	0.000	0.000	0.000	0.000	0.030	0.030	0.000	0.030	0.050	0.060	0.040	0.140	0.110	0.120	0.130	0.230	0.160	0.270	0.360	0.440	0.430
9	AGGCCCAGUAACUUAGGCCUCUAUGGCUUGCCGAUAAACU	0.56666	0.000	0.000	0.000	0.000	0.000	0.000	0.000	0.000	0.000	0.000	0.000	0.000	0.000	0.000	0.000	0.000	0.000	0.000	0.000	0.000	0.000	0.000	0.000	0.000	0.000	0.000	0.000	0.000	0.000	0.000	0.000	0.000	0.010	0.000	0.010	0.000	0.000	0.000	0.000	0.000	0.030	0.030	0.010	0.010	0.030	0.030	0.030
10	ACGCAAAGGGAAAACUUCGUUGUUCGAAGGCGAGUCACGG	0.75833	0.000	0.000	0.000	0.000	0.000	0.000	0.000	0.000	0.000	0.000	0.000	0.000	0.000	0.000	0.000	0.000	0.000	0.000	0.000	0.000	0.000	0.000	0.000	0.000	0.000	0.010	0.000	0.000	0.000	0.010	0.000	0.000	0.020	0.040	0.030	0.060	0.050	0.080	0.060	0.090	0.140	0.140	0.140	0.180	0.230	0.320	0.410
11	GGGGAUUAUGACUACACGGAGGCCCCGUGCCCGACGUUAA	0.55833	0.000	0.000	0.000	0.000	0.000	0.000	0.000	0.000	0.000	0.000	0.000	0.000	0.000	0.000	0.000	0.000	0.000	0.000	0.000	0.000	0.000	0.000	0.000	0.000	0.000	0.000	0.000	0.000	0.000	0.000	0.000	0.010	0.000	0.000	0.000	0.000	0.000	0.000	0.010	0.020	0.000	0.010	0.000	0.010	0.010	0.000	0.040
12	AGGGACGCAUGAUAUUAUGUAACGCAUAACCCCGAGAGUA	0.74166	0.000	0.000	0.000	0.000	0.000	0.000	0.000	0.000	0.000	0.000	0.000	0.000	0.000	0.000	0.000	0.000	0.000	0.000	0.000	0.000	0.000	0.000	0.000	0.000	0.000	0.000	0.000	0.000	0.000	0.000	0.000	0.010	0.010	0.030	0.020	0.020	0.030	0.050	0.060	0.050	0.140	0.120	0.090	0.110	0.170	0.170	0.220
13	CCGCUCCUAGUAGAGUUGGAAUUUCCAACGCGAAGUAUAC	0.64166	0.000	0.000	0.000	0.000	0.000	0.000	0.000	0.000	0.000	0.000	0.000	0.000	0.000	0.000	0.000	0.000	0.000	0.000	0.000	0.000	0.000	0.000	0.000	0.000	0.000	0.000	0.000	0.000	0.000	0.000	0.000	0.000	0.000	0.000	0.010	0.000	0.000	0.010	0.040	0.020	0.050	0.080	0.040	0.040	0.080	0.080	0.130
14	CGUGGAGGUAAAAAUCCGAAUCACUCGGACACAACAUAUA	0.54166	0.000	0.000	0.000	0.000	0.000	0.000	0.000	0.000	0.000	0.000	0.000	0.000	0.000	0.000	0.000	0.000	0.000	0.000	0.000	0.000	0.000	0.000	0.000	0.000	0.000	0.000	0.000	0.000	0.000	0.000	0.000	0.000	0.000	0.000	0.000	0.000	0.000	0.000	0.000	0.010	0.010	0.000	0.020	0.010	0.000	0.010	0.010
15	CGGGUCGUUACUAGGCAGUCAGGCACUGUCCCACUAGAAU	0.78333	0.000	0.000	0.000	0.000	0.000	0.000	0.000	0.000	0.000	0.000	0.000	0.000	0.000	0.000	0.000	0.000	0.000	0.000	0.000	0.000	0.000	0.000	0.000	0.000	0.000	0.000	0.000	0.000	0.000	0.010	0.010	0.000	0.010	0.010	0.000	0.030	0.020	0.080	0.090	0.140	0.080	0.130	0.160	0.120	0.290	0.200	0.320
16	CGGGCCCUCUGAGCGCAGCUACCUGCUGUCCCAAGUUACA	0.46666	0.000	0.000	0.000	0.000	0.000	0.000	0.000	0.000	0.000	0.000	0.000	0.000	0.000	0.000	0.000	0.000	0.000	0.000	0.000	0.000	0.000	0.000	0.000	0.000	0.000	0.000	0.000	0.000	0.000	0.000	0.000	0.000	0.000	0.000	0.000	0.000	0.000	0.000	0.000	0.010	0.010	0.000	0.000	0.000	0.000	0.010	0.030
17	UGGAAUCCUCACAUUCAGUCUGUUACUGGUCCCUCAAAAA	0.58333	0.000	0.000	0.000	0.000	0.000	0.000	0.000	0.000	0.000	0.000	0.000	0.000	0.000	0.000	0.000	0.000	0.000	0.000	0.000	0.000	0.000	0.000	0.000	0.000	0.000	0.000	0.000	0.000	0.000	0.000	0.010	0.000	0.000	0.000	0.000	0.000	0.000	0.010	0.000	0.020	0.000	0.010	0.060	0.030	0.010	0.060	0.030
18	CGCGUUGUGUAAAUACACCUUACGGGUGUCGCUGAGAAAU	0.55833	0.000	0.000	0.000	0.000	0.000	0.000	0.000	0.000	0.000	0.000	0.000	0.000	0.000	0.000	0.000	0.000	0.000	0.000	0.000	0.000	0.000	0.000	0.000	0.000	0.000	0.000	0.000	0.000	0.000	0.000	0.000	0.000	0.000	0.010	0.000	0.000	0.000	0.000	0.000	0.000	0.000	0.010	0.000	0.010	0.020	0.040	0.030
19	GCGCAAAUUUCAAUGAGGGAAGAUCUCUCGCGAUCGGAGU	0.60000	0.000	0.000	0.000	0.000	0.000	0.000	0.000	0.000	0.000	0.000	0.000	0.000	0.000	0.000	0.000	0.000	0.000	0.000	0.000	0.000	0.000	0.000	0.000	0.000	0.000	0.000	0.000	0.000	0.000	0.000	0.000	0.000	0.000	0.000	0.000	0.000	0.000	0.000	0.000	0.010	0.010	0.040	0.030	0.050	0.090	0.050	0.080
20	CCCGUCAAACGAAUGUCCAAUCUGUGGACCGGUAUAUCAG	0.63333	0.000	0.000	0.000	0.000	0.000	0.000	0.000	0.000	0.000	0.000	0.000	0.000	0.000	0.000	0.000	0.000	0.000	0.000	0.000	0.000	0.000	0.000	0.000	0.000	0.000	0.000	0.000	0.000	0.000	0.000	0.000	0.000	0.000	0.010	0.000	0.010	0.020	0.020	0.010	0.000	0.050	0.030	0.040	0.050	0.090	0.050	0.080
21	AGCGCUUCCCAAAAUGUAUAGUUCGUACACGCAACUUCCC	0.48333	0.000	0.000	0.000	0.000	0.000	0.000	0.000	0.000	0.000	0.000	0.000	0.000	0.000	0.000	0.000	0.000	0.000	0.000	0.000	0.000	0.000	0.000	0.000	0.000	0.000	0.000	0.000	0.000	0.000	0.000	0.000	0.000	0.000	0.000	0.000	0.000	0.010	0.000	0.000	0.000	0.000	0.000	0.010	0.010	0.000	0.020	0.010
22	UGCCGGACAAAUGAUAGGUACCAAGCUUAGGCGGGAAAUG	0.70000	0.000	0.000	0.000	0.000	0.000	0.000	0.000	0.000	0.000	0.000	0.000	0.000	0.000	0.000	0.000	0.000	0.000	0.000	0.000	0.000	0.000	0.000	0.010	0.000	0.000	0.000	0.010	0.000	0.000	0.000	0.010	0.000	0.020	0.000	0.000	0.010	0.010	0.020	0.030	0.050	0.070	0.110	0.110	0.140	0.100	0.210	0.180
23	ACCGUGGACACUAAAUGCUUGACCGGCAUCGGACUUUCUC	0.60000	0.000	0.000	0.000	0.000	0.000	0.000	0.000	0.000	0.000	0.000	0.000	0.000	0.000	0.000	0.000	0.000	0.000	0.000	0.000	0.000	0.000	0.000	0.000	0.000	0.000	0.000	0.000	0.000	0.000	0.000	0.000	0.000	0.000	0.000	0.000	0.000	0.000	0.000	0.010	0.010	0.010	0.030	0.040	0.010	0.050	0.060	0.080
24	AGCCAUCCACAACGGCUUCGAGAAGAGGCGGCAUCGAUUC	0.50833	0.000	0.000	0.000	0.000	0.000	0.000	0.000	0.000	0.000	0.000	0.000	0.000	0.000	0.000	0.000	0.000	0.000	0.000	0.000	0.000	0.000	0.000	0.000	0.000	0.000	0.000	0.000	0.000	0.000	0.000	0.000	0.000	0.000	0.000	0.000	0.000	0.000	0.010	0.000	0.000	0.000	0.000	0.000	0.030	0.020	0.020	0.040
25	AGGCCAAAUAGAGAUGCGAAUAUAUCGUAGCCGUUUACUA	0.55833	0.000	0.000	0.000	0.000	0.000	0.000	0.000	0.000	0.000	0.000	0.000	0.000	0.000	0.000	0.000	0.000	0.000	0.000	0.000	0.000	0.000	0.000	0.000	0.000	0.000	0.000	0.000	0.000	0.000	0.000	0.000	0.000	0.000	0.000	0.000	0.000	0.000	0.000	0.000	0.010	0.010	0.000	0.000	0.020	0.030	0.020	0.000
26	CGGUCGAACAUAUAUUGCGGGUAGCGCAAACCUCUCAAAG	0.50000	0.000	0.000	0.000	0.000	0.000	0.000	0.000	0.000	0.000	0.000	0.000	0.000	0.000	0.000	0.000	0.000	0.000	0.000	0.000	0.000	0.000	0.000	0.000	0.000	0.000	0.000	0.000	0.000	0.000	0.000	0.000	0.000	0.000	0.000	0.000	0.000	0.010	0.010	0.000	0.000	0.000	0.000	0.010	0.000	0.000	0.010	0.050
27	CGCGAUACCCCUCCCACAUCUUAAAUGUGCGCUCUACGCC	0.60833	0.000	0.000	0.000	0.000	0.000	0.000	0.000	0.000	0.000	0.000	0.000	0.000	0.000	0.000	0.000	0.000	0.000	0.000	0.000	0.000	0.000	0.000	0.000	0.000	0.000	0.000	0.000	0.000	0.000	0.000	0.000	0.000	0.000	0.000	0.000	0.010	0.000	0.000	0.000	0.020	0.020	0.020	0.010	0.040	0.030	0.020	0.070
28	CGACGGAACAAGUGCCAAUAUAUGAUUGGGUCAAGAAGGA	0.64166	0.000	0.000	0.000	0.000	0.000	0.000	0.000	0.000	0.000	0.000	0.000	0.000	0.000	0.000	0.000	0.000	0.000	0.000	0.000	0.000	0.000	0.000	0.000	0.000	0.000	0.000	0.000	0.000	0.000	0.000	0.000	0.000	0.000	0.010	0.020	0.000	0.030	0.010	0.000	0.030	0.090	0.050	0.080	0.110	0.080	0.140	0.130
29	AGGGCAGAUCUGACGGACGCUGCACGUCCCCCGCCUACAA	0.64166	0.000	0.000	0.000	0.000	0.000	0.000	0.000	0.000	0.000	0.000	0.000	0.000	0.000	0.000	0.000	0.000	0.000	0.000	0.000	0.000	0.000	0.000	0.000	0.000	0.000	0.000	0.000	0.000	0.000	0.000	0.000	0.010	0.000	0.010	0.000	0.000	0.010	0.010	0.000	0.000	0.040	0.010	0.000	0.080	0.020	0.060	0.020
30	GGCAUUUAUUUCCCGUAGGAUCCUCCUGCUGCAUAUUUGG	0.57500	0.000	0.000	0.000	0.000	0.000	0.000	0.000	0.000	0.000	0.000	0.000	0.000	0.000	0.000	0.000	0.000	0.000	0.000	0.000	0.000	0.000	0.000	0.000	0.000	0.000	0.000	0.000	0.000	0.000	0.000	0.000	0.000	0.000	0.000	0.000	0.000	0.000	0.000	0.000	0.010	0.000	0.010	0.030	0.000	0.020	0.030	0.060
31	CGCCUACAAUAGAGAGGGGUGUUACUCCUGGCAUGCACGU	0.50000	0.000	0.000	0.000	0.000	0.000	0.000	0.000	0.000	0.000	0.000	0.000	0.000	0.000	0.000	0.000	0.000	0.000	0.000	0.000	0.000	0.000	0.000	0.000	0.000	0.000	0.000	0.000	0.000	0.000	0.000	0.000	0.000	0.000	0.000	0.000	0.000	0.000	0.000	0.000	0.000	0.000	0.000	0.030	0.000	0.000	0.040	0.030
32	GGGCAAGACGCGUAGGGCUCACAAAGCUCGCCAAUUAAAC	0.60833	0.000	0.000	0.000	0.000	0.000	0.000	0.000	0.000	0.000	0.000	0.000	0.000	0.000	0.000	0.000	0.000	0.000	0.000	0.000	0.000	0.000	0.000	0.000	0.000	0.000	0.000	0.000	0.000	0.000	0.000	0.000	0.000	0.000	0.000	0.000	0.000	0.010	0.000	0.010	0.010	0.020	0.030	0.050	0.070	0.030	0.030	0.030
33	GGGUUAAAUUUCAACUUAGAAACACUGAGACCAGUCUGUU	0.64166	0.000	0.000	0.000	0.000	0.000	0.000	0.000	0.000	0.000	0.000	0.000	0.000	0.000	0.000	0.000	0.000	0.000	0.000	0.000	0.000	0.000	0.000	0.000	0.000	0.000	0.000	0.000	0.000	0.000	0.010	0.010	0.000	0.000	0.000	0.000	0.000	0.010	0.000	0.000	0.030	0.000	0.040	0.010	0.060	0.080	0.080	0.080
34	AGGACUCUGCACGUGGGGAUGGGCUCCCUUCCAAUCAAGU	0.74166	0.000	0.000	0.000	0.000	0.000	0.000	0.000	0.000	0.000	0.000	0.000	0.000	0.000	0.000	0.000	0.000	0.000	0.000	0.000	0.000	0.000	0.000	0.000	0.000	0.000	0.000	0.000	0.000	0.000	0.000	0.010	0.010	0.020	0.010	0.010	0.040	0.050	0.030	0.020	0.040	0.040	0.060	0.110	0.110	0.090	0.170	0.120
35	CUGGAAAAAUACUUCAAUCCAAUUGAUUGCCACAUCACUA	0.68333	0.000	0.000	0.000	0.000	0.000	0.000	0.000	0.000	0.000	0.000	0.000	0.000	0.000	0.000	0.000	0.000	0.000	0.000	0.000	0.000	0.000	0.000	0.000	0.000	0.000	0.000	0.000	0.000	0.010	0.000	0.000	0.000	0.000	0.000	0.020	0.030	0.000	0.040	0.040	0.010	0.020	0.020	0.040	0.110	0.110	0.120	0.180
36	CGCUUCUUACGAACAGUCCUCUUCGGGCUAGCAUUAAUAG	0.55000	0.000	0.000	0.000	0.000	0.000	0.000	0.000	0.000	0.000	0.000	0.000	0.000	0.000	0.000	0.000	0.000	0.000	0.000	0.000	0.000	0.000	0.000	0.000	0.000	0.000	0.000	0.000	0.000	0.000	0.000	0.000	0.000	0.000	0.000	0.000	0.000	0.000	0.000	0.000	0.000	0.000	0.000	0.010	0.010	0.010	0.000	0.030
37	AGGUCUUUCAACAUACCUCGCCCAGAGGUGCCGCAAUUUA	0.49166	0.000	0.000	0.000	0.000	0.000	0.000	0.000	0.000	0.000	0.000	0.000	0.000	0.000	0.000	0.000	0.000	0.000	0.000	0.000	0.000	0.000	0.000	0.000	0.000	0.000	0.000	0.000	0.000	0.000	0.000	0.000	0.000	0.000	0.000	0.000	0.000	0.000	0.000	0.000	0.000	0.000	0.000	0.000	0.000	0.030	0.010	0.010
38	CGGCUCCCUCCUAACUAGGGUUCACCUAGGCCAAUUCGCA	0.51666	0.000	0.000	0.000	0.000	0.000	0.000	0.000	0.000	0.000	0.000	0.000	0.000	0.000	0.000	0.000	0.000	0.000	0.000	0.000	0.000	0.000	0.000	0.000	0.000	0.000	0.000	0.000	0.000	0.000	0.000	0.000	0.000	0.000	0.000	0.000	0.000	0.000	0.000	0.000	0.000	0.000	0.000	0.000	0.000	0.020	0.000	0.010
39	AUGGAAAAUAAUUACCGUCCCUGAGACGGCCAACUCGUAG	0.49166	0.000	0.000	0.000	0.000	0.000	0.000	0.000	0.000	0.000	0.000	0.000	0.000	0.000	0.000	0.000	0.000	0.000	0.000	0.000	0.000	0.000	0.000	0.000	0.000	0.000	0.000	0.000	0.000	0.000	0.000	0.000	0.000	0.000	0.000	0.000	0.000	0.000	0.000	0.010	0.000	0.000	0.000	0.000	0.000	0.000	0.000	0.060
40	GGGCCAUUCUAGAAGGUAAAAAAUUUGCUGCCAUAUCAGA	0.52500	0.000	0.000	0.000	0.000	0.000	0.000	0.000	0.000	0.000	0.000	0.000	0.000	0.000	0.000	0.000	0.000	0.000	0.000	0.000	0.000	0.000	0.000	0.000	0.000	0.000	0.000	0.000	0.000	0.000	0.000	0.000	0.000	0.000	0.000	0.000	0.000	0.000	0.000	0.010	0.010	0.020	0.010	0.050	0.010	0.010	0.040	0.020
41	CGCAUCUACUCCACGCGUUUUGUCGGCGCUGCAAUCAUUG	0.52500	0.000	0.000	0.000	0.000	0.000	0.000	0.000	0.000	0.000	0.000	0.000	0.000	0.000	0.000	0.000	0.000	0.000	0.000	0.000	0.000	0.000	0.000	0.000	0.000	0.000	0.000	0.000	0.000	0.000	0.000	0.000	0.000	0.000	0.000	0.000	0.000	0.010	0.000	0.000	0.000	0.020	0.010	0.020	0.000	0.020	0.010	0.010
42	UGCCAGUAUCCAAUCCAAUAGCUAAUUGGGGCCAACAAGA	0.60833	0.000	0.000	0.000	0.000	0.000	0.000	0.000	0.000	0.000	0.000	0.000	0.000	0.000	0.000	0.000	0.000	0.000	0.000	0.000	0.000	0.000	0.000	0.000	0.000	0.000	0.000	0.000	0.000	0.000	0.000	0.000	0.000	0.000	0.000	0.000	0.000	0.000	0.000	0.000	0.000	0.010	0.070	0.000	0.040	0.060	0.070	0.040
43	AGUGCCUGAUAGCUAGUGAUCCGUUCGCUCACAAACGAAA	0.62500	0.000	0.000	0.000	0.000	0.000	0.000	0.000	0.000	0.000	0.000	0.000	0.000	0.000	0.000	0.000	0.000	0.000	0.000	0.000	0.000	0.000	0.000	0.000	0.000	0.000	0.000	0.000	0.000	0.000	0.000	0.010	0.000	0.020	0.020	0.010	0.020	0.020	0.020	0.030	0.000	0.020	0.030	0.050	0.040	0.100	0.140	0.140
44	AGCCAAUCUAAUUGGCGUCAGCACGGCGCGGCACAUAGUC	0.45833	0.000	0.000	0.000	0.000	0.000	0.000	0.000	0.000	0.000	0.000	0.000	0.000	0.000	0.000	0.000	0.000	0.000	0.000	0.000	0.000	0.000	0.000	0.000	0.000	0.000	0.000	0.000	0.000	0.000	0.000	0.000	0.000	0.000	0.000	0.000	0.000	0.000	0.000	0.000	0.000	0.000	0.000	0.000	0.010	0.000	0.000	0.020
45	AGGGAAACAUAGUUUGACCUAUAAGGUUACCCAAUUGGCG	0.60000	0.000	0.000	0.000	0.000	0.000	0.000	0.000	0.000	0.000	0.000	0.000	0.000	0.000	0.000	0.000	0.000	0.000	0.000	0.000	0.000	0.000	0.000	0.000	0.000	0.000	0.000	0.000	0.000	0.000	0.000	0.000	0.000	0.000	0.000	0.000	0.000	0.000	0.000	0.000	0.000	0.000	0.000	0.000	0.030	0.000	0.030	0.000
46	CCGGUUGCAAAGUCCGUCUUGAAUAGACGCCGAGUUCACA	0.67500	0.000	0.000	0.000	0.000	0.000	0.000	0.000	0.000	0.000	0.000	0.000	0.000	0.000	0.000	0.000	0.000	0.000	0.000	0.000	0.000	0.000	0.000	0.000	0.000	0.000	0.000	0.000	0.010	0.000	0.000	0.000	0.010	0.000	0.010	0.020	0.000	0.020	0.060	0.070	0.040	0.060	0.070	0.040	0.070	0.160	0.160	0.200
47	CGCACUUCCUAAUCUUGUUCCAUCAGCAAUGCAGCGUUAU	0.62500	0.000	0.000	0.000	0.000	0.000	0.000	0.000	0.000	0.000	0.000	0.000	0.000	0.000	0.000	0.000	0.000	0.000	0.000	0.000	0.000	0.000	0.000	0.000	0.000	0.000	0.000	0.000	0.000	0.000	0.000	0.000	0.010	0.000	0.000	0.000	0.020	0.010	0.010	0.030	0.010	0.050	0.000	0.030	0.040	0.070	0.070	0.080
48	AGGGAAUCCUUAGCGUGAGGCAUACUCACCCCACGGCUAU	0.63333	0.000	0.000	0.000	0.000	0.000	0.000	0.000	0.000	0.000	0.000	0.000	0.000	0.000	0.000	0.000	0.000	0.000	0.000	0.000	0.000	0.000	0.000	0.000	0.000	0.000	0.000	0.000	0.000	0.000	0.000	0.000	0.000	0.000	0.000	0.000	0.000	0.020	0.020	0.000	0.030	0.020	0.010	0.060	0.030	0.050	0.020	0.060
49	CGCACAGAUACCACGGAGCAAUCAGCUUCUGCAAGGCCUC	0.63333	0.000	0.000	0.000	0.000	0.000	0.000	0.000	0.000	0.000	0.000	0.000	0.000	0.000	0.000	0.000	0.000	0.000	0.000	0.000	0.000	0.000	0.000	0.000	0.000	0.000	0.000	0.000	0.000	0.000	0.000	0.000	0.000	0.000	0.000	0.010	0.010	0.000	0.020	0.000	0.030	0.060	0.010	0.020	0.030	0.050	0.080	0.080
50	GGUGUACUCAAUCUCCCAUACUCUGUGGGCGCAACAUAGA	0.74166	0.000	0.000	0.000	0.000	0.000	0.000	0.000	0.000	0.000	0.000	0.000	0.000	0.000	0.000	0.000	0.000	0.000	0.000	0.000	0.000	0.000	0.000	0.000	0.000	0.000	0.000	0.000	0.000	0.000	0.000	0.000	0.010	0.010	0.000	0.030	0.010	0.060	0.040	0.050	0.090	0.060	0.090	0.110	0.200	0.140	0.230	0.200
51	AGGACAUUAAUUCAUCCCACAGUAUGGGAUCCACAUCUGG	0.56666	0.000	0.000	0.000	0.000	0.000	0.000	0.000	0.000	0.000	0.000	0.000	0.000	0.000	0.000	0.000	0.000	0.000	0.000	0.000	0.000	0.000	0.000	0.000	0.000	0.000	0.000	0.000	0.000	0.000	0.000	0.010	0.000	0.000	0.000	0.000	0.000	0.000	0.000	0.000	0.010	0.010	0.000	0.010	0.050	0.010	0.040	0.040
52	CGCACACUUUGAUCAGGACCUUUUGUCCUUGCAGCAUACA	0.55000	0.000	0.000	0.000	0.000	0.000	0.000	0.000	0.000	0.000	0.000	0.000	0.000	0.000	0.000	0.000	0.000	0.000	0.000	0.000	0.000	0.000	0.000	0.000	0.000	0.000	0.000	0.000	0.000	0.000	0.000	0.000	0.000	0.000	0.000	0.000	0.000	0.000	0.010	0.000	0.010	0.010	0.000	0.000	0.040	0.010	0.010	0.060
53	UGCUAUCCCAAUAUGGCAGUUGUACUGCUGGCGACUCAUG	0.66666	0.000	0.000	0.000	0.000	0.000	0.000	0.000	0.000	0.000	0.000	0.000	0.000	0.000	0.000	0.000	0.000	0.000	0.000	0.000	0.000	0.000	0.000	0.000	0.000	0.000	0.000	0.000	0.000	0.000	0.000	0.000	0.000	0.000	0.000	0.010	0.000	0.020	0.030	0.040	0.030	0.040	0.040	0.050	0.050	0.060	0.060	0.060
54	CGCAACCUACUUCUUCAGCGUGUAGUUGAUGCCCUAACCU	0.60833	0.000	0.000	0.000	0.000	0.000	0.000	0.000	0.000	0.000	0.000	0.000	0.000	0.000	0.000	0.000	0.000	0.000	0.000	0.000	0.000	0.000	0.000	0.000	0.000	0.000	0.000	0.000	0.000	0.000	0.000	0.000	0.000	0.000	0.000	0.000	0.010	0.000	0.010	0.020	0.020	0.040	0.030	0.010	0.020	0.060	0.020	0.090
55	CGCCACAGAAAAUUGUCCCUAGACGGGGCGGCCGACAUAA	0.52500	0.000	0.000	0.000	0.000	0.000	0.000	0.000	0.000	0.000	0.000	0.000	0.000	0.000	0.000	0.000	0.000	0.000	0.000	0.000	0.000	0.000	0.000	0.000	0.000	0.000	0.000	0.000	0.000	0.000	0.000	0.000	0.000	0.000	0.000	0.000	0.000	0.000	0.000	0.000	0.000	0.010	0.010	0.000	0.020	0.010	0.000	0.010
56	AGGCAUUUCACUAUCUGACCCUCUGUCAGGCCCACCUCAC	0.45833	0.000	0.000	0.000	0.000	0.000	0.000	0.000	0.000	0.000	0.000	0.000	0.000	0.000	0.000	0.000	0.000	0.000	0.000	0.000	0.000	0.000	0.000	0.000	0.000	0.000	0.000	0.000	0.000	0.000	0.000	0.000	0.000	0.000	0.000	0.000	0.000	0.000	0.010	0.000	0.000	0.000	0.000	0.000	0.000	0.000	0.000	0.000
57	ACUGUAAAGGUUAUGCUGAAGGCUUCAGUCAGGUUGUAUU	0.71666	0.000	0.000	0.000	0.000	0.000	0.000	0.000	0.000	0.000	0.000	0.000	0.000	0.000	0.000	0.000	0.000	0.000	0.000	0.000	0.000	0.000	0.000	0.000	0.000	0.000	0.000	0.000	0.000	0.000	0.000	0.000	0.000	0.000	0.010	0.050	0.000	0.030	0.070	0.030	0.080	0.080	0.160	0.160	0.150	0.220	0.250	0.350
58	UGGUAUAUAAAACUUGUGAUUCAUUCACGGCCGUAGUCGA	0.53333	0.000	0.000	0.000	0.000	0.000	0.000	0.000	0.000	0.000	0.000	0.000	0.000	0.000	0.000	0.000	0.000	0.000	0.000	0.000	0.000	0.000	0.000	0.000	0.000	0.000	0.000	0.000	0.000	0.000	0.000	0.000	0.000	0.000	0.000	0.000	0.000	0.000	0.000	0.010	0.000	0.010	0.020	0.000	0.010	0.010	0.000	0.030
59	GGUGAACAAUCUAACCGCGAGUAGCGCGGCACACAGCUUC	0.60833	0.000	0.000	0.000	0.000	0.000	0.000	0.000	0.000	0.000	0.000	0.000	0.000	0.000	0.000	0.000	0.000	0.000	0.000	0.000	0.000	0.000	0.000	0.000	0.000	0.010	0.000	0.000	0.000	0.000	0.000	0.000	0.000	0.000	0.000	0.000	0.010	0.010	0.000	0.020	0.010	0.020	0.070	0.030	0.020	0.040	0.090	0.040
60	AGGCACACAUUAUCUGUGUACAUCGCACAGCCAGAUUUUA	0.56666	0.000	0.000	0.000	0.000	0.000	0.000	0.000	0.000	0.000	0.000	0.000	0.000	0.000	0.000	0.000	0.000	0.000	0.000	0.000	0.000	0.000	0.000	0.000	0.000	0.000	0.000	0.000	0.000	0.000	0.000	0.000	0.000	0.000	0.000	0.000	0.000	0.010	0.000	0.000	0.010	0.000	0.020	0.020	0.030	0.010	0.030	0.020
61	CGGGUUAAGAUGCAACGUAUUAACUAUGUCCCAAGAUACC	0.70833	0.000	0.000	0.000	0.000	0.000	0.000	0.000	0.000	0.000	0.000	0.000	0.000	0.000	0.000	0.000	0.000	0.000	0.000	0.000	0.000	0.000	0.000	0.000	0.000	0.000	0.000	0.000	0.000	0.000	0.000	0.000	0.000	0.010	0.030	0.000	0.000	0.010	0.010	0.020	0.050	0.070	0.070	0.080	0.050	0.130	0.080	0.240
62	CGCUAUAUCUUCAACGCCCCACCCGGGUGAGCAACCAACG	0.49166	0.000	0.000	0.000	0.000	0.000	0.000	0.000	0.000	0.000	0.000	0.000	0.000	0.000	0.000	0.000	0.000	0.000	0.000	0.000	0.000	0.000	0.000	0.000	0.000	0.000	0.000	0.000	0.000	0.000	0.000	0.000	0.000	0.000	0.000	0.000	0.000	0.000	0.000	0.000	0.000	0.010	0.000	0.000	0.010	0.020	0.010	0.000
63	UGGGCUUACACUUUAGGUUAUGGCAACCUCCCGGAAAAGU	0.51666	0.000	0.000	0.000	0.000	0.000	0.000	0.000	0.000	0.000	0.000	0.000	0.000	0.000	0.000	0.000	0.000	0.000	0.000	0.000	0.000	0.000	0.000	0.000	0.000	0.000	0.000	0.000	0.000	0.000	0.000	0.000	0.000	0.000	0.000	0.000	0.000	0.000	0.000	0.000	0.010	0.000	0.000	0.000	0.020	0.010	0.010	0.010
64	AGCGAUAAAAUUAUUAGUGUCCUCCGCUACGCAAAUAUGG	0.45000	0.000	0.000	0.000	0.000	0.000	0.000	0.000	0.000	0.000	0.000	0.000	0.000	0.000	0.000	0.000	0.000	0.000	0.000	0.000	0.000	0.000	0.000	0.000	0.000	0.000	0.000	0.000	0.000	0.000	0.000	0.000	0.000	0.000	0.000	0.000	0.000	0.000	0.000	0.000	0.000	0.000	0.000	0.010	0.000	0.000	0.000	0.000
65	AGCCAAAAGUCAAAGCAGGUUCCCCCUGUGGCGAUAUUAU	0.50833	0.000	0.000	0.000	0.000	0.000	0.000	0.000	0.000	0.000	0.000	0.000	0.000	0.000	0.000	0.000	0.000	0.000	0.000	0.000	0.000	0.000	0.000	0.000	0.000	0.000	0.000	0.000	0.000	0.000	0.000	0.000	0.000	0.000	0.000	0.000	0.000	0.010	0.000	0.000	0.000	0.000	0.000	0.000	0.010	0.000	0.000	0.010
66	AGGUGAACAUUUUAGCGUUAUGUCGACGCACCAACUUGUC	0.62500	0.000	0.000	0.000	0.000	0.000	0.000	0.000	0.000	0.000	0.000	0.000	0.000	0.000	0.000	0.000	0.000	0.000	0.000	0.000	0.000	0.000	0.000	0.000	0.000	0.000	0.000	0.000	0.000	0.000	0.000	0.000	0.000	0.000	0.010	0.010	0.000	0.010	0.010	0.000	0.020	0.000	0.000	0.000	0.030	0.110	0.070	0.060
67	AGCCGGAAAAAAAUUCCUUAGGAUGAGGAGGCAUCAGUCG	0.56666	0.000	0.000	0.000	0.000	0.000	0.000	0.000	0.000	0.000	0.000	0.000	0.000	0.000	0.000	0.000	0.000	0.000	0.000	0.000	0.000	0.000	0.000	0.000	0.000	0.000	0.000	0.000	0.000	0.000	0.000	0.000	0.000	0.000	0.000	0.000	0.000	0.010	0.000	0.000	0.010	0.020	0.010	0.020	0.020	0.020	0.010	0.030
68	UGUGUACAAGCUCCAGGCACAAAAUGUCUCACGUAGAUCC	0.76666	0.000	0.000	0.000	0.000	0.000	0.000	0.000	0.000	0.000	0.000	0.000	0.000	0.000	0.000	0.000	0.000	0.000	0.000	0.000	0.000	0.000	0.000	0.000	0.000	0.000	0.000	0.010	0.000	0.000	0.010	0.030	0.050	0.030	0.030	0.040	0.080	0.020	0.100	0.090	0.150	0.130	0.090	0.240	0.200	0.280	0.290	0.310
69	AGUGGCCACUUCCCGGCGUCUCCCACGCUCACAGAACCUC	0.66666	0.000	0.000	0.000	0.000	0.000	0.000	0.000	0.000	0.000	0.000	0.000	0.000	0.000	0.000	0.000	0.000	0.000	0.000	0.000	0.000	0.000	0.000	0.000	0.000	0.000	0.000	0.010	0.000	0.000	0.000	0.000	0.000	0.000	0.020	0.000	0.000	0.000	0.020	0.030	0.010	0.040	0.070	0.070	0.080	0.110	0.140	0.110
70	AGGAUCCAACAUUUUCUCUGAGCAAGAGAUCCAAACUUAU	0.58333	0.000	0.000	0.000	0.000	0.000	0.000	0.000	0.000	0.000	0.000	0.000	0.000	0.000	0.000	0.000	0.000	0.000	0.000	0.000	0.000	0.000	0.000	0.000	0.000	0.000	0.000	0.000	0.000	0.000	0.000	0.000	0.000	0.000	0.000	0.000	0.010	0.000	0.000	0.000	0.010	0.000	0.020	0.000	0.000	0.030	0.040	0.020
71	AGCCGAGAAUAAAUGCUUCCAGGUGAGGUGGCCGCAGGAU	0.79166	0.000	0.000	0.000	0.000	0.000	0.000	0.000	0.000	0.000	0.000	0.000	0.000	0.000	0.000	0.000	0.000	0.000	0.000	0.000	0.000	0.000	0.000	0.000	0.000	0.000	0.000	0.000	0.000	0.000	0.010	0.000	0.000	0.020	0.030	0.030	0.050	0.070	0.050	0.070	0.100	0.100	0.070	0.170	0.130	0.190	0.190	0.240
72	AGGGUAUCGCUAAUCCACAAUUGAUGUGGCCCACCUCGAU	0.67500	0.000	0.000	0.000	0.000	0.000	0.000	0.000	0.000	0.000	0.000	0.000	0.000	0.000	0.000	0.000	0.000	0.000	0.000	0.000	0.000	0.000	0.000	0.000	0.000	0.010	0.000	0.000	0.000	0.000	0.000	0.020	0.000	0.000	0.000	0.020	0.000	0.000	0.000	0.030	0.020	0.020	0.060	0.070	0.080	0.060	0.060	0.090
73	CGCCACCUGCUUCAGCAGGGACUACCUGCGGCCCAUAUCU	0.64166	0.000	0.000	0.000	0.000	0.000	0.000	0.000	0.000	0.000	0.000	0.000	0.000	0.000	0.000	0.000	0.000	0.000	0.000	0.000	0.000	0.000	0.000	0.000	0.000	0.000	0.000	0.000	0.000	0.000	0.000	0.000	0.000	0.000	0.000	0.000	0.000	0.000	0.030	0.000	0.000	0.010	0.020	0.020	0.030	0.060	0.070	0.050
74	AGCAAGCUAAAAAUAGGAUAAGCCAUCCUUGCAAAACCUG	0.54166	0.000	0.000	0.000	0.000	0.000	0.000	0.000	0.000	0.000	0.000	0.000	0.000	0.000	0.000	0.000	0.000	0.000	0.000	0.000	0.000	0.000	0.000	0.000	0.000	0.000	0.000	0.000	0.000	0.000	0.000	0.000	0.000	0.000	0.000	0.000	0.000	0.000	0.000	0.010	0.010	0.000	0.010	0.020	0.000	0.000	0.020	0.030
75	CGGUAUAUUCUAUCUCGUGUGCUUUACGAACCCAAACGAU	0.63333	0.000	0.000	0.000	0.000	0.000	0.000	0.000	0.000	0.000	0.000	0.000	0.000	0.000	0.000	0.000	0.000	0.000	0.000	0.000	0.000	0.000	0.000	0.000	0.000	0.000	0.000	0.000	0.000	0.000	0.000	0.000	0.000	0.000	0.000	0.000	0.010	0.000	0.000	0.020	0.010	0.040	0.020	0.030	0.050	0.030	0.020	0.070
76	AGCGUACCCUGAUUAGAUGAUCCACAUCUCGCGACUUGGA	0.62500	0.000	0.000	0.000	0.000	0.000	0.000	0.000	0.000	0.000	0.000	0.000	0.000	0.000	0.000	0.000	0.000	0.000	0.000	0.000	0.000	0.000	0.000	0.000	0.000	0.000	0.010	0.000	0.000	0.000	0.000	0.000	0.000	0.000	0.000	0.000	0.000	0.000	0.000	0.010	0.020	0.000	0.000	0.010	0.030	0.030	0.020	0.080
77	GGUGUAGUUGUUGCGCUGGCAUACCCAGUCACGUUAGUAG	0.80833	0.000	0.000	0.000	0.000	0.000	0.000	0.000	0.000	0.000	0.000	0.000	0.000	0.000	0.000	0.000	0.000	0.000	0.000	0.000	0.000	0.000	0.000	0.000	0.010	0.000	0.000	0.000	0.000	0.010	0.010	0.060	0.000	0.040	0.070	0.080	0.110	0.090	0.070	0.180	0.190	0.260	0.260	0.320	0.300	0.420	0.490	0.500
78	CGCCCUCACUUCAUGUUCGCGCCACGAACGGCCUAUUAGA	0.50833	0.000	0.000	0.000	0.000	0.000	0.000	0.000	0.000	0.000	0.000	0.000	0.000	0.000	0.000	0.000	0.000	0.000	0.000	0.000	0.000	0.000	0.000	0.000	0.000	0.000	0.000	0.000	0.000	0.000	0.000	0.000	0.000	0.000	0.000	0.000	0.000	0.000	0.000	0.000	0.000	0.000	0.010	0.020	0.000	0.000	0.010	0.010
79	UGUGUACUAUCUAUAGUCUGAGAGAGACUCACGCCAUGAG	0.72500	0.000	0.000	0.000	0.000	0.000	0.000	0.000	0.000	0.000	0.000	0.000	0.000	0.000	0.000	0.000	0.000	0.000	0.000	0.000	0.000	0.000	0.000	0.000	0.000	0.000	0.000	0.000	0.000	0.010	0.000	0.010	0.010	0.020	0.000	0.030	0.040	0.040	0.020	0.040	0.080	0.070	0.110	0.110	0.120	0.240	0.230	0.270
80	UGCUUAAACUCUGAGGCACAUUCUGUGCUGGCUUCUCAAG	0.57500	0.000	0.000	0.000	0.000	0.000	0.000	0.000	0.000	0.000	0.000	0.000	0.000	0.000	0.000	0.000	0.000	0.000	0.000	0.000	0.000	0.000	0.000	0.000	0.000	0.000	0.000	0.000	0.000	0.000	0.000	0.000	0.000	0.000	0.000	0.000	0.000	0.010	0.000	0.000	0.000	0.000	0.000	0.010	0.010	0.040	0.030	0.030
81	UGGUUCUAUUAUAUAGUACGGUUAGUGCUGCCGAUGUCUC	0.57500	0.000	0.000	0.000	0.000	0.000	0.000	0.000	0.000	0.000	0.000	0.000	0.000	0.000	0.000	0.000	0.000	0.000	0.000	0.000	0.000	0.000	0.000	0.000	0.000	0.000	0.000	0.000	0.000	0.000	0.000	0.000	0.000	0.000	0.000	0.000	0.000	0.000	0.000	0.010	0.010	0.010	0.030	0.010	0.020	0.060	0.020	0.040
82	ACGGAAAUUUUCAAUACCGUAGACCGGUACCGCUCAGGAG	0.59166	0.000	0.000	0.000	0.000	0.000	0.000	0.000	0.000	0.000	0.000	0.000	0.000	0.000	0.000	0.000	0.000	0.000	0.000	0.000	0.000	0.000	0.000	0.000	0.000	0.000	0.000	0.000	0.000	0.000	0.000	0.000	0.000	0.000	0.000	0.000	0.000	0.020	0.000	0.020	0.030	0.030	0.010	0.020	0.040	0.010	0.080	0.090
83	AGGCUAUUCAUGAAGAUUGAUAGACAGUCGCCGGACCUGC	0.64166	0.000	0.000	0.000	0.000	0.000	0.000	0.000	0.000	0.000	0.000	0.000	0.000	0.000	0.000	0.000	0.000	0.000	0.000	0.000	0.000	0.000	0.000	0.000	0.000	0.000	0.000	0.000	0.000	0.000	0.000	0.000	0.000	0.000	0.020	0.000	0.000	0.000	0.030	0.000	0.020	0.020	0.010	0.060	0.030	0.010	0.060	0.060
84	AGGGUCCCCACCGAAGACCUUAUGGGUCUCCCAGCUUGAG	0.73333	0.000	0.000	0.000	0.000	0.000	0.000	0.000	0.000	0.000	0.000	0.000	0.000	0.000	0.000	0.000	0.000	0.000	0.000	0.000	0.000	0.000	0.000	0.000	0.000	0.000	0.000	0.000	0.000	0.010	0.010	0.000	0.010	0.030	0.000	0.010	0.020	0.070	0.050	0.040	0.050	0.060	0.030	0.100	0.060	0.110	0.110	0.270
85	CGUGCAACCCAAUAUAAAGAGAGACUUUACGCAACCUAGA	0.58333	0.000	0.000	0.000	0.000	0.000	0.000	0.000	0.000	0.000	0.000	0.000	0.000	0.000	0.000	0.000	0.000	0.000	0.000	0.000	0.000	0.000	0.000	0.000	0.000	0.000	0.000	0.000	0.000	0.000	0.000	0.000	0.000	0.000	0.000	0.000	0.000	0.000	0.000	0.000	0.020	0.020	0.030	0.030	0.010	0.060	0.080	0.080
86	AUGGAAAUGAAAUAGGGAUGCGAUGUCCCCCAGGGAUGUA	0.63333	0.000	0.000	0.000	0.000	0.000	0.000	0.000	0.000	0.000	0.000	0.000	0.000	0.000	0.000	0.000	0.000	0.000	0.000	0.000	0.000	0.000	0.000	0.000	0.000	0.000	0.000	0.000	0.000	0.000	0.000	0.010	0.000	0.000	0.000	0.000	0.000	0.010	0.010	0.020	0.010	0.030	0.030	0.060	0.050	0.030	0.080	0.130
87	CGGUGAUAUGUACAUACCUUACGCGGGUAACCAAAACGAU	0.60000	0.000	0.000	0.000	0.000	0.000	0.000	0.000	0.000	0.000	0.000	0.000	0.000	0.000	0.000	0.000	0.000	0.000	0.000	0.000	0.000	0.000	0.000	0.000	0.000	0.000	0.000	0.000	0.000	0.000	0.000	0.000	0.000	0.000	0.000	0.000	0.000	0.010	0.010	0.020	0.040	0.010	0.010	0.030	0.000	0.070	0.070	0.120
88	AGGUAAUAGCAUGACCGGCAAGUUGUCGGGCCACUACGAA	0.67500	0.000	0.000	0.000	0.000	0.000	0.000	0.000	0.000	0.000	0.000	0.000	0.000	0.000	0.000	0.000	0.000	0.000	0.000	0.000	0.000	0.000	0.000	0.000	0.000	0.000	0.000	0.000	0.000	0.000	0.000	0.000	0.010	0.010	0.000	0.000	0.010	0.030	0.010	0.010	0.000	0.050	0.030	0.040	0.100	0.050	0.040	0.130
89	CCGGCAUGAAGCACGUGUGGCCUACACACCCGACCAAAAA	0.54166	0.000	0.000	0.000	0.000	0.000	0.000	0.000	0.000	0.000	0.000	0.000	0.000	0.000	0.000	0.000	0.000	0.000	0.000	0.000	0.000	0.000	0.000	0.000	0.000	0.000	0.000	0.000	0.000	0.000	0.000	0.000	0.000	0.000	0.000	0.000	0.000	0.000	0.000	0.000	0.000	0.000	0.000	0.020	0.040	0.060	0.000	0.000
90	AGGCUUACCAGAGAACUUGUAUUACAAGUGCCGCUUAUUC	0.52500	0.000	0.000	0.000	0.000	0.000	0.000	0.000	0.000	0.000	0.000	0.000	0.000	0.000	0.000	0.000	0.000	0.000	0.000	0.000	0.000	0.000	0.000	0.000	0.000	0.000	0.000	0.000	0.000	0.000	0.000	0.000	0.000	0.000	0.000	0.010	0.000	0.010	0.000	0.000	0.010	0.000	0.000	0.000	0.010	0.030	0.010	0.020
91	AGCACAAAAUCUUUUUCGGAUUCUCUGGAUGCACGACUGA	0.62500	0.000	0.000	0.000	0.000	0.000	0.000	0.000	0.000	0.000	0.000	0.000	0.000	0.000	0.000	0.000	0.000	0.000	0.000	0.000	0.000	0.000	0.000	0.000	0.000	0.000	0.000	0.000	0.000	0.000	0.000	0.000	0.000	0.000	0.000	0.000	0.010	0.000	0.000	0.010	0.010	0.000	0.030	0.040	0.020	0.040	0.070	0.050
92	AGGGAACACCUGUAUAUGGUAGAACCAUGCCCACUCAUAA	0.60833	0.000	0.000	0.000	0.000	0.000	0.000	0.000	0.000	0.000	0.000	0.000	0.000	0.000	0.000	0.000	0.000	0.000	0.000	0.000	0.000	0.000	0.000	0.000	0.000	0.000	0.000	0.000	0.000	0.000	0.000	0.000	0.010	0.000	0.000	0.000	0.000	0.000	0.000	0.000	0.020	0.010	0.010	0.000	0.030	0.060	0.020	0.080
93	AGGUCGCCUUUCUAAUCAUUCACCAUGAUACCAACUGUCU	0.54166	0.000	0.000	0.000	0.000	0.000	0.000	0.000	0.000	0.000	0.000	0.000	0.000	0.000	0.000	0.000	0.000	0.000	0.000	0.000	0.000	0.000	0.000	0.000	0.000	0.000	0.000	0.000	0.000	0.000	0.000	0.000	0.000	0.000	0.010	0.000	0.000	0.000	0.000	0.010	0.010	0.000	0.010	0.010	0.010	0.020	0.010	0.000
94	UCCGCAAAAGUAAAUUGUAAAUAAUACGACGGUAAAGCAG	0.70833	0.000	0.000	0.000	0.000	0.000	0.000	0.000	0.000	0.000	0.000	0.000	0.000	0.000	0.000	0.000	0.000	0.000	0.000	0.000	0.000	0.000	0.000	0.000	0.000	0.000	0.000	0.000	0.000	0.000	0.000	0.000	0.010	0.010	0.020	0.020	0.020	0.020	0.040	0.030	0.040	0.010	0.120	0.090	0.140	0.170	0.220	0.180
95	AGGGUGUCCUUAGUGAUAGACCAUCUGUUCCCAACGUCUA	0.71666	0.000	0.000	0.000	0.000	0.000	0.000	0.000	0.000	0.000	0.000	0.000	0.000	0.000	0.000	0.000	0.000	0.000	0.000	0.000	0.000	0.000	0.000	0.000	0.000	0.000	0.000	0.000	0.000	0.000	0.000	0.000	0.000	0.010	0.020	0.010	0.010	0.020	0.020	0.050	0.040	0.060	0.070	0.020	0.100	0.110	0.090	0.130
96	GGCGCCUCCCCUACAUGUUCCAACAGCAUCGCAACAAGUG	0.56666	0.000	0.000	0.000	0.000	0.000	0.000	0.000	0.000	0.000	0.000	0.000	0.000	0.000	0.000	0.000	0.000	0.000	0.000	0.000	0.000	0.000	0.000	0.000	0.000	0.000	0.000	0.000	0.000	0.000	0.000	0.000	0.000	0.000	0.000	0.000	0.000	0.000	0.000	0.000	0.010	0.020	0.020	0.000	0.020	0.010	0.030	0.010
97	AGACAUCACUACUUUGCCGAACGACGGCAGUCAUACAAAA	0.50000	0.000	0.000	0.000	0.000	0.000	0.000	0.000	0.000	0.000	0.000	0.000	0.000	0.000	0.000	0.000	0.000	0.000	0.000	0.000	0.000	0.000	0.000	0.000	0.000	0.000	0.000	0.000	0.000	0.000	0.000	0.000	0.000	0.000	0.000	0.000	0.000	0.010	0.000	0.000	0.000	0.010	0.010	0.010	0.040	0.000	0.010	0.050
98	UGUCCAAAGAGAAAUUCACAAUAAGUGAAGACGCAGAUUA	0.56666	0.000	0.000	0.000	0.000	0.000	0.000	0.000	0.000	0.000	0.000	0.000	0.000	0.000	0.000	0.000	0.000	0.000	0.000	0.000	0.000	0.000	0.000	0.000	0.000	0.000	0.000	0.000	0.000	0.000	0.000	0.000	0.000	0.000	0.000	0.000	0.000	0.000	0.000	0.000	0.000	0.000	0.020	0.020	0.040	0.010	0.090	0.110
99	CCGGCUUACAUUCCAGUCCAAUGCGGACUCCGAUACCCUC	0.46666	0.000	0.000	0.000	0.000	0.000	0.000	0.000	0.000	0.000	0.000	0.000	0.000	0.000	0.000	0.000	0.000	0.000	0.000	0.000	0.000	0.000	0.000	0.000	0.000	0.000	0.000	0.000	0.000	0.000	0.000	0.000	0.000	0.000	0.000	0.000	0.000	0.000	0.000	0.000	0.000	0.000	0.010	0.000	0.000	0.020	0.020	0.010
100	GCGCUGAUACACUUGCCACCUGUUGUGGUGCGAUACUAAA	0.65833	0.000	0.000	0.000	0.000	0.000	0.000	0.000	0.000	0.000	0.000	0.000	0.000	0.000	0.000	0.000	0.000	0.000	0.000	0.000	0.000	0.000	0.000	0.000	0.000	0.000	0.000	0.000	0.000	0.000	0.000	0.000	0.010	0.000	0.000	0.010	0.000	0.000	0.010	0.010	0.020	0.050	0.010	0.070	0.010	0.040	0.050	0.090
101	AGUCGCAUUAUUUGUCUGCAAAUCGCAGAGACAUCUCAGG	0.58333	0.000	0.000	0.000	0.000	0.000	0.000	0.000	0.000	0.000	0.000	0.000	0.000	0.000	0.000	0.000	0.000	0.000	0.000	0.000	0.000	0.000	0.000	0.000	0.000	0.000	0.000	0.000	0.000	0.000	0.000	0.000	0.000	0.000	0.000	0.010	0.000	0.010	0.010	0.010	0.000	0.000	0.050	0.000	0.020	0.000	0.020	0.050
102	AUGGAUGAUAUACUCCCAACCACCUUGGGCCAAUAACUUU	0.55000	0.000	0.000	0.000	0.000	0.000	0.000	0.000	0.000	0.000	0.000	0.000	0.000	0.000	0.000	0.000	0.000	0.000	0.000	0.000	0.000	0.000	0.000	0.000	0.000	0.000	0.000	0.000	0.000	0.000	0.000	0.000	0.000	0.000	0.000	0.000	0.000	0.000	0.000	0.010	0.000	0.000	0.000	0.010	0.000	0.040	0.030	0.040
103	CUGGCGUACUUAUAAGCGUGCAUAACGCUCCAUAUCUUCC	0.62500	0.000	0.000	0.000	0.000	0.000	0.000	0.000	0.000	0.000	0.000	0.000	0.000	0.000	0.000	0.000	0.000	0.000	0.000	0.000	0.000	0.000	0.000	0.000	0.000	0.000	0.000	0.000	0.000	0.000	0.000	0.000	0.000	0.000	0.000	0.000	0.010	0.010	0.020	0.010	0.020	0.030	0.050	0.040	0.030	0.040	0.110	0.060
104	CGACAGUUAUAUCAUACGGGACCACCGUAGUCUUUCCUUU	0.55833	0.000	0.000	0.000	0.000	0.000	0.000	0.000	0.000	0.000	0.000	0.000	0.000	0.000	0.000	0.000	0.000	0.000	0.000	0.000	0.000	0.000	0.000	0.000	0.000	0.000	0.000	0.000	0.000	0.000	0.000	0.000	0.000	0.000	0.000	0.010	0.000	0.000	0.010	0.010	0.010	0.000	0.000	0.020	0.010	0.010	0.050	0.050
105	CGGAAUAUCGCACUCGUGCACUGCGCACGUCCCAGUUUAG	0.65833	0.000	0.000	0.000	0.000	0.000	0.000	0.000	0.000	0.000	0.000	0.000	0.000	0.000	0.000	0.000	0.000	0.000	0.000	0.000	0.000	0.000	0.000	0.000	0.000	0.000	0.000	0.000	0.000	0.000	0.000	0.000	0.000	0.010	0.000	0.000	0.010	0.000	0.000	0.000	0.000	0.010	0.040	0.040	0.030	0.150	0.060	0.090
106	CGGCCUGAACAACGGAUAAAUAACUUAUUGCCCUCACCCG	0.68333	0.000	0.000	0.000	0.000	0.000	0.000	0.000	0.000	0.000	0.000	0.000	0.000	0.000	0.000	0.000	0.000	0.000	0.000	0.000	0.000	0.000	0.000	0.000	0.000	0.000	0.000	0.000	0.000	0.000	0.000	0.000	0.000	0.010	0.000	0.000	0.000	0.040	0.000	0.020	0.030	0.040	0.010	0.060	0.060	0.060	0.090	0.170
107	CGGCUGAACGACGAAGGGUGAUGAACUCUGCCUCCCAUUA	0.61666	0.000	0.000	0.000	0.000	0.000	0.000	0.000	0.000	0.000	0.000	0.000	0.000	0.000	0.000	0.000	0.000	0.000	0.000	0.000	0.000	0.000	0.000	0.000	0.000	0.000	0.000	0.000	0.000	0.000	0.000	0.000	0.000	0.000	0.000	0.010	0.000	0.000	0.020	0.010	0.000	0.020	0.090	0.070	0.040	0.090	0.100	0.100
108	AGGCUGAUUUAACUGAAGCAAGCAGCUUCGCCCCAAAUGC	0.51666	0.000	0.000	0.000	0.000	0.000	0.000	0.000	0.000	0.000	0.000	0.000	0.000	0.000	0.000	0.000	0.000	0.000	0.000	0.000	0.000	0.000	0.000	0.000	0.000	0.000	0.000	0.000	0.000	0.000	0.000	0.000	0.000	0.000	0.000	0.000	0.000	0.000	0.000	0.000	0.000	0.010	0.000	0.010	0.020	0.020	0.040	0.020
109	ACCUAUACUGAGACAGGAGGGUUGCUCCUAGGACAUACUU	0.63333	0.000	0.000	0.000	0.000	0.000	0.000	0.000	0.000	0.000	0.000	0.000	0.000	0.000	0.000	0.000	0.000	0.000	0.000	0.000	0.000	0.000	0.000	0.000	0.000	0.000	0.000	0.000	0.000	0.010	0.000	0.000	0.000	0.000	0.000	0.010	0.000	0.010	0.010	0.020	0.040	0.030	0.020	0.020	0.060	0.040	0.040	0.080
110	ACGGCAUUUGUAUUGUAGCCGUUUGCUACCCGGAAUCGUG	0.65833	0.000	0.000	0.000	0.000	0.000	0.000	0.000	0.000	0.000	0.000	0.000	0.000	0.000	0.000	0.000	0.000	0.000	0.000	0.000	0.000	0.000	0.000	0.000	0.000	0.000	0.000	0.000	0.000	0.000	0.000	0.000	0.000	0.000	0.020	0.000	0.000	0.010	0.020	0.040	0.030	0.050	0.040	0.050	0.030	0.070	0.140	0.150
111	AGGGCACGAUACCUAUCAACAACAUUGAUCCCAUUUAGCC	0.67500	0.000	0.000	0.000	0.000	0.000	0.000	0.000	0.000	0.000	0.000	0.000	0.000	0.000	0.000	0.000	0.000	0.000	0.000	0.000	0.000	0.000	0.000	0.000	0.000	0.000	0.000	0.000	0.000	0.000	0.000	0.000	0.000	0.010	0.000	0.000	0.000	0.000	0.010	0.020	0.020	0.040	0.030	0.030	0.050	0.080	0.110	0.070
112	CGCUAAAAUAUAGACCCACAUGACGUGGGGGCAUGCCUGA	0.50833	0.000	0.000	0.000	0.000	0.000	0.000	0.000	0.000	0.000	0.000	0.000	0.000	0.000	0.000	0.000	0.000	0.000	0.000	0.000	0.000	0.000	0.000	0.000	0.000	0.000	0.000	0.000	0.000	0.000	0.000	0.000	0.000	0.000	0.000	0.000	0.000	0.010	0.000	0.000	0.000	0.000	0.000	0.000	0.000	0.000	0.020	0.000
113	CGGGUAGUCAAUUAGCGGGCCUACUCCGUCCCAAAUCUCU	0.52500	0.000	0.000	0.000	0.000	0.000	0.000	0.000	0.000	0.000	0.000	0.000	0.000	0.000	0.000	0.000	0.000	0.000	0.000	0.000	0.000	0.000	0.000	0.000	0.000	0.000	0.000	0.000	0.000	0.000	0.000	0.000	0.000	0.000	0.000	0.000	0.000	0.000	0.000	0.000	0.000	0.000	0.000	0.000	0.010	0.010	0.000	0.020
114	CGGCUAACAAUUAAGCUGUCUAAGGCAGUGCCCACAACGU	0.43333	0.000	0.000	0.000	0.000	0.000	0.000	0.000	0.000	0.000	0.000	0.000	0.000	0.000	0.000	0.000	0.000	0.000	0.000	0.000	0.000	0.000	0.000	0.000	0.000	0.000	0.000	0.000	0.000	0.000	0.000	0.000	0.000	0.000	0.000	0.000	0.000	0.000	0.000	0.000	0.000	0.000	0.000	0.000	0.010	0.000	0.000	0.020
115	AGACAUUUCCUAUAUCACGUCCGUCGUGAGUCACCAACGA	0.51666	0.000	0.000	0.000	0.000	0.000	0.000	0.000	0.000	0.000	0.000	0.000	0.000	0.000	0.000	0.000	0.000	0.000	0.000	0.000	0.000	0.000	0.000	0.000	0.000	0.000	0.000	0.000	0.000	0.000	0.000	0.000	0.000	0.000	0.000	0.000	0.000	0.000	0.000	0.000	0.000	0.010	0.000	0.020	0.000	0.050	0.040	0.000
116	CGUCGUAUAAAUAGUGGGGUGAUGCCUCGGGCAGUUCAGU	0.71666	0.000	0.000	0.000	0.000	0.000	0.000	0.000	0.000	0.000	0.000	0.000	0.000	0.000	0.000	0.000	0.000	0.000	0.000	0.000	0.000	0.000	0.000	0.000	0.000	0.000	0.000	0.000	0.000	0.010	0.000	0.000	0.030	0.000	0.040	0.010	0.040	0.010	0.030	0.050	0.050	0.050	0.060	0.080	0.120	0.140	0.210	0.260
117	CGCCCACAGACACAUUUAGAUGCACUAGAGGCCAGGAAAA	0.62500	0.000	0.000	0.000	0.000	0.000	0.000	0.000	0.000	0.000	0.000	0.000	0.000	0.000	0.000	0.000	0.000	0.000	0.000	0.000	0.000	0.000	0.000	0.000	0.000	0.000	0.000	0.000	0.000	0.000	0.000	0.000	0.000	0.000	0.000	0.000	0.000	0.000	0.010	0.040	0.010	0.010	0.030	0.020	0.040	0.050	0.030	0.120
118	CCGGAUGAUAAUAAUUUGCACUUCGUAGACCGAUGACGCC	0.75833	0.000	0.000	0.000	0.000	0.000	0.000	0.000	0.000	0.000	0.000	0.000	0.000	0.000	0.000	0.000	0.000	0.000	0.000	0.000	0.000	0.000	0.000	0.000	0.000	0.000	0.000	0.000	0.000	0.000	0.010	0.000	0.000	0.020	0.000	0.020	0.000	0.050	0.020	0.100	0.060	0.080	0.060	0.060	0.130	0.140	0.160	0.180
119	UGGCAAUCCAUGUAUCUUAUCUUCUAAGGGCCCUGACGGA	0.82500	0.000	0.000	0.000	0.000	0.000	0.000	0.000	0.000	0.000	0.000	0.000	0.000	0.000	0.000	0.000	0.000	0.000	0.000	0.000	0.000	0.000	0.000	0.000	0.000	0.000	0.000	0.010	0.000	0.000	0.000	0.010	0.030	0.020	0.010	0.080	0.080	0.080	0.140	0.080	0.160	0.160	0.200	0.270	0.270	0.390	0.420	0.310
120	AGAGCCAACUGUCCGUGUUCUUCCAACGCCUCAAAGAGUU	0.70833	0.000	0.000	0.000	0.000	0.000	0.000	0.000	0.000	0.000	0.000	0.000	0.000	0.000	0.000	0.000	0.000	0.000	0.000	0.000	0.000	0.000	0.000	0.000	0.000	0.000	0.000	0.000	0.000	0.010	0.000	0.010	0.000	0.000	0.000	0.000	0.040	0.010	0.030	0.070	0.050	0.060	0.060	0.150	0.100	0.040	0.220	0.260
121	CGCGCAGACACCUAUGUACCAAGCGUACACGCCAAAGUAU	0.69166	0.000	0.000	0.000	0.000	0.000	0.000	0.000	0.000	0.000	0.000	0.000	0.000	0.000	0.000	0.000	0.000	0.000	0.000	0.000	0.000	0.000	0.000	0.000	0.000	0.000	0.000	0.000	0.000	0.000	0.000	0.000	0.000	0.000	0.020	0.010	0.000	0.010	0.030	0.020	0.020	0.050	0.030	0.020	0.040	0.040	0.110	0.070
122	AUCCUACUCACGUAAGUGUUAUAUGCACUGGAACUCCUGU	0.76666	0.000	0.000	0.000	0.000	0.000	0.000	0.000	0.000	0.000	0.000	0.000	0.000	0.000	0.000	0.000	0.000	0.000	0.000	0.000	0.000	0.000	0.000	0.000	0.000	0.000	0.000	0.000	0.000	0.000	0.000	0.000	0.000	0.010	0.030	0.040	0.040	0.040	0.050	0.050	0.060	0.120	0.110	0.090	0.190	0.160	0.250	0.290
123	UGGCAUUCUAGAUUGCGUCCGCCUGGCGCGCCUCCAUCAG	0.56666	0.000	0.000	0.000	0.000	0.000	0.000	0.000	0.000	0.000	0.000	0.000	0.000	0.000	0.000	0.000	0.000	0.000	0.000	0.000	0.000	0.000	0.000	0.000	0.000	0.000	0.000	0.000	0.000	0.000	0.000	0.000	0.000	0.000	0.000	0.010	0.000	0.000	0.000	0.000	0.010	0.010	0.000	0.010	0.010	0.010	0.010	0.050
124	AGCCUGAUUCCAUAGGCCAUAUAUUGGUCGGCAUUAACUA	0.50833	0.000	0.000	0.000	0.000	0.000	0.000	0.000	0.000	0.000	0.000	0.000	0.000	0.000	0.000	0.000	0.000	0.000	0.000	0.000	0.000	0.000	0.000	0.000	0.000	0.000	0.000	0.000	0.000	0.000	0.000	0.000	0.000	0.000	0.000	0.000	0.000	0.000	0.000	0.000	0.000	0.000	0.000	0.000	0.010	0.000	0.000	0.040
125	CGCGUUCAGUCUUACCCCCGUGGUGGGGGCGCCUUUUAUU	0.60000	0.000	0.000	0.000	0.000	0.000	0.000	0.000	0.000	0.000	0.000	0.000	0.000	0.000	0.000	0.000	0.000	0.000	0.000	0.000	0.000	0.000	0.000	0.000	0.000	0.000	0.000	0.000	0.000	0.000	0.000	0.000	0.010	0.000	0.000	0.000	0.000	0.020	0.010	0.010	0.020	0.010	0.030	0.030	0.040	0.010	0.050	0.050
126	CGGCAGUACUUCAAGUGGGGGCAAUCCACGCCAAUUAGAA	0.55833	0.000	0.000	0.000	0.000	0.000	0.000	0.000	0.000	0.000	0.000	0.000	0.000	0.000	0.000	0.000	0.000	0.000	0.000	0.000	0.000	0.000	0.000	0.000	0.000	0.000	0.000	0.000	0.000	0.000	0.000	0.000	0.000	0.000	0.000	0.000	0.000	0.000	0.000	0.010	0.020	0.010	0.000	0.020	0.000	0.020	0.050	0.040
127	ACGGAUAUACUCUCGGCUCUACAAGGGCCCCGACAGCCUG	0.59166	0.000	0.000	0.000	0.000	0.000	0.000	0.000	0.000	0.000	0.000	0.000	0.000	0.000	0.000	0.000	0.000	0.000	0.000	0.000	0.000	0.000	0.000	0.000	0.000	0.000	0.000	0.000	0.000	0.000	0.000	0.000	0.000	0.000	0.000	0.000	0.000	0.010	0.000	0.000	0.010	0.000	0.010	0.000	0.010	0.020	0.060	0.100
128	UGCAGAUAUCUUUUCCAGCUGGGGGCUGGUGCGUACGAUU	0.51666	0.000	0.000	0.000	0.000	0.000	0.000	0.000	0.000	0.000	0.000	0.000	0.000	0.000	0.000	0.000	0.000	0.000	0.000	0.000	0.000	0.000	0.000	0.000	0.000	0.000	0.000	0.000	0.000	0.000	0.000	0.000	0.000	0.000	0.000	0.000	0.000	0.000	0.000	0.010	0.000	0.020	0.020	0.020	0.000	0.010	0.050	0.040
129	AGGCUAGAACACAAGUGGGUCUUUCUCAUGCCAACCACGU	0.60833	0.000	0.000	0.000	0.000	0.000	0.000	0.000	0.000	0.000	0.000	0.000	0.000	0.000	0.000	0.000	0.000	0.000	0.000	0.000	0.000	0.000	0.000	0.000	0.000	0.000	0.000	0.000	0.000	0.000	0.000	0.000	0.000	0.000	0.000	0.000	0.000	0.010	0.010	0.010	0.000	0.000	0.020	0.040	0.010	0.000	0.040	0.030
130	CGGUUAAGAUACUUCCCGGCCAGACUGGGGCCAUAAGAGA	0.60833	0.000	0.000	0.000	0.000	0.000	0.000	0.000	0.000	0.000	0.000	0.000	0.000	0.000	0.000	0.000	0.000	0.000	0.000	0.000	0.000	0.000	0.000	0.000	0.000	0.000	0.000	0.000	0.000	0.000	0.000	0.000	0.000	0.000	0.000	0.000	0.010	0.000	0.000	0.010	0.010	0.000	0.020	0.020	0.040	0.020	0.010	0.090
131	UGGCGCCCCUCUGAGUCGCCAAUUGCGAUGCCUCUUUCCG	0.58333	0.000	0.000	0.000	0.000	0.000	0.000	0.000	0.000	0.000	0.000	0.000	0.000	0.000	0.000	0.000	0.000	0.000	0.000	0.000	0.000	0.000	0.000	0.000	0.000	0.000	0.000	0.000	0.000	0.000	0.000	0.000	0.000	0.000	0.000	0.000	0.010	0.010	0.000	0.000	0.000	0.020	0.000	0.000	0.010	0.030	0.010	0.070
132	AGCGUUAUAGUCUAGCGAGUUAGCCUCGUCGCGGGAGUCG	0.74166	0.000	0.000	0.000	0.000	0.000	0.000	0.000	0.000	0.000	0.000	0.000	0.000	0.000	0.000	0.000	0.000	0.000	0.000	0.000	0.000	0.000	0.000	0.000	0.000	0.000	0.010	0.000	0.000	0.000	0.000	0.010	0.000	0.010	0.010	0.020	0.020	0.020	0.040	0.090	0.070	0.060	0.060	0.100	0.120	0.270	0.220	0.190
133	CGGCACAAAUGAUUCCAAUAAAAUGUUGGGCCCUCCCCUC	0.61666	0.000	0.000	0.000	0.000	0.000	0.000	0.000	0.000	0.000	0.000	0.000	0.000	0.000	0.000	0.000	0.000	0.000	0.000	0.000	0.000	0.000	0.000	0.000	0.000	0.000	0.000	0.000	0.000	0.000	0.000	0.000	0.000	0.000	0.010	0.000	0.000	0.000	0.020	0.010	0.010	0.010	0.010	0.020	0.060	0.070	0.090	0.060
134	ACCGUGGAGGAAUAGGGUUGACAAGACCUCGGAGAGUUUG	0.61666	0.000	0.000	0.000	0.000	0.000	0.000	0.000	0.000	0.000	0.000	0.000	0.000	0.000	0.000	0.000	0.000	0.000	0.000	0.000	0.000	0.000	0.000	0.000	0.000	0.000	0.000	0.000	0.000	0.000	0.000	0.000	0.000	0.000	0.000	0.000	0.010	0.000	0.010	0.000	0.040	0.000	0.030	0.020	0.050	0.020	0.100	0.050
135	AUGCCUCCUUUCCGAAUAGUAUACCUGUUGCAACUUACUA	0.59166	0.000	0.000	0.000	0.000	0.000	0.000	0.000	0.000	0.000	0.000	0.000	0.000	0.000	0.000	0.000	0.000	0.000	0.000	0.000	0.000	0.000	0.000	0.000	0.000	0.000	0.000	0.000	0.000	0.000	0.000	0.000	0.000	0.000	0.000	0.000	0.010	0.000	0.010	0.020	0.000	0.020	0.000	0.030	0.040	0.070	0.060	0.070
136	UGGCAAUGAAUAAUGGCUUACCGGGAGCCGCCGGAUCUGU	0.48333	0.000	0.000	0.000	0.000	0.000	0.000	0.000	0.000	0.000	0.000	0.000	0.000	0.000	0.000	0.000	0.000	0.000	0.000	0.000	0.000	0.000	0.000	0.000	0.000	0.000	0.000	0.000	0.000	0.000	0.000	0.000	0.000	0.000	0.000	0.000	0.000	0.000	0.000	0.000	0.000	0.000	0.010	0.010	0.000	0.000	0.010	0.010
137	CGCUCCGACUUUCAUAGGUAAAGGACCUAGGCACCGUACA	0.67500	0.000	0.000	0.000	0.000	0.000	0.000	0.000	0.000	0.000	0.000	0.000	0.000	0.000	0.000	0.000	0.000	0.000	0.000	0.000	0.000	0.000	0.000	0.000	0.000	0.000	0.000	0.000	0.000	0.000	0.000	0.000	0.000	0.000	0.000	0.020	0.000	0.010	0.000	0.030	0.020	0.020	0.030	0.040	0.060	0.070	0.080	0.110
138	GGCGGGAAGAUAAUCAGUGAGACUCACUGUGCAAAACAGU	0.62500	0.000	0.000	0.000	0.000	0.000	0.000	0.000	0.000	0.000	0.000	0.000	0.000	0.000	0.000	0.000	0.000	0.000	0.000	0.000	0.000	0.000	0.000	0.000	0.000	0.000	0.000	0.000	0.000	0.000	0.000	0.000	0.000	0.010	0.000	0.000	0.000	0.010	0.020	0.010	0.000	0.010	0.010	0.020	0.050	0.020	0.030	0.030
139	AGCGAUACCCAUCCUGGUGCACGACGCCGCGCAAGUUCGG	0.83333	0.000	0.000	0.000	0.000	0.000	0.000	0.000	0.000	0.000	0.000	0.000	0.000	0.000	0.000	0.000	0.000	0.000	0.000	0.000	0.000	0.000	0.000	0.000	0.000	0.000	0.000	0.000	0.000	0.020	0.020	0.000	0.000	0.010	0.070	0.040	0.050	0.040	0.060	0.090	0.070	0.170	0.160	0.120	0.300	0.260	0.240	0.190
140	CCCCGCUUAGUAAGGGCACCAAUAGUGCCGGGAGUAGAUA	0.60833	0.000	0.000	0.000	0.000	0.000	0.000	0.000	0.000	0.000	0.000	0.000	0.000	0.000	0.000	0.000	0.000	0.000	0.000	0.000	0.000	0.000	0.000	0.000	0.000	0.000	0.000	0.000	0.000	0.000	0.000	0.000	0.000	0.000	0.000	0.000	0.010	0.010	0.000	0.000	0.010	0.010	0.030	0.000	0.060	0.020	0.060	0.030
141	UGGCCCCAUAACAUGGCUCGAUCAGAGUCGCCGGAAUUUA	0.42500	0.000	0.000	0.000	0.000	0.000	0.000	0.000	0.000	0.000	0.000	0.000	0.000	0.000	0.000	0.000	0.000	0.000	0.000	0.000	0.000	0.000	0.000	0.000	0.000	0.000	0.000	0.000	0.000	0.000	0.000	0.000	0.000	0.000	0.000	0.000	0.000	0.000	0.000	0.000	0.000	0.000	0.000	0.000	0.010	0.000	0.000	0.010
142	UCGGAAAUAUAAAAUCGCUUUUCUAGCGGCCGCUUAUCGU	0.55000	0.000	0.000	0.000	0.000	0.000	0.000	0.000	0.000	0.000	0.000	0.000	0.000	0.000	0.000	0.000	0.000	0.000	0.000	0.000	0.000	0.000	0.000	0.000	0.000	0.000	0.000	0.000	0.000	0.000	0.000	0.000	0.000	0.000	0.000	0.000	0.000	0.000	0.000	0.010	0.000	0.000	0.020	0.000	0.020	0.020	0.020	0.010
143	UGGGACAUAGCUGACUGAAAUGUAUUCAGCCCGGAGUAGA	0.72500	0.000	0.000	0.000	0.000	0.000	0.000	0.000	0.000	0.000	0.000	0.000	0.000	0.000	0.000	0.000	0.000	0.000	0.000	0.000	0.000	0.000	0.000	0.000	0.000	0.000	0.010	0.000	0.000	0.000	0.000	0.000	0.000	0.000	0.010	0.030	0.030	0.040	0.040	0.040	0.070	0.090	0.130	0.100	0.170	0.180	0.170	0.200
144	UGCACAUCCCCCCUGAGCCCUACUGGCUCUGCGACUUAAG	0.49166	0.000	0.000	0.000	0.000	0.000	0.000	0.000	0.000	0.000	0.000	0.000	0.000	0.000	0.000	0.000	0.000	0.000	0.000	0.000	0.000	0.000	0.000	0.000	0.000	0.000	0.000	0.000	0.000	0.000	0.000	0.000	0.000	0.000	0.000	0.000	0.000	0.000	0.000	0.000	0.000	0.000	0.000	0.000	0.000	0.000	0.000	0.010
145	AGCUCCCCACCUGUUGCCGAUAACCGGCAAGCGAUAAUCU	0.56666	0.000	0.000	0.000	0.000	0.000	0.000	0.000	0.000	0.000	0.000	0.000	0.000	0.000	0.000	0.000	0.000	0.000	0.000	0.000	0.000	0.000	0.000	0.000	0.000	0.000	0.000	0.000	0.000	0.010	0.000	0.000	0.000	0.000	0.000	0.000	0.000	0.000	0.010	0.010	0.000	0.020	0.010	0.040	0.030	0.060	0.020	0.070
146	CCCGAGCUGAAGAAGGUGCUUUAUGCGCCCGGAUGCCUAG	0.64166	0.000	0.000	0.000	0.000	0.000	0.000	0.000	0.000	0.000	0.000	0.000	0.000	0.000	0.000	0.000	0.000	0.000	0.000	0.000	0.000	0.000	0.000	0.000	0.000	0.000	0.000	0.000	0.000	0.000	0.000	0.000	0.000	0.000	0.000	0.000	0.000	0.010	0.020	0.030	0.040	0.020	0.030	0.030	0.020	0.040	0.080	0.130
147	AGGGGAAAGGAAAAGCCUCAUUUUGGGGCCCCAUACGGGC	0.61666	0.000	0.000	0.000	0.000	0.000	0.000	0.000	0.000	0.000	0.000	0.000	0.000	0.000	0.000	0.000	0.000	0.000	0.000	0.000	0.000	0.000	0.000	0.000	0.000	0.000	0.000	0.000	0.000	0.000	0.000	0.000	0.000	0.000	0.000	0.000	0.000	0.010	0.010	0.010	0.010	0.000	0.020	0.020	0.030	0.020	0.040	0.080
148	UGGCAAGGGACAGAGUGUGGACGACACGCGCCGAAUGGAU	0.60000	0.000	0.000	0.000	0.000	0.000	0.000	0.000	0.000	0.000	0.000	0.000	0.000	0.000	0.000	0.000	0.000	0.000	0.000	0.000	0.000	0.000	0.000	0.000	0.000	0.000	0.000	0.000	0.000	0.000	0.000	0.000	0.000	0.000	0.000	0.000	0.010	0.000	0.000	0.030	0.010	0.010	0.010	0.020	0.050	0.030	0.070	0.070
149	GUCCCGACAGCGAAAUCCUUUUCUAGGGUGGAAAAACAUG	0.79166	0.000	0.000	0.000	0.000	0.000	0.000	0.000	0.000	0.000	0.000	0.000	0.000	0.000	0.000	0.000	0.000	0.000	0.000	0.000	0.000	0.000	0.000	0.000	0.010	0.000	0.000	0.000	0.000	0.000	0.000	0.010	0.040	0.010	0.040	0.020	0.010	0.070	0.080	0.120	0.160	0.130	0.230	0.230	0.300	0.340	0.370	0.470
150	CGGAACCCUACUCACCAAUUCUCUGUUGGUCCAUACUAAA	0.59166	0.000	0.000	0.000	0.000	0.000	0.000	0.000	0.000	0.000	0.000	0.000	0.000	0.000	0.000	0.000	0.000	0.000	0.000	0.000	0.000	0.000	0.000	0.000	0.000	0.000	0.000	0.000	0.000	0.000	0.000	0.000	0.000	0.000	0.000	0.000	0.000	0.000	0.000	0.020	0.010	0.010	0.000	0.010	0.010	0.050	0.040	0.060
151	AGGUCUACUAACAUGGGUCAAAAAGGCCCGCCGCUUCCCA	0.52500	0.000	0.000	0.000	0.000	0.000	0.000	0.000	0.000	0.000	0.000	0.000	0.000	0.000	0.000	0.000	0.000	0.000	0.000	0.000	0.000	0.000	0.000	0.000	0.000	0.000	0.000	0.000	0.000	0.000	0.000	0.000	0.000	0.000	0.000	0.000	0.000	0.000	0.000	0.000	0.000	0.020	0.000	0.000	0.000	0.020	0.010	0.020
152	AGCCCACAAUACCGUGCUGGAUGUCGGCAGGCAAACUGUC	0.71666	0.000	0.000	0.000	0.000	0.000	0.000	0.000	0.000	0.000	0.000	0.000	0.000	0.000	0.000	0.000	0.000	0.000	0.000	0.000	0.000	0.000	0.000	0.000	0.000	0.000	0.000	0.000	0.000	0.000	0.000	0.010	0.000	0.000	0.000	0.000	0.010	0.020	0.010	0.020	0.040	0.060	0.040	0.050	0.060	0.140	0.130	0.110
153	AGCGACGGAUAUAUUAGGUACGGGACCUACGCACUUUAUU	0.50000	0.000	0.000	0.000	0.000	0.000	0.000	0.000	0.000	0.000	0.000	0.000	0.000	0.000	0.000	0.000	0.000	0.000	0.000	0.000	0.000	0.000	0.000	0.000	0.000	0.000	0.000	0.000	0.000	0.000	0.000	0.000	0.000	0.000	0.000	0.000	0.000	0.000	0.010	0.000	0.000	0.000	0.000	0.010	0.020	0.000	0.020	0.010
154	AGGCGAGUAGAAAUCUCGGUAGUUCCGGGGCCAUGAUAAA	0.43333	0.000	0.000	0.000	0.000	0.000	0.000	0.000	0.000	0.000	0.000	0.000	0.000	0.000	0.000	0.000	0.000	0.000	0.000	0.000	0.000	0.000	0.000	0.000	0.000	0.000	0.000	0.000	0.000	0.000	0.000	0.000	0.000	0.000	0.000	0.000	0.000	0.000	0.000	0.000	0.000	0.000	0.010	0.000	0.020	0.000	0.000	0.000
155	AGUGUUAAGAGCCAGACGACAGCAUUGUCCACAACCCGGA	0.75833	0.000	0.000	0.000	0.000	0.000	0.000	0.000	0.000	0.000	0.000	0.000	0.000	0.000	0.000	0.000	0.000	0.000	0.000	0.000	0.000	0.000	0.000	0.000	0.000	0.000	0.000	0.000	0.010	0.010	0.010	0.010	0.020	0.020	0.010	0.030	0.050	0.050	0.080	0.050	0.030	0.100	0.130	0.160	0.250	0.200	0.240	0.300
156	GGGCGUAAUUUUCUCGAUGACUAACAUUGGCCGAUUUAAA	0.59166	0.000	0.000	0.000	0.000	0.000	0.000	0.000	0.000	0.000	0.000	0.000	0.000	0.000	0.000	0.000	0.000	0.000	0.000	0.000	0.000	0.000	0.000	0.000	0.000	0.000	0.000	0.000	0.000	0.000	0.000	0.000	0.000	0.000	0.000	0.000	0.000	0.000	0.000	0.000	0.010	0.030	0.000	0.010	0.020	0.020	0.000	0.040
157	CGGACCGAAUAUUAAUGCGACUGGCGUAUUCCUACAAGCU	0.61666	0.000	0.000	0.000	0.000	0.000	0.000	0.000	0.000	0.000	0.000	0.000	0.000	0.000	0.000	0.000	0.000	0.000	0.000	0.000	0.000	0.000	0.000	0.000	0.000	0.000	0.000	0.000	0.000	0.000	0.000	0.000	0.000	0.000	0.000	0.000	0.000	0.000	0.010	0.010	0.010	0.010	0.010	0.070	0.060	0.050	0.050	0.070
158	UGCGGUAUUAUAAACUGUCUACGGGACGGCGCCUCGGAGU	0.70000	0.000	0.000	0.000	0.000	0.000	0.000	0.000	0.000	0.000	0.000	0.000	0.000	0.000	0.000	0.000	0.000	0.000	0.000	0.000	0.000	0.000	0.000	0.000	0.000	0.000	0.000	0.000	0.000	0.000	0.000	0.000	0.010	0.010	0.000	0.000	0.000	0.030	0.020	0.000	0.030	0.050	0.070	0.070	0.090	0.100	0.110	0.160
159	GGCCCAAGAAGAAGGUACUCGGGGGGUACGGCGUACAGUU	0.60000	0.000	0.000	0.000	0.000	0.000	0.000	0.000	0.000	0.000	0.000	0.000	0.000	0.000	0.000	0.000	0.000	0.000	0.000	0.000	0.000	0.000	0.000	0.000	0.000	0.000	0.000	0.000	0.000	0.000	0.000	0.000	0.000	0.000	0.000	0.000	0.000	0.000	0.010	0.000	0.000	0.000	0.040	0.070	0.030	0.020	0.050	0.040
160	GGCGUUGAGACAACAUUCAGGAUAUGAAUCGCACCACGGG	0.74166	0.000	0.000	0.000	0.000	0.000	0.000	0.000	0.000	0.000	0.000	0.000	0.000	0.000	0.000	0.000	0.000	0.000	0.000	0.000	0.000	0.000	0.000	0.000	0.000	0.000	0.000	0.000	0.000	0.010	0.010	0.010	0.010	0.020	0.050	0.020	0.020	0.030	0.050	0.060	0.090	0.090	0.140	0.110	0.110	0.200	0.250	0.330
161	AGAGCCGAUAUCUAGUCUGUGAAACAGAUCUCAAAGUCUG	0.65000	0.000	0.000	0.000	0.000	0.000	0.000	0.000	0.000	0.000	0.000	0.000	0.000	0.000	0.000	0.000	0.000	0.000	0.000	0.000	0.000	0.000	0.000	0.000	0.000	0.000	0.000	0.000	0.000	0.000	0.000	0.000	0.000	0.000	0.000	0.000	0.000	0.010	0.030	0.010	0.000	0.040	0.040	0.020	0.070	0.090	0.040	0.150
162	AGGAAUUAUUUUUUAGUGUAAUGCAUACUUCCAAGGGAAU	0.68333	0.000	0.000	0.000	0.000	0.000	0.000	0.000	0.000	0.000	0.000	0.000	0.000	0.000	0.000	0.000	0.000	0.000	0.000	0.000	0.000	0.000	0.000	0.000	0.000	0.000	0.000	0.000	0.000	0.000	0.000	0.000	0.000	0.000	0.010	0.000	0.020	0.010	0.010	0.020	0.030	0.030	0.050	0.070	0.110	0.090	0.070	0.160
163	CCCUUACAUGAGCAUGUGCUUCCUGCACAAGGACUUCUAA	0.70000	0.000	0.000	0.000	0.000	0.000	0.000	0.000	0.000	0.000	0.000	0.000	0.000	0.000	0.000	0.000	0.000	0.000	0.000	0.000	0.000	0.000	0.000	0.000	0.000	0.000	0.000	0.000	0.000	0.000	0.000	0.000	0.000	0.000	0.000	0.000	0.030	0.020	0.030	0.030	0.030	0.080	0.050	0.110	0.120	0.110	0.120	0.150
164	AGGGUGUCUCUGACGGUAUGCAUUGUACCCCCACGAUCAG	0.65833	0.000	0.000	0.000	0.000	0.000	0.000	0.000	0.000	0.000	0.000	0.000	0.000	0.000	0.000	0.000	0.000	0.000	0.000	0.000	0.000	0.000	0.000	0.000	0.000	0.000	0.000	0.000	0.000	0.010	0.000	0.000	0.000	0.000	0.000	0.010	0.000	0.010	0.010	0.030	0.040	0.050	0.030	0.060	0.080	0.050	0.120	0.150
165	CGCGACGUAAAUUCGCCCGUAAUGCGGGUCGCAUUCCAUC	0.55833	0.000	0.000	0.000	0.000	0.000	0.000	0.000	0.000	0.000	0.000	0.000	0.000	0.000	0.000	0.000	0.000	0.000	0.000	0.000	0.000	0.000	0.000	0.000	0.000	0.000	0.000	0.000	0.000	0.000	0.000	0.000	0.000	0.000	0.000	0.000	0.000	0.000	0.000	0.000	0.000	0.010	0.000	0.010	0.020	0.010	0.050	0.040
166	GGGCCAGAACUUUAAGUGUCCCUCGCAUUGCCAUACCAUC	0.58333	0.000	0.000	0.000	0.000	0.000	0.000	0.000	0.000	0.000	0.000	0.000	0.000	0.000	0.000	0.000	0.000	0.000	0.000	0.000	0.000	0.000	0.000	0.000	0.000	0.000	0.000	0.000	0.000	0.000	0.000	0.000	0.000	0.000	0.000	0.000	0.010	0.000	0.010	0.000	0.000	0.010	0.000	0.020	0.010	0.020	0.050	0.050
167	AGGUGUAUGAAAAAUCUCAAUGUCUGGGAACCACAGGUAU	0.62500	0.000	0.000	0.000	0.000	0.000	0.000	0.000	0.000	0.000	0.000	0.000	0.000	0.000	0.000	0.000	0.000	0.000	0.000	0.000	0.000	0.000	0.000	0.000	0.000	0.000	0.000	0.000	0.000	0.000	0.000	0.000	0.000	0.000	0.000	0.000	0.000	0.010	0.000	0.000	0.020	0.010	0.050	0.010	0.030	0.020	0.030	0.110
168	CGGUCCCCGUCUAGUCCACGCACAGUGGAGCCUAUUUGUC	0.61666	0.000	0.000	0.000	0.000	0.000	0.000	0.000	0.000	0.000	0.000	0.000	0.000	0.000	0.000	0.000	0.000	0.000	0.000	0.000	0.000	0.000	0.000	0.000	0.000	0.000	0.000	0.000	0.000	0.000	0.000	0.000	0.000	0.010	0.010	0.010	0.000	0.000	0.020	0.010	0.000	0.010	0.010	0.010	0.020	0.090	0.100	0.030
169	CCCGUCCAUAGAUCGCCCGCUCCCCGGGCCGGAGCAGUUC	0.67500	0.000	0.000	0.000	0.000	0.000	0.000	0.000	0.000	0.000	0.000	0.000	0.000	0.000	0.000	0.000	0.000	0.000	0.000	0.000	0.000	0.000	0.000	0.000	0.000	0.000	0.000	0.000	0.000	0.010	0.000	0.000	0.000	0.000	0.000	0.030	0.000	0.020	0.020	0.030	0.030	0.060	0.010	0.020	0.020	0.070	0.060	0.130
170	AGGCAUACUCCGCUUUAUCUGAUUGAUGGGCCGUUAUCAA	0.80000	0.000	0.000	0.000	0.000	0.000	0.000	0.000	0.000	0.000	0.000	0.000	0.000	0.000	0.000	0.000	0.000	0.000	0.000	0.000	0.000	0.000	0.000	0.000	0.000	0.000	0.000	0.010	0.010	0.000	0.000	0.000	0.050	0.040	0.040	0.070	0.060	0.060	0.110	0.110	0.110	0.190	0.200	0.300	0.260	0.400	0.430	0.420
171	UGCGUAAUGUAUUAGGAAAAGGACUUUCCCGCGGGAGUAC	0.66666	0.000	0.000	0.000	0.000	0.000	0.000	0.000	0.000	0.000	0.000	0.000	0.000	0.000	0.000	0.000	0.000	0.000	0.000	0.000	0.000	0.000	0.000	0.000	0.000	0.000	0.000	0.000	0.010	0.000	0.000	0.000	0.000	0.000	0.000	0.030	0.020	0.000	0.000	0.020	0.040	0.050	0.080	0.070	0.120	0.130	0.100	0.170
172	AGCUACGAACAAUGAGCCGAUAGGUGGCUGGCGGAAUUCU	0.73333	0.000	0.000	0.000	0.000	0.000	0.000	0.000	0.000	0.000	0.000	0.000	0.000	0.000	0.000	0.000	0.000	0.000	0.000	0.000	0.000	0.000	0.000	0.000	0.000	0.000	0.000	0.000	0.000	0.010	0.010	0.010	0.000	0.010	0.000	0.020	0.020	0.050	0.010	0.060	0.110	0.100	0.110	0.070	0.110	0.220	0.300	0.220
173	CCCGCUUUUAAAACUCCGAAUUUAUCGGACGGUCGUGUUU	0.54166	0.000	0.000	0.000	0.000	0.000	0.000	0.000	0.000	0.000	0.000	0.000	0.000	0.000	0.000	0.000	0.000	0.000	0.000	0.000	0.000	0.000	0.000	0.000	0.000	0.000	0.000	0.000	0.000	0.000	0.000	0.000	0.000	0.000	0.000	0.000	0.000	0.000	0.000	0.000	0.000	0.010	0.000	0.020	0.000	0.020	0.040	0.030
174	AGAGUGUAGGUACUGUCGUUCGUAACGAUCUCAUUGAGGG	0.79166	0.000	0.000	0.000	0.000	0.000	0.000	0.000	0.000	0.000	0.000	0.000	0.000	0.000	0.000	0.000	0.000	0.000	0.000	0.000	0.000	0.000	0.000	0.000	0.000	0.010	0.000	0.000	0.000	0.000	0.000	0.000	0.020	0.010	0.020	0.030	0.010	0.020	0.080	0.110	0.110	0.210	0.150	0.230	0.240	0.270	0.390	0.390
175	AGCAGCUAUUAAAUACCGCGAUUUGCGGUUGCACUUAACU	0.50833	0.000	0.000	0.000	0.000	0.000	0.000	0.000	0.000	0.000	0.000	0.000	0.000	0.000	0.000	0.000	0.000	0.000	0.000	0.000	0.000	0.000	0.000	0.000	0.000	0.000	0.000	0.000	0.000	0.000	0.000	0.000	0.000	0.000	0.000	0.000	0.000	0.000	0.000	0.000	0.000	0.000	0.000	0.000	0.000	0.000	0.050	0.020
176	CGCGAUGUAUCCUAUCUGCUAAAAGCAGACGCCCGCUUGG	0.61666	0.000	0.000	0.000	0.000	0.000	0.000	0.000	0.000	0.000	0.000	0.000	0.000	0.000	0.000	0.000	0.000	0.000	0.000	0.000	0.000	0.000	0.000	0.000	0.000	0.000	0.000	0.000	0.000	0.000	0.000	0.000	0.000	0.000	0.000	0.000	0.000	0.020	0.010	0.010	0.000	0.040	0.020	0.010	0.020	0.010	0.060	0.040
177	AGGAUCAUAAUCUCACCGCCUACAGUGGUUCCAGAACAUG	0.49166	0.000	0.000	0.000	0.000	0.000	0.000	0.000	0.000	0.000	0.000	0.000	0.000	0.000	0.000	0.000	0.000	0.000	0.000	0.000	0.000	0.000	0.000	0.000	0.000	0.000	0.000	0.000	0.000	0.000	0.000	0.000	0.000	0.000	0.000	0.000	0.000	0.000	0.000	0.000	0.000	0.000	0.000	0.000	0.000	0.000	0.000	0.010
178	UGCCUUGGACAUAAGACCCUUUCAGGGUUGGCUGAUACUA	0.59166	0.000	0.000	0.000	0.000	0.000	0.000	0.000	0.000	0.000	0.000	0.000	0.000	0.000	0.000	0.000	0.000	0.000	0.000	0.000	0.000	0.000	0.000	0.000	0.000	0.000	0.000	0.000	0.000	0.000	0.000	0.000	0.010	0.000	0.000	0.000	0.010	0.000	0.010	0.010	0.000	0.010	0.000	0.010	0.030	0.050	0.010	0.040
179	CGCUCCUCAUACAUUGGGCUACGUGCUCAGGCAUCAGUAC	0.63333	0.000	0.000	0.000	0.000	0.000	0.000	0.000	0.000	0.000	0.000	0.000	0.000	0.000	0.000	0.000	0.000	0.000	0.000	0.000	0.000	0.000	0.000	0.000	0.000	0.000	0.000	0.000	0.000	0.000	0.000	0.000	0.000	0.000	0.010	0.000	0.000	0.000	0.000	0.010	0.000	0.000	0.020	0.040	0.020	0.060	0.100	0.070
180	CGGGUUGCUCACAAACGAAGCCGGUUCGUCCCAACGAUAU	0.71666	0.000	0.000	0.000	0.000	0.000	0.000	0.000	0.000	0.000	0.000	0.000	0.000	0.000	0.000	0.000	0.000	0.000	0.000	0.000	0.000	0.000	0.000	0.000	0.000	0.000	0.000	0.000	0.000	0.000	0.000	0.000	0.010	0.000	0.010	0.030	0.030	0.060	0.030	0.060	0.050	0.120	0.070	0.110	0.140	0.150	0.220	0.230
181	CGGCCCAAAGAGAAUGCGUACCGUGCGUAGCCAACUUGCU	0.54166	0.000	0.000	0.000	0.000	0.000	0.000	0.000	0.000	0.000	0.000	0.000	0.000	0.000	0.000	0.000	0.000	0.000	0.000	0.000	0.000	0.000	0.000	0.000	0.000	0.000	0.000	0.000	0.000	0.000	0.000	0.000	0.000	0.010	0.000	0.000	0.000	0.000	0.000	0.010	0.000	0.000	0.020	0.000	0.000	0.000	0.000	0.030
182	AUGGAUGUUCAAACUACUCCCACCGAGUACCAAUUUCUGU	0.61666	0.000	0.000	0.000	0.000	0.000	0.000	0.000	0.000	0.000	0.000	0.000	0.000	0.000	0.000	0.000	0.000	0.000	0.000	0.000	0.000	0.000	0.000	0.000	0.000	0.000	0.000	0.000	0.000	0.000	0.000	0.000	0.000	0.000	0.000	0.000	0.010	0.010	0.010	0.020	0.010	0.040	0.010	0.100	0.070	0.060	0.150	0.070
183	AGCAAUGACCAAUCCAAGUUAAUAAUUUGUGCGCGCAUCC	0.70000	0.000	0.000	0.000	0.000	0.000	0.000	0.000	0.000	0.000	0.000	0.000	0.000	0.000	0.000	0.000	0.000	0.000	0.000	0.000	0.000	0.000	0.000	0.000	0.000	0.000	0.000	0.000	0.000	0.000	0.000	0.000	0.000	0.000	0.020	0.000	0.010	0.000	0.020	0.050	0.020	0.020	0.030	0.070	0.130	0.170	0.110	0.190
184	CGAGACCCAUUCGUUCCGCUAUAUGCGGACUCAUUUUACC	0.47500	0.000	0.000	0.000	0.000	0.000	0.000	0.000	0.000	0.000	0.000	0.000	0.000	0.000	0.000	0.000	0.000	0.000	0.000	0.000	0.000	0.000	0.000	0.000	0.000	0.000	0.000	0.000	0.000	0.000	0.000	0.000	0.000	0.000	0.000	0.000	0.000	0.000	0.000	0.000	0.000	0.000	0.000	0.010	0.000	0.000	0.030	0.020
185	AGCCUUUGGAUCAUGCGACGGUGGGUUGCGGCACGAACUA	0.62500	0.000	0.000	0.000	0.000	0.000	0.000	0.000	0.000	0.000	0.000	0.000	0.000	0.000	0.000	0.000	0.000	0.000	0.000	0.000	0.000	0.000	0.000	0.000	0.000	0.000	0.000	0.000	0.000	0.000	0.000	0.000	0.000	0.000	0.000	0.000	0.000	0.030	0.000	0.010	0.010	0.000	0.020	0.050	0.020	0.050	0.030	0.020
186	AGGUAAGUUCAAUUUAGUGUAAAACACUGGCCGAUGAGAG	0.60000	0.000	0.000	0.000	0.000	0.000	0.000	0.000	0.000	0.000	0.000	0.000	0.000	0.000	0.000	0.000	0.000	0.000	0.000	0.000	0.000	0.000	0.000	0.000	0.000	0.000	0.000	0.000	0.000	0.000	0.000	0.000	0.000	0.000	0.000	0.000	0.000	0.010	0.000	0.010	0.000	0.010	0.020	0.050	0.030	0.040	0.010	0.050
187	GGUGUCGAUAAACUGAGAAACUCCUUCUCCACAUAACUCG	0.70833	0.000	0.000	0.000	0.000	0.000	0.000	0.000	0.000	0.000	0.000	0.000	0.000	0.000	0.000	0.000	0.000	0.000	0.000	0.000	0.000	0.000	0.000	0.000	0.000	0.000	0.000	0.000	0.000	0.000	0.000	0.000	0.000	0.000	0.020	0.000	0.030	0.020	0.040	0.020	0.020	0.030	0.090	0.050	0.150	0.130	0.130	0.080
188	AGCGAUUUCAUAGAUAUGCACGUAGCGUACGCGUGGUGGU	0.80833	0.000	0.000	0.000	0.000	0.000	0.000	0.000	0.000	0.000	0.000	0.000	0.000	0.000	0.000	0.000	0.000	0.000	0.000	0.000	0.000	0.000	0.010	0.000	0.000	0.000	0.000	0.000	0.000	0.010	0.010	0.010	0.010	0.020	0.050	0.040	0.090	0.060	0.100	0.100	0.110	0.150	0.170	0.230	0.220	0.290	0.290	0.310
189	AGCAUUACUUCAUUCUGCUCAUCCAGCGGUGCCGUCAAGC	0.65833	0.000	0.000	0.000	0.000	0.000	0.000	0.000	0.000	0.000	0.000	0.000	0.000	0.000	0.000	0.000	0.000	0.000	0.000	0.000	0.000	0.000	0.000	0.000	0.000	0.000	0.000	0.000	0.000	0.000	0.000	0.000	0.000	0.000	0.000	0.010	0.000	0.000	0.010	0.030	0.020	0.020	0.030	0.040	0.060	0.060	0.070	0.100
190	CGGAUUCCUUUUUCUGCAGCACCUCUGCAUCCCAAACGGC	0.55000	0.000	0.000	0.000	0.000	0.000	0.000	0.000	0.000	0.000	0.000	0.000	0.000	0.000	0.000	0.000	0.000	0.000	0.000	0.000	0.000	0.000	0.000	0.000	0.000	0.000	0.000	0.000	0.000	0.000	0.000	0.000	0.000	0.000	0.000	0.000	0.000	0.000	0.000	0.000	0.010	0.010	0.000	0.010	0.040	0.010	0.020	0.030
191	GGUGUAUCUUAUGCGCCCGUUCUCCGGGUCACAAUCAGUU	0.66666	0.000	0.000	0.000	0.000	0.000	0.000	0.000	0.000	0.000	0.000	0.000	0.000	0.000	0.000	0.000	0.000	0.000	0.000	0.000	0.000	0.000	0.000	0.000	0.000	0.000	0.000	0.000	0.000	0.000	0.000	0.000	0.000	0.000	0.000	0.000	0.010	0.000	0.020	0.020	0.020	0.040	0.080	0.080	0.040	0.080	0.090	0.160
192	ACCCACUAUAUUAUCGCCCACAUUGGGUGGGGCUGCCAAA	0.65000	0.000	0.000	0.000	0.000	0.000	0.000	0.000	0.000	0.000	0.000	0.000	0.000	0.000	0.000	0.000	0.000	0.000	0.000	0.000	0.000	0.000	0.000	0.000	0.000	0.000	0.000	0.000	0.000	0.000	0.000	0.000	0.010	0.030	0.030	0.010	0.010	0.040	0.030	0.000	0.040	0.040	0.040	0.030	0.040	0.110	0.070	0.110
193	GGGGAAUCGUAGUAUAGGGCAUCCUCCUACCCGAGUGACU	0.79166	0.000	0.000	0.000	0.000	0.000	0.000	0.000	0.000	0.000	0.000	0.000	0.000	0.000	0.000	0.000	0.000	0.000	0.000	0.000	0.000	0.000	0.000	0.000	0.000	0.000	0.000	0.000	0.010	0.000	0.000	0.000	0.020	0.030	0.020	0.040	0.040	0.020	0.120	0.110	0.110	0.120	0.120	0.250	0.250	0.270	0.270	0.280
194	CGGUACUCAAUGAUUGAGGGAGCACCUCGGCCUACACUGC	0.70000	0.000	0.000	0.000	0.000	0.000	0.000	0.000	0.000	0.000	0.000	0.000	0.000	0.000	0.000	0.000	0.000	0.000	0.000	0.000	0.000	0.000	0.000	0.000	0.000	0.000	0.000	0.000	0.000	0.000	0.020	0.010	0.010	0.010	0.010	0.020	0.010	0.020	0.020	0.040	0.040	0.070	0.050	0.090	0.140	0.090	0.110	0.200
195	CGCUAUUCGUAACCGCGCGACCGUCGCGUAGCCCACUGGA	0.70833	0.000	0.000	0.000	0.000	0.000	0.000	0.000	0.000	0.000	0.000	0.000	0.000	0.000	0.000	0.000	0.000	0.000	0.000	0.000	0.000	0.000	0.000	0.000	0.000	0.000	0.010	0.000	0.000	0.000	0.000	0.000	0.000	0.010	0.010	0.000	0.020	0.020	0.040	0.030	0.040	0.080	0.060	0.050	0.110	0.130	0.120	0.170
196	AGGCGAACGACAUGCUAUCUCAAAGAUGGGCCGAUCCGUC	0.68333	0.000	0.000	0.000	0.000	0.000	0.000	0.000	0.000	0.000	0.000	0.000	0.000	0.000	0.000	0.000	0.000	0.000	0.000	0.000	0.000	0.000	0.000	0.000	0.000	0.000	0.000	0.000	0.000	0.000	0.000	0.000	0.000	0.010	0.000	0.000	0.010	0.010	0.020	0.040	0.030	0.000	0.020	0.030	0.070	0.060	0.080	0.110
197	AGGGUUCUAUAUAUGCGCGUUAGUCGUGUCCUAAUCGGCA	0.64166	0.000	0.000	0.000	0.000	0.000	0.000	0.000	0.000	0.000	0.000	0.000	0.000	0.000	0.000	0.000	0.000	0.000	0.000	0.000	0.000	0.000	0.000	0.000	0.000	0.000	0.000	0.000	0.000	0.000	0.000	0.000	0.000	0.000	0.000	0.000	0.000	0.000	0.010	0.010	0.010	0.020	0.040	0.080	0.030	0.080	0.110	0.130
198	AGGUAGUCUAUACAUCUCCUUUUUGGAGGACCAGGAAUUU	0.70000	0.000	0.000	0.000	0.000	0.000	0.000	0.000	0.000	0.000	0.000	0.000	0.000	0.000	0.000	0.000	0.000	0.000	0.000	0.000	0.000	0.000	0.000	0.000	0.000	0.000	0.000	0.000	0.000	0.010	0.010	0.000	0.010	0.010	0.000	0.020	0.010	0.020	0.000	0.030	0.020	0.020	0.050	0.020	0.070	0.110	0.130	0.070
199	ACCAGCGCGUUGUCUCCAGGUUUACUGGAUGGAUCCAUAC	0.65000	0.000	0.000	0.000	0.000	0.000	0.000	0.000	0.000	0.000	0.000	0.000	0.000	0.000	0.000	0.000	0.000	0.000	0.000	0.000	0.000	0.000	0.000	0.000	0.000	0.000	0.000	0.000	0.000	0.010	0.000	0.000	0.020	0.010	0.000	0.010	0.000	0.020	0.010	0.040	0.070	0.040	0.050	0.110	0.130	0.100	0.170	0.300
200	GCGCUCAUAAUAAACUCUUCACAUAGGAGGCGGCAGUUCU	0.64166	0.000	0.000	0.000	0.000	0.000	0.000	0.000	0.000	0.000	0.000	0.000	0.000	0.000	0.000	0.000	0.000	0.000	0.000	0.000	0.000	0.000	0.000	0.000	0.000	0.000	0.000	0.000	0.010	0.000	0.000	0.000	0.000	0.010	0.020	0.000	0.020	0.020	0.010	0.010	0.020	0.020	0.050	0.070	0.050	0.130	0.100	0.100
201	UGGGAACAGGUGAUUUGACGCACAGUCGACCCUUUAUUAU	0.70000	0.000	0.000	0.000	0.000	0.000	0.000	0.000	0.000	0.000	0.000	0.000	0.000	0.000	0.000	0.000	0.000	0.000	0.000	0.000	0.000	0.000	0.000	0.000	0.000	0.000	0.000	0.000	0.010	0.000	0.000	0.000	0.010	0.000	0.010	0.000	0.000	0.010	0.010	0.020	0.030	0.030	0.020	0.060	0.080	0.100	0.060	0.140
202	AGGGACCAUGUUGACUAUCAUAAUGAUAGCCCAAACCACC	0.60833	0.000	0.000	0.000	0.000	0.000	0.000	0.000	0.000	0.000	0.000	0.000	0.000	0.000	0.000	0.000	0.000	0.000	0.000	0.000	0.000	0.000	0.000	0.000	0.000	0.000	0.000	0.000	0.000	0.000	0.000	0.010	0.000	0.020	0.000	0.000	0.000	0.010	0.010	0.000	0.010	0.010	0.000	0.020	0.040	0.040	0.050	0.040
203	AGGUUACCACAAAUCAUCUCAUCAAGAUGGCCGACACGAC	0.55000	0.000	0.000	0.000	0.000	0.000	0.000	0.000	0.000	0.000	0.000	0.000	0.000	0.000	0.000	0.000	0.000	0.000	0.000	0.000	0.000	0.000	0.000	0.000	0.000	0.000	0.000	0.000	0.000	0.000	0.000	0.000	0.000	0.000	0.010	0.000	0.000	0.000	0.000	0.000	0.010	0.010	0.010	0.000	0.010	0.010	0.030	0.040
204	CGCAGUUGUUCCCCAUGGACGUGAUCCGUUGCCAGUUCUA	0.79166	0.000	0.000	0.000	0.000	0.000	0.000	0.000	0.000	0.000	0.000	0.000	0.000	0.000	0.000	0.000	0.000	0.000	0.000	0.000	0.000	0.000	0.000	0.000	0.000	0.000	0.000	0.010	0.010	0.010	0.000	0.000	0.010	0.010	0.020	0.020	0.040	0.090	0.030	0.120	0.150	0.200	0.170	0.260	0.300	0.330	0.470	0.390
205	AGGGCGAUACUUUUUCUCGACGUUCGAGACCCAAUUAAUA	0.40833	0.000	0.000	0.000	0.000	0.000	0.000	0.000	0.000	0.000	0.000	0.000	0.000	0.000	0.000	0.000	0.000	0.000	0.000	0.000	0.000	0.000	0.000	0.000	0.000	0.000	0.000	0.000	0.000	0.000	0.000	0.000	0.000	0.000	0.000	0.000	0.000	0.000	0.000	0.000	0.000	0.000	0.000	0.000	0.000	0.000	0.000	0.000
206	CGUGUUCUUAAUACCAUGGACUACCCGUGCACUACGUUCG	0.60833	0.000	0.000	0.000	0.000	0.000	0.000	0.000	0.000	0.000	0.000	0.000	0.000	0.000	0.000	0.000	0.000	0.000	0.000	0.000	0.000	0.000	0.000	0.000	0.000	0.000	0.000	0.000	0.000	0.000	0.000	0.000	0.000	0.000	0.000	0.000	0.010	0.000	0.010	0.010	0.010	0.010	0.020	0.040	0.030	0.070	0.070	0.100
207	GGAGUCCAUUAUGCAAACCAACAAGGUUUCUCAUUCGUCA	0.70833	0.000	0.000	0.000	0.000	0.000	0.000	0.000	0.000	0.000	0.000	0.000	0.000	0.000	0.000	0.000	0.000	0.000	0.000	0.000	0.000	0.000	0.000	0.000	0.000	0.000	0.000	0.000	0.000	0.000	0.020	0.020	0.000	0.000	0.000	0.010	0.010	0.030	0.040	0.010	0.040	0.030	0.050	0.080	0.130	0.140	0.120	0.250
208	UGCUUGAAAUGAUAAAGCUCCCGCAGCUUAGCUCCUCUAU	0.65000	0.000	0.000	0.000	0.000	0.000	0.000	0.000	0.000	0.000	0.000	0.000	0.000	0.000	0.000	0.000	0.000	0.000	0.000	0.000	0.000	0.000	0.000	0.000	0.000	0.000	0.000	0.000	0.000	0.000	0.000	0.000	0.000	0.000	0.000	0.010	0.030	0.010	0.000	0.010	0.020	0.080	0.030	0.060	0.030	0.120	0.110	0.130
209	AGGCACUUACACAGUCCUUGUUCAAAGGAGCCAUGAAGAG	0.55833	0.000	0.000	0.000	0.000	0.000	0.000	0.000	0.000	0.000	0.000	0.000	0.000	0.000	0.000	0.000	0.000	0.000	0.000	0.000	0.000	0.000	0.000	0.000	0.000	0.000	0.000	0.000	0.000	0.000	0.000	0.000	0.000	0.000	0.000	0.000	0.000	0.010	0.000	0.010	0.000	0.000	0.020	0.010	0.010	0.010	0.000	0.030
210	CGGGCUUACCUUUCACGGCUCCUCGCUGUCCCUUAUCAGG	0.50833	0.000	0.000	0.000	0.000	0.000	0.000	0.000	0.000	0.000	0.000	0.000	0.000	0.000	0.000	0.000	0.000	0.000	0.000	0.000	0.000	0.000	0.000	0.000	0.000	0.000	0.000	0.000	0.000	0.000	0.000	0.000	0.000	0.000	0.000	0.000	0.000	0.000	0.000	0.010	0.000	0.000	0.020	0.000	0.010	0.000	0.020	0.000
211	GGUGAAUAUUUCUUCGACAAUAUAUGUCGCACAUUUCUAU	0.56666	0.000	0.000	0.000	0.000	0.000	0.000	0.000	0.000	0.000	0.000	0.000	0.000	0.000	0.000	0.000	0.000	0.000	0.000	0.000	0.000	0.000	0.000	0.000	0.000	0.000	0.000	0.000	0.000	0.000	0.000	0.000	0.000	0.000	0.000	0.000	0.010	0.000	0.000	0.000	0.000	0.000	0.010	0.010	0.010	0.030	0.070	0.050
212	CGUGCCGCGAUACUAUCCCCCGAAGGGAUCACAUAAUCCC	0.62500	0.000	0.000	0.000	0.000	0.000	0.000	0.000	0.000	0.000	0.000	0.000	0.000	0.000	0.000	0.000	0.000	0.000	0.000	0.000	0.000	0.000	0.000	0.000	0.000	0.000	0.000	0.000	0.000	0.000	0.000	0.000	0.000	0.000	0.000	0.000	0.000	0.010	0.000	0.020	0.040	0.020	0.020	0.040	0.040	0.030	0.040	0.050
213	UGGUAAUGAGUUCCUCGAAACGCUUUCGAACCGUGUGUCU	0.75833	0.000	0.000	0.000	0.000	0.000	0.000	0.000	0.000	0.000	0.000	0.000	0.000	0.000	0.000	0.000	0.000	0.000	0.000	0.000	0.000	0.000	0.000	0.000	0.000	0.000	0.000	0.000	0.010	0.000	0.000	0.000	0.000	0.010	0.020	0.010	0.010	0.030	0.040	0.080	0.090	0.060	0.120	0.130	0.210	0.160	0.210	0.220
214	CGCCUACACUCAGGGCAGGUAAUUUCUGCGGCAGAAUGGU	0.60833	0.000	0.000	0.000	0.000	0.000	0.000	0.000	0.000	0.000	0.000	0.000	0.000	0.000	0.000	0.000	0.000	0.000	0.000	0.000	0.000	0.000	0.000	0.000	0.000	0.000	0.000	0.000	0.000	0.000	0.000	0.000	0.000	0.010	0.000	0.010	0.000	0.000	0.010	0.000	0.000	0.000	0.000	0.030	0.040	0.020	0.060	0.060
215	AGACUUACAUAUAAAUUUGAACUCCAAAUGUCACCGCUUA	0.57500	0.000	0.000	0.000	0.000	0.000	0.000	0.000	0.000	0.000	0.000	0.000	0.000	0.000	0.000	0.000	0.000	0.000	0.000	0.000	0.000	0.000	0.000	0.000	0.000	0.000	0.000	0.000	0.000	0.000	0.010	0.000	0.000	0.000	0.000	0.000	0.000	0.010	0.000	0.020	0.020	0.010	0.000	0.050	0.000	0.010	0.050	0.090
216	AGGACAAGUAGAAAAUCGUAAACAGCGGUUCCAGCAUCUU	0.57500	0.000	0.000	0.000	0.000	0.000	0.000	0.000	0.000	0.000	0.000	0.000	0.000	0.000	0.000	0.000	0.000	0.000	0.000	0.000	0.000	0.000	0.000	0.000	0.000	0.000	0.000	0.000	0.000	0.000	0.000	0.000	0.000	0.000	0.000	0.000	0.000	0.000	0.020	0.000	0.010	0.000	0.010	0.010	0.030	0.050	0.020	0.030
217	CGGAUAAGAAGCACACGUCCUACAGGCGUUCCAGGACCCC	0.68333	0.000	0.000	0.000	0.000	0.000	0.000	0.000	0.000	0.000	0.000	0.000	0.000	0.000	0.000	0.000	0.000	0.000	0.000	0.000	0.000	0.000	0.000	0.000	0.000	0.000	0.000	0.000	0.000	0.000	0.000	0.000	0.000	0.000	0.020	0.000	0.020	0.000	0.000	0.030	0.010	0.010	0.020	0.000	0.020	0.030	0.050	0.060
218	CGCCGGGAAUCGAAUGAUGUUAUGCGUUAGGCAACACUUU	0.70000	0.000	0.000	0.000	0.000	0.000	0.000	0.000	0.000	0.000	0.000	0.000	0.000	0.000	0.000	0.000	0.000	0.000	0.000	0.000	0.000	0.000	0.000	0.000	0.000	0.000	0.000	0.000	0.000	0.000	0.000	0.020	0.000	0.000	0.040	0.010	0.020	0.040	0.090	0.050	0.020	0.070	0.080	0.060	0.100	0.220	0.170	0.230
219	CGGAACGAGCAGAUCAUACUAGUAGUAUGUCCAUGGAAUC	0.65833	0.000	0.000	0.000	0.000	0.000	0.000	0.000	0.000	0.000	0.000	0.000	0.000	0.000	0.000	0.000	0.000	0.000	0.000	0.000	0.000	0.000	0.000	0.000	0.000	0.000	0.000	0.000	0.000	0.000	0.000	0.010	0.000	0.010	0.010	0.000	0.010	0.000	0.020	0.020	0.030	0.050	0.030	0.090	0.100	0.080	0.190	0.220
220	UGCCGAGAUCACGUCGCAUACCUAAUGUGGGCCAAUAGUU	0.69166	0.000	0.000	0.000	0.000	0.000	0.000	0.000	0.000	0.000	0.000	0.000	0.000	0.000	0.000	0.000	0.000	0.000	0.000	0.000	0.000	0.000	0.000	0.000	0.000	0.000	0.000	0.000	0.000	0.000	0.000	0.010	0.020	0.010	0.010	0.000	0.060	0.030	0.040	0.030	0.030	0.070	0.070	0.100	0.100	0.190	0.210	0.220
221	GGGCACGAUCCUAUUGGGCAAAAUGUCCAGCCACUGAGUA	0.58333	0.000	0.000	0.000	0.000	0.000	0.000	0.000	0.000	0.000	0.000	0.000	0.000	0.000	0.000	0.000	0.000	0.000	0.000	0.000	0.000	0.000	0.000	0.000	0.000	0.000	0.000	0.000	0.000	0.000	0.000	0.000	0.000	0.000	0.000	0.000	0.000	0.000	0.000	0.010	0.000	0.020	0.010	0.000	0.010	0.000	0.050	0.060
222	AGCGUUUACUCUCCGUCGGUAGUGCCGGCCGCACCUAUCA	0.50000	0.000	0.000	0.000	0.000	0.000	0.000	0.000	0.000	0.000	0.000	0.000	0.000	0.000	0.000	0.000	0.000	0.000	0.000	0.000	0.000	0.000	0.000	0.000	0.000	0.000	0.000	0.000	0.000	0.000	0.000	0.000	0.000	0.000	0.000	0.000	0.000	0.000	0.000	0.000	0.000	0.010	0.010	0.000	0.000	0.000	0.010	0.010
223	GGCCGAAAUAUUAUGGUUGGAAUUCGACUGGUACGAUUAU	0.68333	0.000	0.000	0.000	0.000	0.000	0.000	0.000	0.000	0.000	0.000	0.000	0.000	0.000	0.000	0.000	0.000	0.000	0.000	0.000	0.000	0.000	0.000	0.000	0.000	0.000	0.000	0.000	0.000	0.010	0.000	0.000	0.000	0.000	0.000	0.000	0.030	0.030	0.010	0.030	0.040	0.020	0.040	0.080	0.040	0.080	0.200	0.170
224	UGUGAAUACAGACACCCCUCAUAGGGGGGCACGGCCUUGA	0.69166	0.000	0.000	0.000	0.000	0.000	0.000	0.000	0.000	0.000	0.000	0.000	0.000	0.000	0.000	0.000	0.000	0.000	0.000	0.000	0.000	0.000	0.000	0.000	0.000	0.000	0.000	0.000	0.000	0.000	0.000	0.010	0.010	0.000	0.010	0.010	0.030	0.040	0.050	0.060	0.050	0.080	0.140	0.130	0.110	0.220	0.290	0.310
225	GGGAAUCGUGAUGUGGCGACGUUCUCGCCUCCAAAUUAAA	0.75000	0.000	0.000	0.000	0.000	0.000	0.000	0.000	0.000	0.000	0.000	0.000	0.000	0.000	0.000	0.000	0.000	0.000	0.000	0.000	0.000	0.000	0.000	0.000	0.000	0.000	0.000	0.000	0.000	0.000	0.000	0.000	0.000	0.000	0.010	0.010	0.020	0.010	0.030	0.040	0.080	0.100	0.100	0.080	0.120	0.130	0.150	0.170
226	UGGUGCCCAGAUACACAACACUAAGUUGUACCUAAGUUGU	0.73333	0.000	0.000	0.000	0.000	0.000	0.000	0.000	0.000	0.000	0.000	0.000	0.000	0.000	0.000	0.000	0.000	0.000	0.000	0.000	0.000	0.000	0.000	0.000	0.000	0.000	0.000	0.000	0.000	0.000	0.000	0.010	0.020	0.000	0.000	0.010	0.030	0.010	0.080	0.030	0.060	0.060	0.050	0.080	0.150	0.140	0.200	0.170
227	CCCGAGACAAAUACUGUCGAUCUGCGACACGGUUACCGCC	0.65833	0.000	0.000	0.000	0.000	0.000	0.000	0.000	0.000	0.000	0.000	0.000	0.000	0.000	0.000	0.000	0.000	0.000	0.000	0.000	0.000	0.000	0.000	0.000	0.000	0.000	0.000	0.000	0.010	0.000	0.000	0.000	0.000	0.000	0.010	0.010	0.000	0.020	0.010	0.020	0.040	0.000	0.080	0.120	0.080	0.080	0.100	0.080
228	CGGGCCACACAAUCGAUUCAAGGAGGAUUCCCACGCACUU	0.62500	0.000	0.000	0.000	0.000	0.000	0.000	0.000	0.000	0.000	0.000	0.000	0.000	0.000	0.000	0.000	0.000	0.000	0.000	0.000	0.000	0.000	0.000	0.000	0.000	0.000	0.000	0.000	0.000	0.000	0.000	0.000	0.000	0.000	0.010	0.000	0.000	0.000	0.000	0.020	0.010	0.040	0.060	0.000	0.030	0.050	0.060	0.090
229	GGUGUUACUUAAAUGGCGCAGAUGGCGCCCACGUCCAGUG	0.64166	0.000	0.000	0.000	0.000	0.000	0.000	0.000	0.000	0.000	0.000	0.000	0.000	0.000	0.000	0.000	0.000	0.000	0.000	0.000	0.000	0.000	0.000	0.000	0.000	0.000	0.000	0.000	0.000	0.000	0.000	0.000	0.000	0.000	0.000	0.000	0.000	0.020	0.010	0.000	0.010	0.010	0.040	0.070	0.030	0.010	0.080	0.070
230	UGGCUAAUAUUUCAGGGCUACCAAGGCCCGCCUCCUCCCA	0.43333	0.000	0.000	0.000	0.000	0.000	0.000	0.000	0.000	0.000	0.000	0.000	0.000	0.000	0.000	0.000	0.000	0.000	0.000	0.000	0.000	0.000	0.000	0.000	0.000	0.000	0.000	0.000	0.000	0.000	0.000	0.000	0.000	0.000	0.000	0.000	0.000	0.000	0.000	0.000	0.000	0.000	0.010	0.000	0.000	0.010	0.000	0.000
231	AGGGCCCCCUACCUGGAGCGUCUGGUUCUCCCACACCGUA	0.80833	0.000	0.000	0.000	0.000	0.000	0.000	0.000	0.000	0.000	0.000	0.000	0.000	0.000	0.000	0.000	0.000	0.000	0.000	0.000	0.000	0.000	0.000	0.000	0.000	0.000	0.000	0.000	0.010	0.000	0.010	0.030	0.020	0.020	0.030	0.020	0.040	0.080	0.100	0.050	0.080	0.090	0.100	0.140	0.270	0.270	0.310	0.310
232	AGGUCGAUUACUCCGCGUAAAUUUUACGUACCAACUUACC	0.55833	0.000	0.000	0.000	0.000	0.000	0.000	0.000	0.000	0.000	0.000	0.000	0.000	0.000	0.000	0.000	0.000	0.000	0.000	0.000	0.000	0.000	0.000	0.000	0.000	0.000	0.000	0.000	0.000	0.000	0.000	0.000	0.000	0.000	0.000	0.000	0.000	0.000	0.000	0.010	0.010	0.000	0.010	0.040	0.030	0.020	0.010	0.010
233	AGGAAUGAUUGAUGGCGCUUUUGAGGUGCUCCACCGGCUU	0.64166	0.000	0.000	0.000	0.000	0.000	0.000	0.000	0.000	0.000	0.000	0.000	0.000	0.000	0.000	0.000	0.000	0.000	0.000	0.000	0.000	0.000	0.000	0.000	0.000	0.000	0.000	0.000	0.010	0.000	0.010	0.000	0.000	0.000	0.000	0.010	0.000	0.000	0.000	0.010	0.000	0.010	0.030	0.010	0.030	0.050	0.050	0.080
234	GGGGCUAGGUAUUUUGAGACAAAUUCUCACCCAACUUAUA	0.65000	0.000	0.000	0.000	0.000	0.000	0.000	0.000	0.000	0.000	0.000	0.000	0.000	0.000	0.000	0.000	0.000	0.000	0.000	0.000	0.000	0.000	0.000	0.000	0.000	0.000	0.000	0.000	0.000	0.000	0.000	0.000	0.000	0.000	0.000	0.010	0.000	0.010	0.000	0.000	0.010	0.010	0.030	0.010	0.010	0.050	0.090	0.060
235	AGGUGCUCCCCCUACAGUAACAGAUACUGGCCGAUGAUCU	0.63333	0.000	0.000	0.000	0.000	0.000	0.000	0.000	0.000	0.000	0.000	0.000	0.000	0.000	0.000	0.000	0.000	0.000	0.000	0.000	0.000	0.000	0.000	0.000	0.000	0.000	0.000	0.000	0.000	0.000	0.000	0.000	0.020	0.000	0.000	0.000	0.010	0.010	0.020	0.010	0.020	0.050	0.050	0.060	0.060	0.130	0.140	0.120
236	UGCGGAAAAGACUUUCUUGUAACACAGGACGCCAGGUAUU	0.57500	0.000	0.000	0.000	0.000	0.000	0.000	0.000	0.000	0.000	0.000	0.000	0.000	0.000	0.000	0.000	0.000	0.000	0.000	0.000	0.000	0.000	0.000	0.000	0.000	0.000	0.000	0.000	0.000	0.010	0.000	0.000	0.000	0.000	0.000	0.000	0.000	0.000	0.020	0.000	0.010	0.000	0.010	0.010	0.000	0.020	0.040	0.060
237	UGGUAAGAUAAACCCAGCUAUUACAGCUGACCGCCGCAAG	0.55000	0.000	0.000	0.000	0.000	0.000	0.000	0.000	0.000	0.000	0.000	0.000	0.000	0.000	0.000	0.000	0.000	0.000	0.000	0.000	0.000	0.000	0.000	0.000	0.000	0.000	0.000	0.000	0.000	0.000	0.000	0.000	0.000	0.000	0.000	0.000	0.000	0.000	0.000	0.000	0.010	0.010	0.050	0.000	0.010	0.050	0.080	0.050
238	AGCUCCAUUUUUACGCUGGCUUCUCCAGUAGCACUCACGC	0.46666	0.000	0.000	0.000	0.000	0.000	0.000	0.000	0.000	0.000	0.000	0.000	0.000	0.000	0.000	0.000	0.000	0.000	0.000	0.000	0.000	0.000	0.000	0.000	0.000	0.000	0.000	0.000	0.000	0.000	0.000	0.000	0.000	0.000	0.000	0.000	0.000	0.000	0.000	0.000	0.000	0.000	0.000	0.000	0.000	0.000	0.000	0.000
239	GGGCUCAUAGAAUUGAGGAAUAUCUCUUCGCCGCUGGUAG	0.74166	0.000	0.000	0.000	0.000	0.000	0.000	0.000	0.000	0.000	0.000	0.000	0.000	0.000	0.000	0.000	0.000	0.000	0.000	0.000	0.000	0.000	0.000	0.000	0.000	0.000	0.000	0.000	0.000	0.000	0.000	0.010	0.000	0.010	0.000	0.020	0.030	0.020	0.040	0.030	0.060	0.040	0.060	0.120	0.090	0.180	0.170	0.130
240	AGCGGAAUGAGAGAGUUGGGCAUGCCAAUCGCAGAGACUA	0.65000	0.000	0.000	0.000	0.000	0.000	0.000	0.000	0.000	0.000	0.000	0.000	0.000	0.000	0.000	0.000	0.000	0.000	0.000	0.000	0.000	0.000	0.000	0.000	0.000	0.000	0.000	0.000	0.010	0.000	0.000	0.000	0.010	0.000	0.000	0.000	0.000	0.030	0.010	0.030	0.030	0.040	0.020	0.050	0.080	0.050	0.100	0.090
241	CGGAUACGUUAUAAGGAACUAAGUGUUCUUCCUGCUAAAG	0.65000	0.000	0.000	0.000	0.000	0.000	0.000	0.000	0.000	0.000	0.000	0.000	0.000	0.000	0.000	0.000	0.000	0.000	0.000	0.000	0.000	0.000	0.000	0.000	0.000	0.000	0.000	0.000	0.000	0.000	0.000	0.000	0.000	0.000	0.010	0.000	0.000	0.020	0.030	0.020	0.020	0.000	0.010	0.010	0.090	0.100	0.100	0.100
242	CCGGCAGACUGUACAAAGGUAACCCCUUUCCGCUUAUAAA	0.70833	0.000	0.000	0.000	0.000	0.000	0.000	0.000	0.000	0.000	0.000	0.000	0.000	0.000	0.000	0.000	0.000	0.000	0.000	0.000	0.000	0.000	0.000	0.000	0.000	0.000	0.000	0.000	0.000	0.000	0.000	0.000	0.010	0.010	0.010	0.010	0.020	0.010	0.070	0.050	0.050	0.050	0.110	0.160	0.150	0.230	0.120	0.290
243	UGCUGUCCGUCAUGUGACGCAACCCGUCAAGCUCUAUCUG	0.67500	0.000	0.000	0.000	0.000	0.000	0.000	0.000	0.000	0.000	0.000	0.000	0.000	0.000	0.000	0.000	0.000	0.000	0.000	0.000	0.000	0.000	0.000	0.000	0.000	0.000	0.000	0.000	0.000	0.000	0.010	0.000	0.000	0.020	0.000	0.020	0.020	0.020	0.020	0.040	0.040	0.060	0.070	0.050	0.070	0.090	0.060	0.110
244	CAGGCCCUUCAUAAUGCUCGUCAUGAGCACCUAUCCCUAC	0.55000	0.000	0.000	0.000	0.000	0.000	0.000	0.000	0.000	0.000	0.000	0.000	0.000	0.000	0.000	0.000	0.000	0.000	0.000	0.000	0.000	0.000	0.000	0.000	0.000	0.000	0.000	0.000	0.000	0.000	0.000	0.000	0.000	0.000	0.000	0.000	0.000	0.010	0.000	0.000	0.010	0.020	0.000	0.010	0.000	0.020	0.010	0.020
245	AGGACUACCCAGCCAAGUGAGUAUCGCUUUCCAAAUGCAC	0.55000	0.000	0.000	0.000	0.000	0.000	0.000	0.000	0.000	0.000	0.000	0.000	0.000	0.000	0.000	0.000	0.000	0.000	0.000	0.000	0.000	0.000	0.000	0.000	0.000	0.000	0.000	0.000	0.000	0.000	0.000	0.000	0.000	0.000	0.010	0.000	0.000	0.000	0.000	0.000	0.000	0.040	0.000	0.020	0.020	0.000	0.000	0.030
246	CGGGUUAAGGUCCUGAUGAUUAUCUCAUUCCCAAAUCAUG	0.74166	0.000	0.000	0.000	0.000	0.000	0.000	0.000	0.000	0.000	0.000	0.000	0.000	0.000	0.000	0.000	0.000	0.000	0.000	0.000	0.000	0.000	0.000	0.000	0.000	0.000	0.000	0.000	0.020	0.010	0.010	0.000	0.000	0.010	0.020	0.010	0.000	0.030	0.060	0.020	0.070	0.060	0.050	0.080	0.110	0.090	0.130	0.140
247	CGGCCUUUACAUAGACUCGCAAUAUGAGUGCCCUAUUCUU	0.57500	0.000	0.000	0.000	0.000	0.000	0.000	0.000	0.000	0.000	0.000	0.000	0.000	0.000	0.000	0.000	0.000	0.000	0.000	0.000	0.000	0.000	0.000	0.000	0.000	0.000	0.000	0.000	0.000	0.000	0.000	0.000	0.000	0.000	0.000	0.000	0.000	0.010	0.010	0.010	0.010	0.000	0.020	0.020	0.000	0.030	0.050	0.020
248	GGCCUCAUCUCCGAAUGACGUGAAGUCGUGGCAAUAAUUA	0.67500	0.000	0.000	0.000	0.000	0.000	0.000	0.000	0.000	0.000	0.000	0.000	0.000	0.000	0.000	0.000	0.000	0.000	0.000	0.000	0.000	0.000	0.000	0.000	0.000	0.000	0.000	0.000	0.000	0.010	0.000	0.000	0.000	0.000	0.010	0.000	0.000	0.010	0.010	0.020	0.030	0.020	0.040	0.040	0.060	0.080	0.060	0.040
249	CGCUCUUAACCUUAGGCUCAAAAUGAGCUGGCAGAACUCC	0.49166	0.000	0.000	0.000	0.000	0.000	0.000	0.000	0.000	0.000	0.000	0.000	0.000	0.000	0.000	0.000	0.000	0.000	0.000	0.000	0.000	0.000	0.000	0.000	0.000	0.000	0.000	0.000	0.000	0.000	0.000	0.000	0.000	0.000	0.000	0.000	0.000	0.000	0.000	0.000	0.000	0.000	0.000	0.000	0.000	0.030	0.000	0.000
250	GGGCGUAUAGACCUGGAGCAAGACGUUCUGCCACUUUCAG	0.60833	0.000	0.000	0.000	0.000	0.000	0.000	0.000	0.000	0.000	0.000	0.000	0.000	0.000	0.000	0.000	0.000	0.000	0.000	0.000	0.000	0.000	0.000	0.000	0.000	0.000	0.000	0.000	0.000	0.000	0.000	0.000	0.000	0.000	0.010	0.000	0.020	0.000	0.000	0.020	0.000	0.010	0.030	0.050	0.020	0.040	0.030	0.060
[truncated: 103 more columns]
