# Supplementary material for: Does Mutational Robustness Inhibit Extinction by Lethal Mutagenesis in Viral Populations?
Source: PLoS Comput Biol. 2010 Jun 10;6(6):e1000811. doi: 10.1371/journal.pcbi.1000811 (PMC2883602; doi:10.1371/journal.pcbi.1000811)
Supplement: Dataset S1 — Raw data and computer code necessary to reproduce all results reported in this paper. (0.46 MB ZIP) [file pcbi.1000811.s003.zip › Dataset_S1/data/extn_surface-long-somegrad]

1	1	1	1	1	1	1	1	1	1	1	1	1	1	1	1	1	1	1	1	1	1	1	1	1	1	1	1	1	1	1	1	1	1	1	1	1	1	1	1	1	1	1	1	1	1	1	1	1	1
1	1	1	1	1	1	1	1	1	1	1	1	1	1	1	1	1	1	1	1	1	1	1	1	1	1	1	1	1	1	1	1	1	1	1	1	1	1	1	1	1	1	1	1	1	1	1	1	1	1
1	1	1	1	1	1	1	1	1	1	1	1	1	1	1	1	1	1	1	1	1	1	1	1	1	1	1	1	1	1	1	1	1	1	1	1	1	1	1	1	1	1	1	1	1	1	1	1	1	1
1	1	1	1	1	1	1	1	1	1	1	1	1	1	1	1	1	1	1	1	1	1	1	1	1	1	1	1	1	1	1	1	1	1	1	1	1	1	1	1	1	1	1	1	1	1	1	1	1	1
1	1	1	1	1	1	1	1	1	1	1	1	1	1	1	1	1	1	1	1	1	1	1	1	1	1	1	1	1	1	1	1	1	1	1	1	1	1	1	1	1	1	1	1	1	1	1	1	1	1
1	1	1	1	1	1	1	1	1	1	1	1	1	1	1	1	1	1	1	1	1	1	1	1	1	1	1	1	1	1	1	1	1	1	1	1	1	1	1	1	1	1	1	1	1	1	1	1	1	1
1	1	1	1	1	1	1	1	1	1	1	1	1	1	1	1	1	1	1	1	1	1	1	1	1	1	1	1	1	1	1	1	1	1	1	1	1	1	1	1	1	1	1	1	1	1	1	1	1	1
1	1	1	1	1	1	1	1	1	1	1	1	1	1	1	1	1	1	1	1	1	1	1	1	1	1	1	1	1	1	1	1	1	1	1	1	1	1	1	1	1	1	1	1	1	1	1	1	1	1
1	1	1	1	1	1	1	1	1	1	1	1	1	1	1	1	1	1	1	1	1	1	1	1	1	1	1	1	1	1	1	1	1	1	1	1	1	1	1	1	1	1	1	1	1	1	1	1	1	1
1	1	1	1	1	1	1	1	1	1	1	1	1	1	1	1	1	1	1	1	1	1	1	1	1	1	1	1	1	1	1	1	1	1	1	1	1	1	1	1	1	1	1	1	1	1	1	1	1	1
1	1	1	1	1	1	1	1	1	1	1	1	1	1	1	1	1	1	1	1	1	1	1	1	1	1	1	1	1	1	1	1	1	1	1	1	1	1	1	1	1	1	1	1	1	1	1	1	1	1
1	1	1	1	1	1	1	1	1	1	1	1	1	1	1	1	1	1	1	1	1	1	1	1	1	1	1	1	1	1	1	1	1	1	1	1	1	1	1	1	1	1	1	1	1	1	1	1	1	1
1	1	1	1	1	1	1	1	1	1	1	1	1	1	1	1	1	1	1	1	1	1	1	1	1	1	1	1	1	1	1	1	1	1	1	1	1	1	1	1	1	1	1	1	1	1	1	1	1	1
1	1	1	1	1	1	1	1	1	1	1	1	1	1	1	1	1	1	1	1	1	1	1	1	1	1	1	1	1	1	1	1	1	1	1	1	1	1	1	1	1	1	1	1	1	1	1	1	1	1
1	1	1	1	1	1	1	1	1	1	1	1	1	1	1	1	1	1	1	1	1	1	1	1	1	1	1	1	1	1	1	1	1	1	1	1	1	1	1	1	1	1	1	1	1	1	1	1	1	1
1	1	1	1	1	1	1	1	1	1	1	1	1	1	1	1	1	1	1	1	1	1	1	1	1	1	1	1	1	1	1	1	1	1	1	1	1	1	1	1	1	1	1	1	1	1	1	1	1	1
1	1	1	1	1	1	1	1	1	1	1	1	1	1	1	1	1	1	1	1	1	1	1	1	1	1	1	1	1	1	1	1	1	1	1	1	1	1	1	1	1	1	1	1	1	1	1	1	1	1
1	1	1	1	1	1	1	1	1	1	1	1	1	1	1	1	1	1	1	1	1	1	1	1	1	1	1	1	1	1	1	1	1	1	1	1	1	1	1	1	1	1	1	1	1	1	1	1	1	1
1	1	1	1	1	1	1	1	1	1	1	1	1	1	1	1	1	1	1	1	1	1	1	1	1	1	1	1	1	1	1	1	1	1	1	1	1	1	1	1	1	1	1	1	1	1	1	1	1	1
1	1	1	1	1	1	1	1	1	1	1	1	1	1	1	1	1	1	1	1	1	1	1	1	1	1	1	1	1	1	1	1	1	1	1	1	1	1	1	1	1	1	1	1	1	1	1	1	1	1
1	1	1	1	1	1	1	1	1	1	1	1	1	1	1	1	1	1	1	1	1	1	1	1	1	1	1	1	1	1	1	1	1	1	1	1	1	1	1	1	1	1	1	1	1	1	1	1	1	1
1	1	1	1	1	1	1	1	1	1	1	1	1	1	1	1	1	1	1	1	1	1	1	1	1	1	1	1	1	1	1	1	1	1	1	1	1	1	1	1	1	1	1	1	1	1	1	1	1	1
1	1	1	1	1	1	1	1	1	1	1	1	1	1	1	1	1	1	1	1	1	1	1	1	1	1	1	1	1	1	1	1	1	1	1	1	1	1	1	1	1	1	1	1	1	1	1	1	1	1
1	1	1	1	1	1	1	1	1	1	1	1	1	1	1	1	1	1	1	1	1	1	1	1	1	1	1	1	1	1	1	1	1	1	1	1	1	1	1	1	1	1	1	1	1	1	1	1	1	1
1	1	1	1	1	1	1	1	1	1	1	1	1	1	1	1	1	1	1	1	1	1	1	1	1	1	1	1	1	1	1	1	1	1	1	1	1	1	1	1	1	1	1	1	1	1	1	1	1	1
1	1	1	1	1	1	1	1	1	1	1	1	1	1	1	1	1	1	1	1	1	1	1	1	1	1	1	1	1	1	1	1	1	1	1	1	1	1	1	1	1	1	1	1	1	1	1	1	1	1
1	1	1	1	1	1	1	1	1	1	1	1	1	1	1	1	1	1	1	1	1	1	1	1	1	1	1	1	1	1	1	1	1	1	1	1	1	1	1	1	1	1	1	1	1	1	1	1	1	1
1	1	1	1	1	1	1	1	1	1	1	1	1	1	1	1	1	1	1	1	1	1	1	1	1	1	1	1	1	1	1	1	1	1	1	1	1	1	1	1	1	1	1	1	1	1	1	1	1	1
1	1	1	1	1	1	1	1	1	1	1	1	1	1	1	1	1	1	1	1	1	1	1	1	1	1	1	1	1	1	1	1	1	1	1	1	1	1	1	1	1	1	1	1	1	1	1	1	1	1
1	1	1	1	1	1	1	1	1	1	1	1	1	1	1	1	1	1	1	1	1	1	1	1	1	1	1	1	1	1	1	1	1	1	1	1	1	1	1	1	1	1	1	1	1	1	1	1	1	1
1	1	1	1	1	1	1	1	1	1	1	1	1	1	1	1	1	1	1	1	1	1	1	1	1	1	1	1	1	1	1	1	1	1	1	1	1	1	1	1	1	1	1	1	1	1	1	1	1	1
1	1	1	1	1	1	1	1	1	1	1	1	1	1	1	1	1	1	1	1	1	1	1	1	1	1	1	1	1	1	1	1	1	1	1	1	1	1	1	1	1	1	1	1	1	1	1	1	1	1
1	1	1	1	1	1	1	1	1	1	1	1	1	1	1	1	1	1	1	1	1	1	1	1	1	1	1	1	1	1	1	1	1	1	1	1	1	1	1	1	1	1	1	1	1	1	1	1	1	1
1	1	1	1	1	1	1	1	1	1	1	1	1	1	1	1	1	1	1	1	1	1	1	1	1	1	1	1	1	1	1	1	1	1	1	1	1	1	1	1	1	1	1	1	1	1	1	1	1	1
1	1	1	1	1	1	1	1	1	1	1	1	1	1	1	1	1	1	1	1	1	1	1	1	1	1	1	1	1	1	1	1	1	1	1	1	1	1	1	1	1	1	1	1	1	1	1	1	1	1
1	1	1	1	1	1	1	1	1	1	1	1	1	1	1	1	1	1	1	1	1	1	1	1	1	1	1	1	1	1	1	1	1	1	1	1	1	1	1	1	1	1	1	1	1	1	1	1	1	1
1	1	1	1	1	1	1	1	1	1	1	1	1	1	1	1	1	1	1	1	1	1	1	1	1	1	1	1	1	1	1	1	1	1	1	1	1	1	1	1	1	1	1	1	1	1	1	1	1	1
1	1	1	1	1	1	1	1	1	1	1	1	1	1	1	1	1	1	1	1	1	1	1	1	1	1	1	1	1	1	1	1	1	1	1	1	1	1	1	1	1	1	1	1	1	1	1	1	1	1
1	1	1	1	1	1	1	1	1	1	1	1	1	1	1	1	1	1	1	1	1	1	1	1	1	1	1	1	1	1	1	1	1	1	1	1	1	1	1	1	1	1	1	1	1	1	1	1	1	1
1	1	1	1	1	1	1	1	1	1	1	1	1	1	1	1	1	1	1	1	1	1	1	1	1	1	1	1	1	1	1	1	1	1	1	1	1	1	1	1	1	1	1	1	1	1	1	1	1	1
1	1	1	1	1	1	1	1	1	1	1	1	1	1	1	1	1	1	1	1	1	1	1	1	1	1	1	1	1	1	1	1	1	1	1	1	1	1	1	1	1	1	1	1	1	1	1	1	1	1
1	1	1	1	1	1	1	1	1	1	1	1	1	1	1	1	1	1	1	1	1	1	1	1	1	1	1	1	1	1	1	1	1	1	1	1	1	1	1	1	1	1	1	1	1	1	1	1	1	1
1	1	1	1	1	1	1	1	1	1	1	1	1	1	1	1	1	1	1	1	1	1	1	1	1	1	1	1	1	1	1	1	1	1	1	1	1	1	1	1	1	1	1	1	1	1	1	1	1	1
1	1	1	1	1	1	1	1	1	1	1	1	1	1	1	1	1	1	1	1	1	1	1	1	1	1	1	1	1	1	1	1	1	1	1	1	1	1	1	1	1	1	1	1	1	1	1	1	1	1
1	1	1	1	1	1	1	1	1	1	1	1	1	1	1	1	1	1	1	1	1	1	1	1	1	1	1	1	1	1	1	1	1	1	1	1	1	1	1	1	1	1	1	1	1	1	1	1	1	1
1	1	1	1	1	1	1	1	1	1	1	1	1	1	1	1	1	1	1	1	1	1	1	1	1	1	1	1	1	1	1	1	1	1	1	1	1	1	1	1	1	1	1	1	1	1	1	1	1	1
1	1	1	1	1	1	1	1	1	1	1	1	1	1	1	1	1	1	1	1	1	1	1	1	1	1	1	1	1	1	1	1	1	1	1	1	1	1	1	1	1	1	1	1	1	1	1	1	1	1
1	1	1	1	1	1	1	1	1	1	1	1	1	1	1	1	1	1	1	1	1	1	1	1	1	1	1	1	1	1	1	1	1	1	1	1	1	1	1	1	1	1	1	1	1	1	1	1	1	1
1	1	1	1	1	1	1	1	1	1	1	1	1	1	1	1	1	1	1	1	1	1	1	1	1	1	1	1	1	1	1	1	1	1	1	1	1	1	1	1	1	1	1	1	1	1	1	1	1	1
1	1	1	1	1	1	1	1	1	1	1	1	1	1	1	1	1	1	1	1	1	1	1	1	1	1	1	1	1	1	1	1	1	1	1	1	1	1	1	1	1	1	1	1	1	1	1	1	1	1
1	1	1	1	1	1	1	1	1	1	1	1	1	1	1	1	1	1	1	1	1	1	1	1	1	1	1	1	1	1	1	1	1	1	1	1	1	1	1	1	1	1	1	1	1	1	1	1	1	1
1	1	1	1	1	1	1	1	1	1	1	1	1	1	1	1	1	1	1	1	1	1	1	1	1	1	1	1	1	1	1	1	1	1	1	1	1	1	1	1	1	1	1	1	1	1	1	1	1	1
1	1	1	1	1	1	1	1	1	1	1	1	1	1	1	1	1	1	1	1	1	1	1	1	1	1	1	1	1	1	1	1	1	1	1	1	1	1	1	1	1	1	1	1	1	1	1	1	1	1
1	1	1	1	1	1	1	1	1	1	1	1	1	1	1	1	1	1	1	1	1	1	1	1	1	1	1	1	1	1	1	1	1	1	1	1	1	1	1	1	1	1	1	1	1	1	1	1	1	1
1	1	1	1	1	1	1	1	1	1	1	1	1	1	1	1	1	1	1	1	1	1	1	1	1	1	1	1	1	1	1	1	1	1	1	1	1	1	1	1	1	1	1	1	1	1	1	1	1	1
1	1	1	1	1	1	1	1	1	1	1	1	1	1	1	1	1	1	1	1	1	1	1	1	1	1	1	1	1	1	1	1	1	1	1	1	1	1	1	1	1	1	1	1	1	1	1	1	1	1
1	1	1	1	1	1	1	1	1	1	1	1	1	1	1	1	1	1	1	1	1	1	1	1	1	1	1	1	1	1	1	1	1	1	1	1	1	1	1	1	1	1	1	1	1	1	1	1	1	1
1	1	1	1	1	1	1	1	1	1	1	1	1	1	1	1	1	1	1	1	1	1	1	1	1	1	1	1	1	1	1	1	1	1	1	1	1	1	1	1	1	1	1	1	1	1	1	1	1	1
1	1	1	1	1	1	1	1	1	1	1	1	1	1	1	1	1	1	1	1	1	1	1	1	1	1	1	1	1	1	1	1	1	1	1	1	1	1	1	1	1	1	1	1	1	1	1	1	1	1
1	1	1	1	1	1	1	1	1	1	1	1	1	1	1	1	1	1	1	1	1	1	1	1	1	1	1	1	1	1	1	1	1	1	1	1	1	1	1	1	1	1	1	1	1	1	1	1	1	1
1	1	1	1	1	1	1	1	1	1	1	1	1	1	1	1	1	1	1	1	1	1	1	1	1	1	1	1	1	1	1	1	1	1	1	1	1	1	1	1	1	1	1	1	1	1	1	1	1	1
1	1	1	1	1	1	1	1	1	1	1	1	1	1	1	1	1	1	1	1	1	1	1	1	1	1	1	1	1	1	1	1	1	1	1	1	1	1	1	1	1	1	1	1	1	1	1	1	1	1
1	1	1	1	1	1	1	1	1	1	1	1	1	1	1	1	1	1	1	1	1	1	1	1	1	1	1	1	1	1	1	1	1	1	1	1	1	1	1	1	1	1	1	1	1	1	1	1	1	1
1	1	1	1	1	1	1	1	1	1	1	1	1	1	1	1	1	1	1	1	1	1	1	1	1	1	1	1	1	1	1	1	1	1	1	1	1	1	1	1	1	1	1	1	1	1	1	1	1	1
1	1	1	1	1	1	1	1	1	1	1	1	1	1	1	1	1	1	1	1	1	1	1	1	1	1	1	1	1	1	1	1	1	1	1	1	1	1	1	1	1	1	1	1	1	1	1	1	1	1
1	1	1	1	1	1	1	1	1	1	1	1	1	1	1	1	1	1	1	1	1	1	1	1	1	1	1	1	1	1	1	1	1	1	1	1	1	1	1	1	1	1	1	1	1	1	1	1	1	1
1	1	1	1	1	1	1	1	1	1	1	1	1	1	1	1	1	1	1	1	1	1	1	1	1	1	1	1	1	1	1	1	1	1	1	1	1	1	1	1	1	1	1	1	1	1	1	1	1	1
1	1	1	1	1	1	1	1	1	1	1	1	1	1	1	1	1	1	1	1	1	1	1	1	1	1	1	1	1	1	1	1	1	1	1	1	1	1	1	1	1	1	1	1	1	1	1	1	1	1
1	1	1	1	1	1	1	1	1	1	1	1	1	1	1	1	1	1	1	1	1	1	1	1	1	1	1	1	1	1	1	1	1	1	1	1	1	1	1	1	1	1	1	1	1	1	1	1	1	1
1	1	1	1	1	1	1	1	1	1	1	1	1	1	1	1	1	1	1	1	1	1	1	1	1	1	1	1	1	1	1	1	1	1	1	1	1	1	1	1	1	1	1	1	1	1	1	1	1	1
0.999999	1	1	1	1	1	1	1	1	1	1	1	1	1	1	1	1	1	1	1	1	1	1	1	1	1	1	1	1	1	1	1	1	1	1	1	1	1	1	1	1	1	1	1	1	1	1	1	1	1
1.23252e-16	2.00956e-14	7.02896e-13	1.11328e-11	1.07778e-10	7.40506e-10	3.95869e-09	1.78035e-08	6.71176e-08	2.37723e-07	7.03982e-07	2.00022e-06	5.05882e-06	1.20444e-05	2.96995e-05	6.42602e-05	0.000128782	0.000243621	0.000464151	0.000768266	0.00142331	0.00235255	0.00382122	0.00616743	0.00928861	0.0134064	0.0185742	0.0272946	0.0370486	0.0496359	0.0643742	0.0776736	0.104464	0.124937	0.140526	0.175925	0.204299	0.243906	0.273433	0.309666	0.346362	0.379546	0.419437	0.464931	0.497177	0.544328	0.55908	0.601184	0.643817	0.663152
6.29355e-17	9.00601e-15	2.94559e-13	4.45467e-12	4.12783e-11	2.71173e-10	1.37892e-09	5.75854e-09	2.04688e-08	6.43025e-08	1.79644e-07	4.60731e-07	1.08675e-06	2.3957e-06	5.05301e-06	1.0003e-05	1.88884e-05	3.38539e-05	5.93898e-05	9.884e-05	0.000163563	0.000260328	0.000405648	0.000622539	0.00092157	0.00133039	0.00188387	0.00270004	0.00371568	0.00508848	0.00682341	0.00872978	0.011845	0.0151093	0.018434	0.023934	0.0294685	0.0373355	0.044832	0.0541149	0.0654633	0.0762307	0.090317	0.108165	0.123289	0.146016	0.158399	0.183894	0.212658	0.230967
3.23349e-17	4.03922e-15	1.23899e-13	1.81359e-12	1.65413e-11	1.08046e-10	5.49663e-10	2.3027e-09	8.23961e-09	2.59928e-08	7.3328e-08	1.89258e-07	4.50469e-07	1.0014e-06	2.11147e-06	4.20088e-06	7.97409e-06	1.44301e-05	2.53368e-05	4.26287e-05	7.02941e-05	0.000112176	0.000174805	0.000267089	0.000396636	0.000575208	0.000818849	0.00116365	0.00160678	0.00219667	0.00295309	0.00384579	0.00514139	0.00663131	0.00826056	0.0106505	0.0132532	0.0167609	0.0203957	0.0248388	0.0303085	0.035843	0.0428698	0.0516889	0.0599479	0.0715415	0.0796938	0.0935917	0.109493	0.121668
1.6727e-17	1.81006e-15	5.17369e-14	7.2932e-13	6.52408e-12	4.227e-11	2.14863e-10	9.034e-10	3.2566e-09	1.03579e-08	2.95625e-08	7.71633e-08	1.86051e-07	4.19069e-07	8.92464e-07	1.79755e-06	3.45406e-06	6.3413e-06	1.12534e-05	1.92065e-05	3.19521e-05	5.15391e-05	8.1082e-05	0.000124804	0.000187233	0.000274499	0.000394964	0.00056359	0.000785461	0.00108084	0.00146449	0.00193628	0.00258657	0.00337038	0.00426834	0.00550981	0.00692907	0.00878193	0.0108054	0.0132739	0.0162987	0.0195204	0.0235161	0.0284661	0.0334385	0.0400502	0.0454871	0.053718	0.0631715	0.0713474
8.72059e-18	8.11308e-16	2.14638e-14	2.89736e-13	2.53013e-12	1.61982e-11	8.20168e-11	3.45349e-10	1.25194e-09	4.01271e-09	1.15755e-08	3.05614e-08	7.46496e-08	1.7045e-07	3.67503e-07	7.50515e-07	1.46235e-06	2.72615e-06	4.90299e-06	8.4965e-06	1.43121e-05	2.33945e-05	3.72699e-05	5.8022e-05	8.81526e-05	0.00013095	0.000190849	0.000274778	0.000387442	0.000538551	0.000737429	0.000989298	0.00132874	0.00175043	0.00225161	0.002923	0.00371775	0.00473796	0.00589683	0.00731486	0.00904829	0.0109707	0.0133239	0.016213	0.0192713	0.0231886	0.0267784	0.0317995	0.0375871	0.0430477
4.58642e-18	3.64169e-16	8.85682e-15	1.13807e-13	9.65239e-13	6.07953e-12	3.05495e-11	1.28435e-10	4.66999e-10	1.5057e-09	4.38202e-09	1.16891e-08	2.88945e-08	6.68327e-08	1.45931e-07	3.0218e-07	5.97179e-07	1.1303e-06	2.06197e-06	3.62851e-06	6.19743e-06	1.02765e-05	1.66003e-05	2.61858e-05	4.03377e-05	6.07784e-05	8.9819e-05	0.000130805	0.000186841	0.000262852	0.000364293	0.000495845	0.000671869	0.00089556	0.00116971	0.00153128	0.00197111	0.00253184	0.00318946	0.00399881	0.00498972	0.00612512	0.00750772	0.00919778	0.011061	0.0133908	0.0157032	0.0187685	0.0223195	0.0258956
2.43575e-18	1.6391e-16	3.63984e-15	4.42511e-14	3.62563e-13	2.23608e-12	1.11054e-11	4.64525e-11	1.68888e-10	5.46392e-10	1.60051e-09	4.30569e-09	1.07533e-08	2.51614e-08	5.56035e-08	1.1666e-07	2.33714e-07	4.48833e-07	8.30497e-07	1.48355e-06	2.57034e-06	4.32486e-06	7.08762e-06	1.13379e-05	1.77184e-05	2.70919e-05	4.06197e-05	5.9921e-05	8.67744e-05	0.000123696	0.000173692	0.000239881	0.000328605	0.00044353	0.000588151	0.000777913	0.00101403	0.00131511	0.00167788	0.00212789	0.00268174	0.00333371	0.00412836	0.00509947	0.00620542	0.00756933	0.00900808	0.0108484	0.0129947	0.0152675
1.30755e-18	7.40771e-17	1.4919e-15	1.70548e-14	1.34243e-13	8.06692e-13	3.94232e-12	1.63429e-11	5.92063e-11	1.91631e-10	5.63437e-10	1.52511e-09	3.84026e-09	9.07374e-09	2.02673e-08	4.303e-08	8.72998e-08	1.6993e-07	3.18739e-07	5.77579e-07	1.01489e-06	1.73245e-06	2.88034e-06	4.67376e-06	7.41083e-06	1.15e-05	1.7497e-05	2.61662e-05	3.84334e-05	5.55509e-05	7.90842e-05	0.00011083	0.000153703	0.000210209	0.000282988	0.000378683	0.000500136	0.000655831	0.00084789	0.00108846	0.00138702	0.00174665	0.00218739	0.00272788	0.00336001	0.00413517	0.00499249	0.00606521	0.00732679	0.0087166
7.10228e-19	3.36633e-17	6.10829e-16	6.52516e-15	4.90624e-14	2.85784e-13	1.3679e-12	5.59646e-12	2.01258e-11	6.49503e-11	1.91096e-10	5.1904e-10	1.31447e-09	3.12938e-09	7.05223e-09	1.51263e-08	3.10329e-08	6.11416e-08	1.16133e-07	2.13253e-07	3.79776e-07	6.5731e-07	1.10821e-06	1.82364e-06	2.93324e-06	4.61843e-06	7.12981e-06	1.08127e-05	1.61108e-05	2.36187e-05	3.41016e-05	4.84952e-05	6.81471e-05	9.44805e-05	0.000129112	0.000174974	0.000234242	0.00031091	0.000407487	0.000529835	0.000683326	0.000871973	0.00110525	0.00139324	0.00173773	0.00216045	0.00264576	0.00324616	0.00395925	0.00477016
3.90749e-19	1.54054e-17	2.50232e-16	2.48244e-15	1.7727e-14	9.95592e-14	4.64458e-13	1.86704e-12	6.63783e-12	2.12806e-11	6.24412e-11	1.69662e-10	4.30933e-10	1.0311e-09	2.3392e-09	5.05841e-09	1.04751e-08	2.08538e-08	4.00532e-08	7.44295e-08	1.34195e-07	2.35262e-07	4.01906e-07	6.7029e-07	1.09303e-06	1.74526e-06	2.73263e-06	4.20217e-06	6.35043e-06	9.44246e-06	1.38274e-05	1.99506e-05	2.84203e-05	3.9954e-05	5.54134e-05	7.61025e-05	0.000103299	0.00013889	0.000184588	0.000243218	0.000317706	0.000410944	0.000527567	0.000672905	0.000850211	0.00106898	0.00132781	0.00164706	0.0020305	0.00247805
2.17979e-19	7.11062e-18	1.02748e-16	9.40793e-16	6.34316e-15	3.41613e-14	1.54542e-13	6.07524e-13	2.12613e-12	6.74448e-12	1.96632e-11	5.32681e-11	1.35274e-10	3.24372e-10	7.38899e-10	1.60707e-09	3.35184e-09	6.7289e-09	1.30451e-08	2.44903e-08	4.46385e-08	7.91638e-08	1.36871e-07	2.31121e-07	3.8174e-07	6.17609e-07	9.80069e-07	1.5275e-06	2.34019e-06	3.52795e-06	5.23842e-06	7.66568e-06	1.10708e-05	1.57814e-05	2.22071e-05	3.09163e-05	4.25527e-05	5.79847e-05	7.81532e-05	0.000104386	0.000138178	0.000181204	0.000235733	0.000304474	0.000389847	0.000496151	0.000625069	0.000784613	0.000978628	0.00121013
1.23427e-19	3.31561e-18	4.23673e-17	3.55869e-16	2.25217e-15	1.15662e-14	5.04746e-14	1.93096e-13	6.62167e-13	2.06957e-12	5.97155e-12	1.60694e-11	4.06613e-11	9.74024e-11	2.22135e-10	4.846e-10	1.01542e-09	2.05077e-09	4.0044e-09	7.57977e-09	1.39416e-08	2.49691e-08	4.36261e-08	7.44852e-08	1.24456e-07	2.03787e-07	3.27409e-07	5.16749e-07	8.01951e-07	1.22493e-06	1.84314e-06	2.73392e-06	4.00167e-06	5.78238e-06	8.25157e-06	1.16446e-05	1.62498e-05	2.24442e-05	3.06757e-05	4.15366e-05	5.57322e-05	7.4102e-05	9.77153e-05	0.000127873	0.000165957	0.000213933	0.000273349	0.000347469	0.000438815	0.000549933
7.1014e-20	1.56449e-18	1.75784e-17	1.34645e-16	7.95147e-16	3.87203e-15	1.62128e-14	6.00526e-14	2.00823e-13	6.15636e-13	1.75061e-12	4.66097e-12	1.17079e-11	2.79196e-11	6.35396e-11	1.38613e-10	2.9096e-10	5.89599e-10	1.15668e-09	2.20237e-09	4.07897e-09	7.36284e-09	1.29759e-08	2.23622e-08	3.77389e-08	6.24479e-08	1.0144e-07	1.61936e-07	2.54286e-07	3.93134e-07	5.98904e-07	8.99673e-07	1.33376e-06	1.95243e-06	2.82346e-06	4.0373e-06	5.70978e-06	7.99196e-06	1.10727e-05	1.51969e-05	2.06674e-05	2.78576e-05	3.72362e-05	4.93816e-05	6.49648e-05	8.48563e-05	0.000109949	0.000141601	0.000181159	0.000230128
4.15611e-20	7.48332e-19	7.35424e-18	5.10725e-17	2.79809e-16	1.28464e-15	5.13274e-15	1.83112e-14	5.94172e-14	1.77811e-13	4.96057e-13	1.3012e-12	3.23159e-12	7.64258e-12	1.72944e-11	3.75996e-11	7.88128e-11	1.59757e-10	3.13996e-10	5.99784e-10	1.11576e-09	2.02508e-09	3.5919e-09	6.23529e-09	1.06075e-08	1.7706e-08	2.90304e-08	4.68005e-08	7.42517e-08	1.16034e-07	1.78744e-07	2.71609e-07	4.07409e-07	6.03592e-07	8.83705e-07	1.27942e-06	1.83246e-06	2.59777e-06	3.64623e-06	5.06998e-06	6.98603e-06	9.54222e-06	1.29253e-05	1.73692e-05	2.31583e-05	3.06518e-05	4.02637e-05	5.25448e-05	6.81164e-05	8.77071e-05
2.4769e-20	3.63509e-19	3.10941e-18	1.94696e-17	9.83916e-17	4.23476e-16	1.60556e-15	5.48713e-15	1.71871e-14	4.99604e-14	1.36094e-13	3.50114e-13	8.56e-13	1.9994e-12	4.4812e-12	9.67329e-12	2.01759e-11	4.07731e-11	8.00305e-11	1.52899e-10	2.8487e-10	5.18458e-10	9.23134e-10	1.61024e-09	2.75505e-09	4.62875e-09	7.64433e-09	1.24211e-08	1.98747e-08	3.13399e-08	4.87381e-08	7.48003e-08	1.13365e-07	1.6976e-07	2.51307e-07	3.67979e-07	5.33184e-07	7.64835e-07	1.08656e-06	1.52941e-06	2.13369e-06	2.95128e-06	4.04869e-06	5.51048e-06	7.44261e-06	9.97889e-06	1.32824e-05	1.75613e-05	2.30652e-05	3.00962e-05
1.5048e-20	1.7966e-19	1.33176e-18	7.4791e-18	3.46699e-17	1.39096e-16	4.97625e-16	1.62025e-15	4.87279e-15	1.36877e-14	3.62258e-14	9.09612e-14	2.17925e-13	5.00509e-13	1.10634e-12	2.36158e-12	4.88215e-12	9.79968e-12	1.91409e-11	3.6451e-11	6.77957e-11	1.23342e-10	2.19807e-10	3.84178e-10	6.59292e-10	1.11204e-09	1.84533e-09	3.01515e-09	4.85475e-09	7.70841e-09	1.2078e-08	1.86863e-08	2.85632e-08	4.31594e-08	6.44973e-08	9.53709e-08	1.39599e-07	2.02359e-07	2.90601e-07	4.13588e-07	5.83554e-07	8.1653e-07	1.13338e-06	1.56106e-06	2.13408e-06	2.89649e-06	3.90372e-06	5.2261e-06	6.95092e-06	9.18628e-06
9.32973e-21	9.052e-20	5.79253e-19	2.90337e-18	1.22792e-17	4.5667e-17	1.53299e-16	4.72892e-16	1.35804e-15	3.66664e-15	9.37913e-15	2.28702e-14	5.3429e-14	1.20088e-13	2.60598e-13	5.47642e-13	1.11739e-12	2.21861e-12	4.2952e-12	8.12217e-12	1.50254e-11	2.72301e-11	4.84047e-11	8.44949e-11	1.44986e-10	2.4478e-10	4.06964e-10	6.66812e-10	1.07754e-09	1.71842e-09	2.70622e-09	4.21094e-09	6.4775e-09	9.85513e-09	1.48369e-08	2.21124e-08	3.26373e-08	4.77249e-08	6.91636e-08	9.93712e-08	1.41588e-07	2.00128e-07	2.80688e-07	3.90742e-07	5.40025e-07	7.41142e-07	1.01028e-06	1.36817e-06	1.84111e-06	2.46228e-06
5.90952e-21	4.65874e-20	2.56535e-19	1.14246e-18	4.3858e-18	1.50382e-17	4.71049e-17	1.36897e-16	3.73319e-16	9.63478e-16	2.36914e-15	5.5804e-15	1.26467e-14	2.76775e-14	5.86755e-14	1.20815e-13	2.42169e-13	4.73495e-13	9.04637e-13	1.6915e-12	3.09963e-12	5.5735e-12	9.84488e-12	1.71e-11	2.92339e-11	4.92314e-11	8.1733e-11	1.33862e-10	2.16423e-10	3.45616e-10	5.45472e-10	8.51256e-10	1.31421e-09	2.00808e-09	3.038e-09	4.55257e-09	6.75996e-09	9.94947e-09	1.45199e-08	2.10169e-08	3.01812e-08	4.30118e-08	6.08458e-08	8.54619e-08	1.1921e-07	1.65175e-07	2.27381e-07	3.11054e-07	4.22926e-07	5.71633e-07
3.82824e-21	2.45427e-20	1.16002e-19	4.57178e-19	1.58546e-18	4.98597e-18	1.44937e-17	3.94627e-17	1.01616e-16	2.49279e-16	5.85955e-16	1.32589e-15	2.89911e-15	6.14495e-15	1.266e-14	2.54104e-14	4.97873e-14	9.53917e-14	1.79e-13	3.2941e-13	5.95234e-13	1.05726e-12	1.84773e-12	3.18017e-12	5.39469e-12	9.02624e-12	1.49062e-11	2.43116e-11	3.91832e-11	6.24388e-11	9.84217e-11	1.53535e-10	2.37132e-10	3.62752e-10	5.49829e-10	8.26032e-10	1.23043e-09	1.81779e-09	2.66428e-09	3.87513e-09	5.59464e-09	8.01946e-09	1.14157e-08	1.61415e-08	2.26754e-08	3.16534e-08	4.39161e-08	6.05678e-08	8.30514e-08	1.13242e-07
2.53909e-21	1.32629e-20	5.37146e-20	1.86702e-19	5.82354e-19	1.6714e-18	4.48508e-18	1.1378e-17	2.75092e-17	6.37811e-17	1.425e-16	3.07997e-16	6.46082e-16	1.31888e-15	2.62602e-15	5.1099e-15	9.73395e-15	1.81792e-14	3.33304e-14	6.00611e-14	1.06484e-13	1.85917e-13	3.1994e-13	5.43078e-13	9.09927e-13	1.50584e-12	2.46281e-12	3.98291e-12	6.3724e-12	1.00911e-11	1.58232e-11	2.45778e-11	3.78308e-11	5.77235e-11	8.73387e-11	1.31081e-10	1.95198e-10	2.88491e-10	4.23271e-10	6.16653e-10	8.92269e-10	1.28256e-09	1.83178e-09	2.59997e-09	3.6681e-09	5.14479e-09	7.17495e-09	9.95093e-09	1.37267e-08	1.88362e-08
1.72607e-21	7.36838e-21	2.55484e-20	7.81012e-20	2.18261e-19	5.69086e-19	1.40261e-18	3.29751e-18	7.44417e-18	1.62194e-17	3.42436e-17	7.02844e-17	1.40615e-16	2.74833e-16	5.25772e-16	9.86113e-16	1.81582e-15	3.28684e-15	5.85492e-15	1.02736e-14	1.77733e-14	3.03387e-14	5.11351e-14	8.51563e-14	1.40199e-13	2.28318e-13	3.67975e-13	5.87189e-13	9.28117e-13	1.45366e-12	2.25694e-12	3.47471e-12	5.30637e-12	8.04057e-12	1.20922e-11	1.80538e-11	2.6766e-11	3.94138e-11	5.7658e-11	8.38123e-11	1.21081e-10	1.73878e-10	2.48252e-10	3.52443e-10	4.97627e-10	6.9888e-10	9.76445e-10	1.35737e-09	1.87763e-09	2.58487e-09
1.20452e-21	4.22007e-21	1.25281e-20	3.36152e-20	8.38885e-20	1.97885e-19	4.45842e-19	9.66379e-19	2.02592e-18	4.12454e-18	8.18098e-18	1.58505e-17	3.00625e-17	5.59161e-17	1.02152e-16	1.8354e-16	3.24705e-16	5.66193e-16	9.73968e-16	1.65416e-15	2.77571e-15	4.60482e-15	7.55702e-15	1.22749e-14	1.97435e-14	3.14604e-14	4.96839e-14	7.77936e-14	1.20809e-13	1.86134e-13	2.84613e-13	4.32022e-13	6.51172e-13	9.74835e-13	1.44982e-12	2.14258e-12	3.14696e-12	4.59472e-12	6.66993e-12	9.62837e-12	1.38237e-11	1.97425e-11	2.80513e-11	3.96584e-11	5.57966e-11	7.81313e-11	1.08903e-10	1.51113e-10	2.08767e-10	2.87184e-10
8.62956e-22	2.49515e-21	6.34946e-21	1.49364e-20	3.31999e-20	7.05992e-20	1.44781e-19	2.87935e-19	5.57621e-19	1.05491e-18	1.9544e-18	3.55312e-18	6.34946e-18	1.11689e-17	1.93619e-17	3.31137e-17	5.59219e-17	9.33288e-17	1.54034e-16	2.5157e-16	4.06807e-16	6.5167e-16	1.03461e-15	1.62863e-15	2.54289e-15	3.93957e-15	6.058e-15	9.2491e-15	1.40243e-14	2.11244e-14	3.1617e-14	4.70308e-14	6.95449e-14	1.02248e-13	1.49496e-13	2.17405e-13	3.14518e-13	4.52714e-13	6.48441e-13	9.24368e-13	1.31161e-12	1.8527e-12	2.60555e-12	3.64867e-12	5.08814e-12	7.0667e-12	9.77575e-12	1.3471e-11	1.8493e-11	2.52934e-11
6.3569e-22	1.52741e-21	3.33943e-21	6.88589e-21	1.36078e-20	2.60093e-20	4.83659e-20	8.78647e-20	1.56415e-19	2.73497e-19	4.70591e-19	7.98012e-19	1.33535e-18	2.20729e-18	3.60742e-18	5.83371e-18	9.34114e-18	1.48192e-17	2.33049e-17	3.63479e-17	5.62475e-17	8.63951e-17	1.31762e-16	1.99592e-16	3.00385e-16	4.49276e-16	6.67966e-16	9.87423e-16	1.45162e-15	2.1227e-15	3.08812e-15	4.47035e-15	6.44026e-15	9.23519e-15	1.31835e-14	1.87378e-14	2.65192e-14	3.73779e-14	5.24719e-14	7.33745e-14	1.02215e-13	1.41865e-13	1.96187e-13	2.70357e-13	3.7129e-13	5.08195e-13	6.93305e-13	9.42814e-13	1.2781e-12	1.72732e-12
4.81989e-22	9.70483e-22	1.82949e-21	3.30967e-21	5.80997e-21	9.95975e-21	1.67415e-20	2.76732e-20	4.50789e-20	7.24851e-20	1.152e-19	1.81154e-19	2.82109e-19	4.35399e-19	6.66399e-19	1.01204e-18	1.52577e-18	2.28452e-18	3.39841e-18	5.02438e-18	7.38493e-18	1.07941e-17	1.56934e-17	2.27003e-17	3.26758e-17	4.68148e-17	6.67699e-17	9.4818e-17	1.34085e-16	1.88848e-16	2.64939e-16	3.70283e-16	5.15617e-16	7.15444e-16	9.8929e-16	1.36337e-15	1.87278e-15	2.56436e-15	3.5005e-15	4.76399e-15	6.4645e-15	8.74689e-15	1.1802e-14	1.58807e-14	2.1312e-14	2.8526e-14	3.80842e-14	5.0718e-14	6.73771e-14	8.92931e-14
3.76541e-22	6.41674e-22	1.04819e-21	1.66717e-21	2.6002e-21	3.99277e-21	6.05238e-21	9.07329e-21	1.34706e-20	1.98266e-20	2.89548e-20	4.19856e-20	6.04834e-20	8.66042e-20	1.23307e-19	1.74639e-19	2.46114e-19	3.45215e-19	4.82074e-19	6.70351e-19	9.28417e-19	1.2809e-18	1.76072e-18	2.41176e-18	3.29235e-18	4.47984e-18	6.07652e-18	8.21733e-18	1.10799e-17	1.48973e-17	1.99751e-17	2.67124e-17	3.56301e-17	4.74056e-17	6.29191e-17	8.33113e-17	1.10058e-16	1.45064e-16	1.90784e-16	2.50376e-16	3.27893e-16	4.28531e-16	5.58937e-16	7.27598e-16	9.45339e-16	1.22593e-15	1.58689e-15	2.05041e-15	2.64464e-15	3.40516e-15
3.03396e-22	4.42689e-22	6.30702e-22	8.85041e-22	1.22809e-21	1.68892e-21	2.30538e-21	3.12665e-21	4.21656e-21	5.65768e-21	7.55661e-21	1.00506e-20	1.33162e-20	1.75794e-20	2.31296e-20	3.03365e-20	3.96707e-20	5.17311e-20	6.72781e-20	8.7275e-20	1.12941e-19	1.45815e-19	1.87838e-19	2.41454e-19	3.09735e-19	3.96534e-19	5.06683e-19	6.46228e-19	8.22724e-19	1.0456e-18	1.3266e-18	1.68036e-18	2.12506e-18	2.68327e-18	3.38297e-18	4.25885e-18	5.35377e-18	6.72074e-18	8.42514e-18	1.05476e-17	1.31874e-17	1.64667e-17	2.05356e-17	2.55784e-17	3.18209e-17	3.95399e-17	4.90742e-17	6.08379e-17	7.53369e-17	9.31883e-17
2.52389e-22	3.19556e-22	4.00324e-22	4.98106e-22	6.16639e-22	7.60283e-22	9.34197e-22	1.14451e-21	1.39853e-21	1.70493e-21	2.07404e-21	2.51815e-21	3.05184e-21	3.69241e-21	4.46041e-21	5.38014e-21	6.48041e-21	7.79531e-21	9.36512e-21	1.12374e-20	1.34685e-20	1.61245e-20	1.92837e-20	2.30381e-20	2.74962e-20	3.27855e-20	3.90559e-20	4.64839e-20	5.52762e-20	6.5676e-20	7.79681e-20	9.24867e-20	1.09623e-19	1.29836e-19	1.53661e-19	1.81727e-19	2.14766e-19	2.53637e-19	2.99339e-19	3.53042e-19	4.16109e-19	4.90129e-19	5.76955e-19	6.78746e-19	7.98013e-19	9.37683e-19	1.10116e-18	1.29239e-18	1.51598e-18	1.77727e-18
2.16981e-22	2.42053e-22	2.69305e-22	2.99113e-22	3.31793e-22	3.67662e-22	4.07052e-22	4.50321e-22	4.97853e-22	5.50068e-22	6.07423e-22	6.70417e-22	7.39593e-22	8.15545e-22	8.98923e-22	9.90436e-22	1.09086e-21	1.20104e-21	1.3219e-21	1.45445e-21	1.59979e-21	1.75914e-21	1.9338e-21	2.12521e-21	2.33493e-21	2.56469e-21	2.81635e-21	3.09194e-21	3.39369e-21	3.72403e-21	4.0856e-21	4.48129e-21	4.91425e-21	5.38791e-21	5.90602e-21	6.47265e-21	7.09225e-21	7.76967e-21	8.51019e-21	9.31956e-21	1.02041e-20	1.11705e-20	1.22264e-20	1.33798e-20	1.46395e-20	1.60151e-20	1.75171e-20	1.9157e-20	2.0947e-20	2.29006e-20
1.92971e-22	1.92971e-22	1.92971e-22	1.92971e-22	1.92971e-22	1.92971e-22	1.92971e-22	1.92971e-22	1.92971e-22	1.92971e-22	1.92971e-22	1.92971e-22	1.92971e-22	1.92971e-22	1.92971e-22	1.92971e-22	1.92971e-22	1.92971e-22	1.92971e-22	1.92971e-22	1.92971e-22	1.92971e-22	1.92971e-22	1.92971e-22	1.92971e-22	1.92971e-22	1.92971e-22	1.92971e-22	1.92971e-22	1.92971e-22	1.92971e-22	1.92971e-22	1.92971e-22	1.92971e-22	1.92971e-22	1.92971e-22	1.92971e-22	1.92971e-22	1.92971e-22	1.92971e-22	1.92971e-22	1.92971e-22	1.92971e-22	1.92971e-22	1.92971e-22	1.92971e-22	1.92971e-22	1.92971e-22	1.92971e-22	1.92971e-22
[truncated: 50 more columns]
