# Supplementary material for: Does Mutational Robustness Inhibit Extinction by Lethal Mutagenesis in Viral Populations?
Source: PLoS Comput Biol. 2010 Jun 10;6(6):e1000811. doi: 10.1371/journal.pcbi.1000811 (PMC2883602; doi:10.1371/journal.pcbi.1000811)
Supplement: Dataset S1 — Raw data and computer code necessary to reproduce all results reported in this paper. (0.46 MB ZIP) [file pcbi.1000811.s003.zip › Dataset_S1/data/time_U_k10_Ne5.dat]

U contime b k N
1.090 140620936904579092236384337920.000 20.000 10.000 100000
1.180 68885443713442864108092260352.000 20.000 10.000 100000
1.270 35984921963174694379547787264.000 20.000 10.000 100000
1.360 19870523193259624633903087616.000 20.000 10.000 100000
1.450 11516191345625797676563955712.000 20.000 10.000 100000
1.540 6964538288501593691832451072.000 20.000 10.000 100000
1.630 4373848002409548805704777728.000 20.000 10.000 100000
1.720 2840960242263014686834294784.000 20.000 10.000 100000
1.810 1901989397791376396630622208.000 20.000 10.000 100000
1.900 1308641520213404207309389824.000 20.000 10.000 100000
1.990 923013047933205634244149248.000 20.000 10.000 100000
2.080 665916520437832317023551488.000 20.000 10.000 100000
2.170 490487046260885827979575296.000 20.000 10.000 100000
2.260 368216459895025999697412096.000 20.000 10.000 100000
2.350 281322296829000838044188672.000 20.000 10.000 100000
2.440 218454137869119821734477824.000 20.000 10.000 100000
2.530 172211991075415521239236608.000 20.000 10.000 100000
2.620 137676118755321821278502912.000 20.000 10.000 100000
2.710 111515995911491551978586112.000 20.000 10.000 100000
2.800 91438759462307529180053504.000 20.000 10.000 100000
2.890 75841053963525257236054016.000 20.000 10.000 100000
2.980 63585229032546312594128896.000 20.000 10.000 100000
3.070 53853009580423280496476160.000 20.000 10.000 100000
3.160 46048289861671024962043904.000 20.000 10.000 100000
3.250 39731593140595483977187328.000 20.000 10.000 100000
3.340 34575260911846861060440064.000 20.000 10.000 100000
3.430 30332410768121521818828800.000 20.000 10.000 100000
3.520 26815165133690954609328128.000 20.000 10.000 100000
3.610 23879203196174849147928576.000 20.000 10.000 100000
3.700 21412678282525904451141632.000 20.000 10.000 100000
3.790 19328183886927708112814080.000 20.000 10.000 100000
3.880 17556872034253316038852608.000 20.000 10.000 100000
3.970 16044106932027745395277824.000 20.000 10.000 100000
4.060 14746224536059395046375424.000 20.000 10.000 100000
4.150 13628096185420264052359168.000 20.000 10.000 100000
4.240 12661282046864558143832064.000 20.000 10.000 100000
4.330 11822620868571482577436672.000 20.000 10.000 100000
4.420 11093145100612060886073344.000 20.000 10.000 100000
4.510 10457240522065682395824128.000 20.000 10.000 100000
4.600 9901990965879838427054080.000 20.000 10.000 100000
4.690 9416664157326532839211008.000 20.000 10.000 100000
4.780 8992305862371624351694848.000 20.000 10.000 100000
4.870 8621417708625662096441344.000 20.000 10.000 100000
4.960 8297700050317387549900800.000 20.000 10.000 100000
5.050 8015845701230565454249984.000 20.000 10.000 100000
5.140 7771373681255426610429952.000 20.000 10.000 100000
5.230 7560494616495443173965824.000 20.000 10.000 100000
5.320 7380001317621635083141120.000 20.000 10.000 100000
5.410 7227179493969188695834624.000 20.000 10.000 100000
5.500 7099734656477091741040640.000 20.000 10.000 100000
5.590 6995732105085790810275840.000 20.000 10.000 100000
5.680 6913547547661393868095488.000 20.000 10.000 100000
5.770 6851826403935645455089664.000 20.000 10.000 100000
5.860 6809450243692894393204736.000 20.000 10.000 100000
5.950 6785509119285177897451520.000 20.000 10.000 100000
6.040 6779278797976576855113728.000 20.000 10.000 100000
6.130 6790202094375978793959424.000 20.000 10.000 100000
6.220 6817873658577045552103424.000 20.000 10.000 100000
6.310 6862027700220989571858432.000 20.000 10.000 100000
6.400 6922528229185118625857536.000 20.000 10.000 100000
6.490 6999361475129917111795712.000 20.000 10.000 100000
6.580 7092630214719130692485120.000 20.000 10.000 100000
6.670 7202549790096593692655616.000 20.000 10.000 100000
6.760 7329445647626026159702016.000 20.000 10.000 100000
6.850 7473752263924850435817472.000 20.000 10.000 100000
6.940 7636013358400172132925440.000 20.000 10.000 100000
7.030 7816883319065199914254336.000 20.000 10.000 100000
7.120 8017129792377634192097280.000 20.000 10.000 100000
7.210 8237637409011393892450304.000 20.000 10.000 100000
7.300 8479412636517032064450560.000 20.000 10.000 100000
7.390 8743589767299129537462272.000 20.000 10.000 100000
7.480 9031438066707852509052928.000 20.000 10.000 100000
7.570 9344370121706507618746368.000 20.000 10.000 100000
7.660 9683951445885891238690816.000 20.000 10.000 100000
7.750 10051911411860057077317632.000 20.000 10.000 100000
7.840 10450155597579890450235392.000 20.000 10.000 100000
7.930 10880779649105223871365120.000 20.000 10.000 100000
8.020 11346084779136746858217472.000 20.000 10.000 100000
8.110 11848595038374860989399040.000 20.000 10.000 100000
8.200 12391076515794153421930496.000 20.000 10.000 100000
8.290 12976558644456455478968320.000 20.000 10.000 100000
8.380 13608357811800464458514432.000 20.000 10.000 100000
8.470 14290103497726486237937664.000 20.000 10.000 100000
8.560 15025767190545873221189632.000 20.000 10.000 100000
8.650 15819694360317189087559680.000 20.000 10.000 100000
8.740 16676639801606426528317440.000 20.000 10.000 100000
8.830 17601806693683495042023424.000 20.000 10.000 100000
8.920 18600889766040409514967040.000 20.000 10.000 100000
9.010 19680123001373647695773696.000 20.000 10.000 100000
9.100 20846332357354033495670784.000 20.000 10.000 100000
9.190 22106994043213465715212288.000 20.000 10.000 100000
9.280 23470298948079653486592000.000 20.000 10.000 100000
9.370 24945223885837512868888576.000 20.000 10.000 100000
9.460 26541610396926834322178048.000 20.000 10.000 100000
9.550 28270251931839568300474368.000 20.000 10.000 100000
9.640 30142990335207016094498816.000 20.000 10.000 100000
9.730 32172822654447045400592384.000 20.000 10.000 100000
9.820 34374019414295165098000384.000 20.000 10.000 100000
9.910 36762255629655068872015872.000 20.000 10.000 100000
10.000 39354755975738796179193856.000 20.000 10.000 100000
