# Supplementary material for: Does Mutational Robustness Inhibit Extinction by Lethal Mutagenesis in Viral Populations?
Source: PLoS Comput Biol. 2010 Jun 10;6(6):e1000811. doi: 10.1371/journal.pcbi.1000811 (PMC2883602; doi:10.1371/journal.pcbi.1000811)
Supplement: Dataset S1 — Raw data and computer code necessary to reproduce all results reported in this paper. (0.46 MB ZIP) [file pcbi.1000811.s003.zip › Dataset_S1/README]

This file describes steps needed to reproduce the figures in a Unix-like environment with the scripts provided.  

While the code here could be used to produce the data, most of the data used are also in the data directory and so it is not necessary to reproduce the data to reproduce the figures or look at the data.

The code needed to produce the data from the RNA simulations is in the RNA_simulator directory, and the data are in the data directory. 

The .sfv file contains the CRC32 checksum of each file such that it can be used to verify the integrity of the files.

Dependencies
------------
* GNU Scientific Library -- for handling vectors and matrices in the ExtincCalc program, which produces extinction probabilities 
* Sage Mathematical Software -- for solving for alpha beta relationship
* pstoedit, Ghostscript, epstool -- for outlining fonts in EPS files and rescaling figures to a specified bounding box
* R -- for producing the EPS files
* Vienna RNA package, Cython, and Numpy -- for the RNA simulations

Contacts
--------
* Thomas Keller at [firstname].e.[lastname]@gmail.com - for questions about the RNA simulation code.
* Eamon O'Dea at [lastname without apostrophe]35@gmail.com - for questions about other included code and this README file.

RNA simulator installation
--------------------------
To run the RNA simulation program, you first need Python installed, as
well as the Python modules Numpy ( numpy.scipy.org ) and Cython (
www.cython.org ). It also requires the RNAlib version of ViennaRNA (
www.tbi.univie.ac.at/RNA/ ) to be installed.

Once these dependencies are installed, the final step prior to running
the program is compiling the cython module associated with the program
( pyrna_rob_final.pyx ). First open the setup_final.py file and modify
the paths associated with 'library_dirs' and 'include_dirs'. To
compile the module, use the command

python setup_final.py build_ext --inplace

.

RNA simulator use
-----------------
Run the program with the command

python pymut_robext_final.py [OUTPUT_NAME] [INPUT_GENOTYPE_LINE]

. The INPUT_GENOTYPE_LINE variable is a one based index referring to
the genotype of interest in the master genotype file rob_gtype.

The master genotype file rob_gtype used for the simulations in the paper can be reproduced by taking the column of sequences from the files ext-logCalN29.csv and ext-logCalN34.csv that are in the data directory. For example, enter the data directory in a bash shell and type and enter:

cat ext-logCalN29.csv | cut -d, -f2 > rob_gtype

Then move rob_gtype into the RNA_simulator directory.

The first line of the output file gives the fraction of mutations that
are lethal to the genotype. The second line gives the probability of
extinction for the range of mutation rates used.

Fig. 1 -- U vs R deterministic figure
-------------------------------------
To produce the figure change into the R-code directory. Then type and enter:
R -f make.u.vs.rmax.ggplot.R

Fig. 2 -- convergence time figure
---------------------------------
To get data for figure:
1. Start a sage (www.sagemath.org), command-line interface session in the directory containing this file
2. Enter the following command to load and run the code
load staircase-v2.sage
3. After 2 minutes or so, the program will be done. Then move the output files to the data directory:
mv time_U_k*.dat data

To produce the figure change into the R-code directory. Then type and enter:
R -f make.multi.k.contime.ggplot.R

Fig. 3 -- staircase critical mutation rate figure
-------------------------------------------------
To get data for figure:
1. Start a sage (www.sagemath.org), command-line interface session in the directory containing this file
2. Enter the following command to load and run the code
load staircase-v2.sage
3. After 2 minutes or so, the program will be done. Then move the output files to the data directory:
mv ucrit_v_b*.dat data

To produce the figure change into the R-code directory. Then type and enter:
R -f make.stair.crits.ggplot.R


Fig. 4 -- paneled plot of lambda vs. U
--------------------------------------
To get data for figure:
1. Start a sage (www.sagemath.org), command-line interface session in the directory containing this file
2. Enter the following command to compile code:
load alpha-beta-solver.spyx
3. Enter the following command to run the program and produce the data:
solve_and_print(iteration_limit=20, length=[10000, 10000, 10000, 5000, 5000, 5000, 40, 40, 40], fracNeut=[0.85, 0.85, 0.85, 0.66, 0.66, 0.66, 0.33, 0.33, 0.33], prec=256)
4. After 7 hours or so the program will be done. Then move the output file to the data directory:
mv alpha-beta.dat data/alpha-beta-panels-prec256.dat

To produce the figure change into the R-code directory. Then type and enter:
R -f make.lambda.vs.u.ggplot.R

Fig. 5 -- rna sims and analytic results, log_4(net)=34
------------------------------------------------------
To get data for ExtinCalc:
1. Start a sage (www.sagemath.org), command-line interface session in the directory containing this file
2. Enter the following command to run a script that produces a file with the beta for each alpha needed:
load alpha-beta-solver.sage
3. After 3 minutes or so the program will be done and move the output file to the data directory:
mv alpha-beta.dat data/alpha-beta-l40-l4cn34-prec256.dat

To get data for figure:
1. Move the bash shell to the directory containing this file
2. Type and enter:
sh make-data-for-alpha-vs-beta-plot.sh

To produce the figure change into the R-code directory. Then type and enter:
R -f make.rna.and.analytic.ggplot.R

Fig. 6 -- increasing net size plot
----------------------------------

To get data for ExtinCalc:
1. Start a sage (www.sagemath.org), command-line interface session in the directory containing this file
2. Enter the following command to run a script that produces a file with the beta for each alpha needed:
load alpha-beta-long-solver.sage
3. After 30 minutes or so the program will be done and move the output file to the data directory:
mv alpha-beta.dat data/alpha-beta-l400-l4cn100-prec1024.dat
4. Enter the following command to run a script that produces a file with the beta for each alpha needed:
load alpha-beta-long1-solver.sage
5. After 30 minutes or so the program will be done and move the output file to the data directory:
mv alpha-beta.dat data/alpha-beta-l400-l4cn200-prec1024.dat
6. Enter the following command to run a script that produces a file with the beta for each alpha needed:
load alpha-beta-long2-solver.sage
7. After 300 minutes or so the program will be done and move the output file to the data directory:
mv alpha-beta.dat data/alpha-beta-l400-l4cn300-prec1024.dat

To get data for figure
1. Move the bash shell to the directory containing this file
2. Type and enter:
sh make-data-for-increasing-net-size-plot.sh

To produce the figure change into the R-code directory. Then type and enter:
R -f make.increasing.net.size.ggplot.R

Fig. 7 -- increasing pop size plot
----------------------------------

To get data for ExtinCalc:
1. Start a sage (www.sagemath.org), command-line interface session in the directory containing this file
2. Enter the following command to run a script that produces a file with the beta for each alpha needed:
load alpha-beta-long2-solver.sage
3. After 300 minutes or so the program will be done and move the output file to the data directory:
mv alpha-beta.dat data/alpha-beta-l400-l4cn300-prec1024.dat

To get data for figure
1. Move the bash shell to the directory containing this file
2. Type and enter:
sh make-data-for-increasing-pop-size-plot.sh

To produce the figure change into the R-code directory. Then type and enter:
R -f make.increasing.pop.size.ggplot.R

Fig. S1 -- paneled plot of beta vs. alpha
-----------------------------------------
To get data for figure
1. Start a sage (www.sagemath.org), command-line interface session in the directory containing this file
2. Enter the following command to compile code:
load alpha-beta-solver.spyx
3. Enter the following command to run the program and produce the data:
solve_and_print(iteration_limit=20, length=[10000, 10000, 10000, 5000, 5000, 5000, 40, 40, 40], fracNeut=[0.85, 0.85, 0.85, 0.66, 0.66, 0.66, 0.33, 0.33, 0.33], prec=256)
4. After 7 hours or so the program will be done. Then move the output file to the data directory:
mv alpha-beta.dat data/alpha-beta-panels-prec256.dat

To produce the figure change into the R-code directory. Then type and enter:
R -f make.alpha.beta.ggplot.R

Fig. S2 -- rna sims and analytic results, log_4(net)=29
-------------------------------------------------------

To get data for ExtinCalc:
1. Start a sage (www.sagemath.org), command-line interface session in the directory containing this file
2. Enter the following command to run a script that produces a file with the beta for each alpha needed:
load alpha-beta-solver2.sage
3. After 3 minutes or so the program will be done and move the output file to the data directory:
mv alpha-beta.dat data/alpha-beta-l40-l4cn29-prec256.dat

To get data for figure
1. Move the bash shell to the directory containing this file
2. Type and enter:
sh make-data-for-second-rna-and-analytic.sh

To produce the figure change into the R-code directory. Then type and enter:
R -f make.rna.and.analytic2.ggplot.R
